# Supplementary material for: Similarities between bacterial GAD and human GAD65: Implications in gut mediated autoimmune type 1 diabetes
Source: PLoS One. 2022 Feb 23;17(2):e0261103. doi: 10.1371/journal.pone.0261103 (PMC8865633; doi:10.1371/journal.pone.0261103)
Supplement: S1 File — (ZIP) [file pone.0261103.s002.zip]

Archive with 27 entries (26 files):
- GADsequences/
- GADsequences/bacteroides.fasta
- GADsequences/bdellovibrio.fasta
- GADsequences/bifidobacterium.fasta
- GADsequences/candidatus.fasta
- GADsequences/carnobacterium.fasta
- GADsequences/Chimp.fasta
- GADsequences/clostridium.fasta
- GADsequences/ecoli.fasta
- GADsequences/final_protein.fasta
- GADsequences/final_protein_with_names.fasta
- GADsequences/gammaproteo.fasta
- GADsequences/human.fasta
- GADsequences/klebsiella.fasta
- GADsequences/lactobacillus.fasta
- GADsequences/listeria.fasta
- GADsequences/magnetococcales.fasta
- GADsequences/moorea.fasta
- GADsequences/mouse.fasta
- GADsequences/nocardia.fasta
- GADsequences/plactomycetes.fasta
- GADsequences/salmonella.fasta
- GADsequences/scytonema.fasta
- GADsequences/sediminibacterium.fasta
- GADsequences/streptococcus.fasta
- GADsequences/streptomyces.fasta
- GADsequences/verrucom.fasta
