# Supplementary material for: Similarities between bacterial GAD and human GAD65: Implications in gut mediated autoimmune type 1 diabetes
Source: PLoS One. 2022 Feb 23;17(2):e0261103. doi: 10.1371/journal.pone.0261103 (PMC8865633; doi:10.1371/journal.pone.0261103)
Supplement: S1 File — (ZIP) [file pone.0261103.s002.zip › GADsequences/bacteroides.fasta]

>NZ_LN877293.1:503939-505381 Bacteroides fragilis strain BE1 chromosome scaffold1, complete sequence
ATGGAAGATTTAAATTTCAGAAAAGGTGATGCTAAAACAGAAGCATTTGGTTCAAACAGAATGTTACAAC
CCTCTCCGGTAGAGAAAATACCTGATGGTCCTACTACTCCGGAAATCGCCTATCAGATGGTGAAGGACGA
AACTTTTGCTCAAACTCAGCCCCGTCTGAATCTTGCTACATTCGTGACTACTTATATGGATGATTATGCA
ACGAAGCTGATGAACGAAGCTATCAATATCAACTACATTGATGAGACAGAATATCCTCGCATTGCTGTGA
TGAATGGTAAATGTATCAATATCGTTGCTAATTTGTGGAACTCTCCGGAAAAAGATACCTGGAAAACCGG
TGCATTGGCTATCGGTTCTTCAGAAGCTTGTATGTTGGGTGGTGTAGCTGCCTGGTTGCGTTGGCGCAAA
AAACGTCAGGCCCAGGGTAAACCATTTGATAAACCTAACTTTGTCATTTCAACCGGTTTCCAGGTTGTTT
GGGAAAAATTTGCTCAGTTGTGGCAGATTGAGATGCGTCAGGTGCCTTTGACGCTGGACAAGACCACACT
TGACCCGGAAGAAGCCCTGAAGATGTGTGATGAAAATACAATCTGTGTAGTTCCAATCCAAGGGGTTACA
TGGACCGGTCTGAACGATGATGTTGAAGCCCTTGACAAAGCCCTCGATGCGTATAACGCTAAAACCGGTT
ATGATATTCCTATTCACGTAGACGCTGCCAGCGGTGGTTTCATCCTGCCGTTCCTGTATCCTGATACCAA
ATGGGACTTCCGTCTGAAATGGGTTCTTTCCATCAGTGTATCCGGCCATAAGTTCGGTCTCGTATATCCG
GGTTTGGGTTGGGTTGTCTGGAAAGGCAAAGAATATCTGCCCGAAGAAATGGCTTTCAGCGTAAACTACT
TAGGAGCTAACATTACTCAGGTAGGTTTGAACTTCTCTCGTCCTGCAGCTCAGATTTTGGGACAATATTA
TCAATTTATTCGTTTAGGATTCCAGGGATACAAGGAAGTACAATACAACTCTTTGCAGATTGCCAAATAC
ATCCACAGCCAGATTGCTAAGATGACTCCGTTCGTCAACTACTCGGAAGATGTAGTAAACCCGTTGTTCA
TTTGGTACATGAAACCGGAATATGCAAAGAACGCCAAATGGACTCTTTACGATTTGCAGGATAAGCTGGC
TCAGCATGGCTGGATGGTTCCGGCATATACATTGCCTGCCAAGCTGCAAGATTATGTGGTTATGCGTGTC
GTTGTCCGTCAGGGATTCAGTCGTGATATGGCCGACATGTTACTGGGCGACATTAAGAATGCTATTGCCG
AACTGGAAAAACTGGAATATCCGACATCCACTCGTATTGCCCAGGAGAAGAATCTGCCGGTAGAAGCCAA
AGTATTTAACCATACCGGTAAACCACAAGCTGCCAAGAAATAA
