# Supplementary material for: Similarities between bacterial GAD and human GAD65: Implications in gut mediated autoimmune type 1 diabetes
Source: PLoS One. 2022 Feb 23;17(2):e0261103. doi: 10.1371/journal.pone.0261103 (PMC8865633; doi:10.1371/journal.pone.0261103)
Supplement: S1 File — (ZIP) [file pone.0261103.s002.zip › GADsequences/bdellovibrio.fasta]

>CP025734.1:1253616-1255256 Bdellovibrio sp. qaytius chromosome, complete genome
TTATTGAACTTCCAGAGCCCATTTTATAGTCTGAACCATGTGCTGTGTTTCTAATTCAGGATGAGATAAT
ATAAATCTTAAAAATGTGCCTTGTTTATCGGTCGAAAAATTCACAAACGCTTTATGTTCTGTTTTAAGTT
GTTCACGCACAATCTTAGCCCAATCGGCCGCCGCATAGACTTTGTCTGCAGGCGGAGTAATGCGCACACA
CAGATTTAAATATTCAGGTATTCCTAAAATAGTTAAGCGCGGTTCTGTTTTAATAAATGTTTCAACTTCT
TTGCGAGTGGCTAAGAGGCGATCAACAAATTGGCCAAGGCCAGCTGTGCCTAAACTTTTCCAGATTGTCC
AAAAACTAAAAGCGTCAGCGCCACGACCACATTGCCAAGACATTTTGCCGCGATCAATTTCATCATCATT
ATCATGAAATAAATAATCAGCGCCTGAAACATCATTGGCTGAAAGTAAAATACCTTTATGCTGAGTTAAA
AAATACGCGCTGGTCATCGCTGCGCCGAAAAGTTTGTGAGCATCGAATGTGACTGAGTCAGCCAGTTCAA
TACCTTGAGTTAAATGTTTTAACTTTTCGGTAAAAATCGCAGGGCCACCCCAGGCGCCATCAACGTGTAA
CCAAAGATCATGTTTTTTAGAAACAGCGGCCAACTGATCAATAGGATCAAACGCACCATAAACAGTGGTT
CCAGCCGTTGCAGAAATTAAGAGGGGAGTAAAGCCTGCGTTTTTATCAGCGGTAATAGCTTGTTCTAAAA
GATCAGCTTTCATACGACCTTTTTCATCAACACCAATCGCTGAGACATTATCAGTGCCTAATCCAAGAAC
AGCAGCAGCTTTTTTAAATGAATAATGCGCATCTTGAGATACGTAAACTTTAAAAATTTTATTTTGTAAG
CCTTTGGCTTTCATATCAGGAAAATACTTTTGCTTCGCGCAGTGCACCGCCATAAAATTGGCCGCACTTC
CACCCGGAACAACAACACCTTCAGAAGCTTTTGGACTCCAGCCGATTTGAGAACAAAGACTTTTTATAAC
TTCAGATTCAACCTGTGAAAATACCGGGCTTGCTTCTTGTGTCGCCAGAGTTGTTTTTGTTTGCGAGATC
AGTTCGTTGGCTAACATCATTTGCGGTGACACGCCAGAAAACAACTGGTTCATAAAATACGGTGATGAAG
CCGAAATCGAATTTTTTTGAACTTCAGCTAATAAGATTTTTAAATGGTCTAAGCGTAAAGGCTCATTTAA
CTTTAATGATTCACTCAAACCATTATTTTTATCGGTTTTGAAATTTAAAGGCTGTTGAGCTAAGTCTTTT
ATTTTTGGTGTGTAAACATGAAGTGTGCGACCAGCTTTTGATAAGCAGCGCAGACTGTGTTTAGCCCCTT
TAGGAGTATGGATGACTTGCCCTTTTTCAAAAACCTGAACTTCAGTTTTAGCACCTAACACCGTTGTGTT
TTCAAAAACGCCTTCATTGACAAGCACAGAACATTCGCTCCAGCCATGACCATGGGTTTTTAAAGCCTCA
GGAGTTGTATTTGCACCAGAACTTGTCCAGGTGATATCGACGACTTCAAAAAAGTCAGATTCAAAAAGGA
TGTGACGTTGGTAATTAGCAGTTTCAGACAT
