# Supplementary material for: Similarities between bacterial GAD and human GAD65: Implications in gut mediated autoimmune type 1 diabetes
Source: PLoS One. 2022 Feb 23;17(2):e0261103. doi: 10.1371/journal.pone.0261103 (PMC8865633; doi:10.1371/journal.pone.0261103)
Supplement: S1 File — (ZIP) [file pone.0261103.s002.zip › GADsequences/bifidobacterium.fasta]

>NZ_BJFJ01000006.1:c136064-134634 Bifidobacterium moukalabense strain EB43 contig_5, whole genome shotgun sequence
ATGTCAATAGCACATTCCAGCATCAATACCATCGCAGCAGGTTACGGCTATTCCGGCGGAGCCGATTCCG
ACAGCGTGGAGGTCAATCCGCTGTTCGCCCGCCCGAAGGAAGCCAAGGCCTTCTCGAAGTTCAAGATTCC
GCAGGAAGGCAGCCTTCCGGAGACCGCCTACCAAGTGGTGCACGACGATGCGATGCTCGACGGCAACGCA
CGTCTGAACCTTGCGACCTTCGTGAGCACTTGGATGGACGATTATGCGAACCGCCTGTATATGGAGGCGG
CCGACAAGAACATGATCGACAAGGATGAGTACCCGAAGACCGCCGAAGTCGAATCCCGTTGCTGGCATAT
GCTCGCCGATCTATGGCATGCACCTGATCCGATGAACACCATCGGCACCTCTACCATCGGTTCCTCCGAG
GCTTGCATGCTGGGTGGCCTGGCCCTGAAGCGCCGTTGGAAAGAAGCGCGCGAAAAGGCCGGCCTGCCGA
CCGATCGGCCGAATCTGGTGATGAGCAGCGCCGTGCAGGTGTGCTGGGAAAAGTTCTGCAACTACTTCGA
TGTGGAACCGCGCTACGTGCCGATCTCCGAAGAGCACAAGGTGCTCGACGGCTATGACCTCGACAAGTAC
GTCGATGAGAACACCATCGGCGTGGTGGCCATCATGGGCGTGACCTACACGGGCATGTACGAGCCGGTCA
AGAAGATCTCCGACGCGCTGGACCGCATCGAGGAACGCACCGGACTCGACGTGCGCATCCACGTGGATGC
CGCTTCGGGCGGTATGATCGCGCCGTTCATCCAGCCTGATCTTCAGTGGGACTTCCGTGTCAAGCGTGTG
TACTCCATCAGTACCTCCGGCCATAAGTACGGTCTGGTCTACCCGGGCCTGGGCTGGGTCGTATGGCGTG
AGACCGCCGACCTGCCGGAAAGCCTGATCTTCAAGGTGAGCTATCTGGGCGGCGAAATGCCGACCTTCGC
GCTGAACTTCTCTCGTCCGGGCGCTCAGGTGCTGCTGCAGTACTACATGTTCCTGCGTTTGGGCTTCGAA
GGCTACCGCCGCGTACAGCAGGCCGCGCACGATGTGGCGAAGTATCTGTCGGGCGAAATCGCCAAGATGG
ATGACTTCACTCTGTGGAACGACGGTTCCGACATTCCGGTATTCGCTTGGATGCTCAAGGACAAGCCGGA
TCGCAAGTGGAACCTCTATGATCTGCAGGATCGTCTGCGCATGAAGGGCTGGCTGGTGCCGGCCTACCCG
ATGCCGGTGGACCTGACGCAGGTGACCGTACAGCGCATCGTGGTGCGCAACGGCTTCAGCCGCGACATGG
CCGAGGCATTCATGAAGGATCTGAAGGCCTGCGTGAAGTATCTGGATGGTCTGAAGGCCCCGATGCCGAG
TGAGGCACGGGTCTCCGGATTCCATCACTGA
