# Supplementary material for: Similarities between bacterial GAD and human GAD65: Implications in gut mediated autoimmune type 1 diabetes
Source: PLoS One. 2022 Feb 23;17(2):e0261103. doi: 10.1371/journal.pone.0261103 (PMC8865633; doi:10.1371/journal.pone.0261103)
Supplement: S1 File — (ZIP) [file pone.0261103.s002.zip › GADsequences/candidatus.fasta]

>WVZL01000014.1:15044-16453 MAG: Candidatus Aminicenantes bacterium isolate CS4-C018 C_merged_R1_(paired)_contig_2261, whole genome shotgun sequence
TCACTTTTCGATTGATCGTCCGGTGCTGATGACGTTATCGAAAAATCGATCGACATCTTCCTTTTCAGTT
TCGTGGTTGAGGATGACAAGCCGAATAGTAACCTCAGAATCTATATACCCATAATTGACAAAACTTTTCC
CGCTCTTGGCCAGCTCTTCCCGCAATCTCAGGTTGAAAGCGTTGATATTCTCTGTTGACCTGGGTAGATA
ACGAAAACAAACAGTTACCGAATTTCTCGGAGCCATGAGCTCGAGCTCATCAAGGGAATTGACTTTATCC
TCGGCGTGGGCAGCGAGGTCGAAGAATTTATCCATCAGCTCCGCATAGCCGTTGTCTCCGTAATATTTCC
ACGAGAGCCAGAGCTTGAAAGCATCCACTCTCCTTCCACACTGCATAGAAAGAGGCCCGAGGTCGTAAGC
TGCAAAATCATGGTCATGAAAAATGTACTCTGTCCCCGAGGCAGAAAAAGTGTTTCGAAGATTTCCCTCT
TCCCTCACCAGGAAGACAGAGCAGATGAGCGGCAATCTCATCATCTTATGCGGATTCCAGATAAGAGAGT
TAGCTTCTTCGCAGCCTTTCATAAGGCGGCGATGCTGAGGACTGAGGATGACAGAACCTCCGAAGGAGCC
GTCTACATGAAGCCACAGTCGATACTTCCGGGCAAGGGGCGCTATCTCATCACACGGGTCATAAGCGCCT
TTTACCGTCGTGCCAGCGGTAAGCCCAACAAAGAAGGGGGCTTTCCCCTGTTCTTGATAATGTTTGACAG
TCTTCTCAAGTTCTTCGGGGATCATTCGACCTGCACTGTCTGTTTTGACTTTGATAACATTCTGGGATCC
GATGCCCAGGATGTTGGCCGCCTTGTCGAAGGAATAATGAGCTTGATCAGAGACAAAAGCGGTTAAGGTC
TTATCTGCTTTATGCCCTTCCTCTTTTATATCCGGAAAAGCATTGTTACGGGCAATCATCATGGCCATCA
GATTCCCGTGGCTGCCTCCCGTGACAAAAATCCCTTCTGGTTTTTTAAACCCTACAATGCTCCCCATTTT
TTCGACCAGGAACCTTTCGATGAGAGTCGCCGCCGGAGCGACTTCATAGGTATACATGGATGTGTTCGTC
AGGCTTGTGAAAATATCACCAAGAAGTCCGGGGAGCGTGAATCCGGACCAAAGCTGGTTGAAATATTGCT
TGTGTCCAGTCCGGACGCTGGCTTCAAGGTAATCCTGGATAGCCTTGTAAAGATCGTCCAGGGAGCATCC
TTCTCTGGAAATGGCCAGATCGATTTTTTCCCGTATCTCGTGAGGATAAAGATATTTGGTGACCGGTGTA
TCCGGAAGGTCATTTTTCTTCAAATAATCGTTGATAATCTTTAAGACTTTCTGATCCAGAAATCGCTCTT
CTCCCGCCAT
