# Supplementary material for: Similarities between bacterial GAD and human GAD65: Implications in gut mediated autoimmune type 1 diabetes
Source: PLoS One. 2022 Feb 23;17(2):e0261103. doi: 10.1371/journal.pone.0261103 (PMC8865633; doi:10.1371/journal.pone.0261103)
Supplement: S1 File — (ZIP) [file pone.0261103.s002.zip › GADsequences/carnobacterium.fasta]

>NZ_NRPS01000002.1:113822-115225 Carnobacterium maltaromaticum strain A17 NODE_6_length_249408_cov_25.1021_ID_11, whole genome shotgun sequence
ATGTTTAACAGAAAAATAGAAAAAGAAATTATGGAAGAAACGAATTGTCCAATTTTTGGATCATTAGAAG
CAGGTCAAATTTTACCAAATTATAAAATAGGTAAAGAATCAGTAGATCCAAGAGTTGCCTATCAATTAGT
GAAAGATCAGCTAGTAGATGAAGGAAATGCTAGGCAAAATTTGGCAACATTTTGTCAAACATATATGGAA
CCAGAAGCTGAGCAATTGATGGCTGAGACATTTGAAAAAAATGCGATTGATAAGTCTGAGTATCCACAAA
CAGCAAAATTAGAAAGCTCTTGTGTCAATATGATTGCTGATTTATGGAATGCATCTGAAGATGAAAAATT
CATGGGAACTTCTACTGTTGGATCTAGTGAAGGCTGTATGTTAGGTGGAATGGCTATGAAATTCAGATGG
CGTAATCTTGCTGAAAAACGTGGCTTAGATATACAAGCCCAAAAACCTAATCTTGTTATCTCATCAGGAT
TTCAAGTTTGTTGGGAAAAATTCTGTGTGTACTGGGATATTGAAATGCGTGAAGTTCCAATGGATGAAGA
GCATTTAAGTATTAACTTAGATAAGGTTATGGATTATGTCGATGAATATACAATCGGAATTGTAGGTATT
CTAGGTATTACTTACACTGGTAAATTTGATGACATTGCAGCTCTAGATACATTAGTAGAAAGCTATAACC
AAATTAATGAGCATCAGCTAGTTATTCATGTGGATGCGGCTAGTGGTGGAATGTTTGTTCCTTTTGTTAA
TCCTGAATTAGCTTGGGATTTTCGATTGAAAAATGTTGTATCTATTAATACATCTGGTCATAAATATGGA
TTGGTTTATCCAGGAGTAGGTTGGATTTTGTGGCGGGATGAAGAATATTTACCAAAAGAATTAGTCTTTG
ACGTTAGTTATTTAGGCGGTCATATGCCAACGATGGCTATTAATTTTTCCCGTAGTGCAAGTCAAATTAT
CGGACAGTATTATAATTTCTTGCGATTTGGTTTTGAAGGGTATCGAAAAATTCATACTCGAACGAAAGAA
GCAGCACTTTATCTAGCAAAAGTTGTAGAAGAAACGGGACTTTTTGAAATTTATAACGACGGTGGGAATT
TACCGATTGTGTGTTACAAATTAAAAGAAAAAGCATCAGTCGAATGGAATCTGTACGACTTAGCAGATCG
TTTACAAATGAAAGGTTGGCAAGTTCCTGCATACCCGCTACCAGAAGAAATGAATAATGTGATTATTCAG
CGTTATGTATGTCGTGCTGATTTTGGACAAAGTATGGCCGAAGAGTTTGCTAGTGATTTAAATGAAAGTA
TTCACGATTTAAATAATGCTCATATTCTTTTCCATAAAGAAGAAGCAAATAAAACACAAGGGTTTACACA
TTAA
