# Supplementary material for: Similarities between bacterial GAD and human GAD65: Implications in gut mediated autoimmune type 1 diabetes
Source: PLoS One. 2022 Feb 23;17(2):e0261103. doi: 10.1371/journal.pone.0261103 (PMC8865633; doi:10.1371/journal.pone.0261103)
Supplement: S1 File — (ZIP) [file pone.0261103.s002.zip › GADsequences/Chimp.fasta]

>NC_036889.1:26368508-26457507 Pan troglodytes isolate Yerkes chimp pedigree #C0471 (Clint) chromosome 10, Clint_PTRv2, whole genome shotgun sequence
TTCTTTATTAGAAAAAGAGAAACCCCCTCCTAATACGCCTCAGAGAGAACCAATCTCGCGCTTCCGGGTC
ACCCGCTACCGCGAAGATTCTCTGAGGGCGAGGGGGGGCATTGGTTTGAAGCCCCTTAAAACGAGGGCCC
TGCAGGCGATGCCTTCTTTCCTACTCGGATTTGTAAAGCCGAGATTGCTTAGTTGGAAACCCTGTTCTCC
CCTCCCAGGCGCACACAGATCCCCCTTACACGCAAGCAGCGGGCGCTTCCACGCCTCCGCGGGCCAAGGT
CACCAAATGCCCTGATTCCGTCCCCCACCCGCCATCAATCCTGCCGACTCTGGCCGCTCTGCCTCATTCT
CTTCCAAGAACTTTCCATTCGTTTTATTTTTTTTCCCCAGCCCGAGGTCCTCGGTAGACTCCAGCGTGGA
TTTTAATTGCCTCAATCAGCAGTCATTCTCCCCAGCTGTCACTCAGAGCCTGGACGGTGGGTCCCGCGAT
CTAGCCCTTGGCTACGCAGGAACGGTGCGCCTCCGGGTACAGCGCGGTTCAGCAGGCAGGCGTCAGGTTC
TACTAAGGCGCTGAAATGAGCCCATCAGCGGGTAGGAGCCCTTCCCCCGCCGTCCCCTCCCCAGGCTCGT
GAACGGCGCCTGATGCCTGCCCGGGGCGCGAGCTCTCGAGGTCGCAGTGACCTCAGCACCTGCTTGGAGG
AAAACGGCGCGGGAACCCCGCTTCCTTCCCCTCAGCTGGAGCCAGACCTCAAACAACACCCCAATCGATG
CACACAGAAAACTCCACTGGGCCACGCTTCCCGCCTCGCCGAGGTCTCCCCAGTCTGCCCCTCGCTGACG
CTGGCGCGCAGCGGCTGCGGGACAGCGGCCGCCCGCACTTCCCGCCTCTGGCTCGCCCGAGGACGCGCTG
GCACGCCTCCCACCCCCTCACTCTGACTCCAGCTGGCGTGCACGGTCTGCCTCGCATCCTCACGACTCAG
TTCCCTCCCTCTCTCGTGTTTTTTTCCTCCGCCGCCCCCTCATTCATCCCCACTGGGCTCCCTTTCCCTC
AAATGCTCTGGGGCTCTCCGCGCTTTCCTGAGTCCGGGCTCCGAGGACCCTTAGGTAGTCCCGGTCTCTT
TTAAGGCTCCCCGGCTTCCAAAGGGTTGCCACGTCCCTAAACCCTGTCTCCAGCTCGCATACACACACGC
ACAGTCAGACACGCACGTTTTCTGTTCCTGCGTGACACCCGCCCTCGCCGCTAGGCCCCGCCGGTCCCCG
CGCGGTGCCCTCCTCCCGCCACACGGGCACGCACGCGCGCGCAGGGCCAAGCCCGAGGCAGCTCGCCGGC
AGCTCGCACTCGCAGGCGACCTGCTCCAGTCTCCAAAGCCGATGGCATCTCCGGGCTCTGGCTTTTGGTC
TTTTGGGTCGGAAGATGGCTCTGGGGATTCCGAGAATCCCGGCACAGGTAGGAAGGAGAACGGGGGCCTG
CGGCGGGCGAGTTTTGCGGTGGTCTGGGGTTTGCGGAGCTACGGAGAAGACGAAGGAGGTTTTTCCACCT
GCAACAGGAAACTTCTTCGGGCGCTTCTCCCTGCTTTTGGGCTAAGTCCTTGACGGCCCAAGAGCTCAAG
ACCTCTACAGCCTCTTGTACCCTGGGAAGACTTCCAAATAGTCTCAGGCCCCTTCCACAGAAGGTTGGAA
GAGCCCCCCAAAGACCGCGGTGTCTCGGGGACATGGAATTCCGTGGTCCTGGGGCGCTGCTAAGATCCGG
GTGTCTGGACCCTGGGGAGGGACGGAGTGACCGTGAAGATAGAAAAAAAAAATGGGAAAGGTGAGAGATT
TCTTGGTCTAGAAAGACAGCCTGCGAAAAAATGGATAGCTTCAGTGTTTAGGAAAACTCGTCCAAGGTAG
GCAGGGAGAGGAATTTGCCTGAGCCGATTGGCACCTGGAAAGGCAGCGGTGTGGGCTTCTCCTTGGGAAA
CAGATAAAGGAAATGAGGGCTGGCCCGGGCCGCCAGCCTCCCGCTTGCCTTCCGCACCTGCCGGCCTCAC
CGAGTCCTGAGCGGCCCCCAGGAGGAAGGCGGCCCCTCCTAGGACCCCAGACTGATTGATTTTCACATAG
AACGAAATTTCACACGTCCGTCTGTTGTTCTCTTTCTGCCTCGCTGTCTGCCTGCCTATTCTTCCTTGCA
GCGCGAGCCTGGTGCCAAGTGGCTCAGAAGTTCACGGGCGGCATCGGAAACAAACTGTGCGGTGAGTGCC
CAGGGACCGGGGCGGCCAAGGTCGGCCCGCGGGGTCCAAGCCGTCTTCTCACCTCCGCATCCCAGTCAGC
GGAGTCTGGGTTTCCTGGCTGCGGGTAGGCGGGAGCGAGGGAGCCGGGCCCGGCGGAGGATTGACGAGGC
CCGCGTTCGGTGTCCTTACCCAGCCCTGCTCTACGGAGATGCCGAGAAGCCGGCGGAGAGCGGCGGGAGC
CAACCCCCGCGGGCCGCCGCCCGGAAGGCCGCCTGCACCTGCGACCAGAAGCCCTGCAGCTGCTCCAAAG
TGGATGTCAACTACGCGTTTCTCCATGCAACAGGTAAAGACTCAGCGGGGCGCCCCTGCCCCTCTCTCTG
CCCCGCCCACCGCGGCCCGTGCGGATCCGGCGCTGAGAGCCGGACAGGGGCGTCGAGGTGGCGGCGGAGG
CGGGACCTGCCAGAATCTTCAGATAAAAGCGAGAAATGCGGGACCTGCCCGCTGGGTCCAAGCCCCCGAA
CCTGGCCTCGGAGCTCCAAGAGGGCTCTGAGGCCGTGGCGCTCTTCCCCCAGCGCGGCCCTTGGGATGGC
GGGTGGCCGATGATCCAGGCGCTCGTGCGCTCACTGAATCGATGACGGCTGGCTTCCCTAGGCCGCTGGG
GCCTCGGGTGGGACTCAGTTTCCAAATACCGTGCCCGAGAATTCAGAATTGCATTTTTTTAGGTCTTTAG
ATCACGAAAGTGATTTGTAGCTGCAATCGCACAAGAGAACGATTTCATTCACATGAAACCCGCGCGCCGA
GTTTTACCCCCGTGCACTTACACACCATCTCCCAAAGGTACGCGCGCGCACACACATGCAGACACACATG
CATACGCTCTCACACACACACACAAACACACACACACACTGACTTTAGAAACAGCGGGCCTTCCTATCAG
ACCAGAGATCCTAATGCACCTGTTCCACTTTGGTTTGCCCAAAGGCATTCGAGACAAACACTTCTGACGT
GAAATATTTCTGTAAACATGTAAGATGGTTTACTGAGAAACACGTTTAAGACGAACTCCTGTGAACTAGA
TAAACGGAGGTGCACGCTCTTCAAAAAAAGGCAAACAATATAAGTTATGAATTGAAATGCAGTAATTAAT
TTGGGGAAGAGGAGAAAAAGTAATTTATCTCATTCATTCCCTTCACCTTTGAAATATGTCTCCCTTTTAA
AGAAAAATGTTCTGCGTTTCCAAAAGCTTTATTTAACATGAAATCTCTCAATTCAAAGAAATGTTATTGC
CTCATCAAGATCTTGCCTTGAATATTTTCAAAGTAAAATTAAAATGTGGCATTTTATTTCCATTCTTTAG
ACCTGCTGCCGGCGTGTGATGGAGAAAGGCCCACTTTGGCGTTTCTGCAAGATGTTATGAACATTTTACT
TCAGTATGTGGTGAAAAGTTTCGATAGATCAACCAAAGTGATTGATTTCCATTACCCTAATGAGCTTCTC
CAAGAATATAATTGGGAATTGGCAGACCAACCACAAAATTTGGAGGAAATTTTGATGCATTGCCAAACAA
CTCTAAAATATGCAATTAAAACAGGTATTGTCTCATCGAAAATAATAAAGCTCTTTTTTCGTTTACAATT
TTTATTTTATTTTTTTCTATAAAATGCTTTGTTTGATGGAGTTACTGATATTTTCAAAATTGCAAAGTTA
TTTTCATCATGTAAAAAATAGTCATTATTAGAATGATTCTAATCCAAAGCACCTTCCACTGCTGTTGTTC
ATGCTTCTGAAGTTGATAATGTCAGAAACATGATTTAAGTGTAAATCATCAGATTTTACGTTGCATGTAT
TTGGACACGGAGGTTAAACCACTGGTGTAGAAGCAAATATTCATCAGCAGAGACCAGCAGAAAGAACTCA
AAGTGGAGAAAGAGAATATGGAAATAAAAGCTCGAAAAATGCGTGATCCAAACAAAAGCCCGAATACCAG
TGCTGTGCTGGTATTTTCTTTGGCATAAAACTGATCAGAAACAGGACTCACCACCCTATTAATCATTGAG
TGGGAGGGATGTTTTCACATTGTGTCAAATGGCCAACCTTTCAGATTTGAATTCAGATTTTCACTTATTT
TTAAGGAAATGTGCACAACATACAAGCAGACATGATACAGACTAGCTTAGCAATTCAGCCATGTTATATA
AGGATGTGTGTTCCTCCCAGCCACTGTATATGTGAGATAAAGAAAAAGTGGGGGAAGGGGCAAATCAGAT
ATCCTTAGGGGGAAATTTTTTTAAATGTACTTCTGTGGTCTCTTGGCTTTTCACAGGAGTCTTTATATTC
CATCCATGTTACAGCTTCATTTATAACATTTATTTGGGTGCATTCCGAGCTTTCATGTTATCTACACAAA
GTCAGCCATTCATCTGCCCAGGTCTTGATTACCCTCGCTTTTTACATTGTCTCTAATCATCCTGATACAC
AATGGCTGACACTTCATTACGGCAATAAAAATAAGTATGAATGAATTTCCAGGGGTGGGGAGGACTTTGT
GGATCTAAATTTATGTGTAGCCTTTAAAAGATTTGCTAGCAAATAAAAAATGTGAAATATGACATGAACA
TTCATCACCATAGAAACGTCATCTTTTTAGATTGCAAACATTTTGCTGATGAATTAGCAGTATTACGCTA
ATCAATAACAAACATTCTTAAAATGTTTGCTGTGAGAAGTTTAGTTCTTTTTTTCTTTTTGTTCACATTA
TTTGTACCAACAGAGAAGAAAGGTAGGCATACAAAAAGCCTTGGGACATAGATTTCTATCAAAGTCAGGC
TATGGAATAGGAGTTTTGAAGGTGTATTAGACATCATCCTCAGCGTTCGTGAAGAACCCACGTGATGTTT
ATACCAGGCATTAAAAATTTTCCTACCCCTCCTCAGCTTTTCCTGCATTCATAGTGCAATCCTCAGTGAT
GCTTTTAATTCATTTTTTGACCCATTCCCCATACCTTATATTTAGATACGTTAATAGTAAATTGCTACCT
ATTGTTTGTATTGCTACCAAACCAAAAAGAACCTATGGAAATGTTTTGCGTCTTCATCCTTGAAAGCTAG
TGGTGCCTGAAATGCAGTCTACAGAGTTAAGATAACGGGAACTGCAAGTCAATGAAAGTAATAGTTCTGT
CTATCAACGTTGCATTTAGTGCCAGGAAAAGATGGGCTAATTCAATACTTAACATTTTGCCATAATGCTT
GTGGAACTGTTAGGTGTCACTGTAATGCATTTTATTTAAAGTTCAGATAAAAATGTGATGGATTAAGTTG
GATTTCTAAGCAAGGCATATCAATTCAATCTCTCAATAGTTTTCATAACATATTTAGTCTGCTGGCCTTT
TCCTTCAAATAGCATTTCAAAAAATTAACAGCAGTCATTTTCTCTATTCAGCTGGCAACTTTATAGATTT
CTGTGCTATAACTGTCATACTTGTCATCTAGTGCTATTTAGGGTATGTCAAATTAGTTACCATCCTTGCT
ACTAGCAGACATTTTAATACTCAAGAGATTATTTTATAAAATGCATATTATCATCTTGTTTCTACTGAGA
GACCTTAACCTGATTTCCACTTGGGCTCCAAGCTTAGAGAGGAGTGAAGGGCAGTGGGAAAATGAAGTCT
TCATGGATTGTTAAAATTACCTCTGTAAAAAGAAATGTTGGAACACGGAAAACTGAGCAGAGAATGATAG
AATTCCAGAATAATTTGCATTTGCAGAGATCATTAGATTTGGTGCTAGTGGTGGTGGTGCTGGCTGGGGA
AGAGTAGGACTTAAATGTGGTCCTGAATCTTTTACCAAACCATCAGACAAAGGGAATTAAGCATCAGTAG
ATGAGGCAGCCCTAGTGTGAGTGTTGCCAGGACATAAAGAGCAGTTTGGACTGACTTTTGGCTTCTTCCC
AACTGATCATGAGCACCAGGGTCAGAGTTGCCTGAGGCTGGTTGTTCGCAGAGTCTGCGCATCCTTCCGG
GCTCATTTGCTAGTCTGCAGGGAGCATCCCTGAGTCTGAGCAGCCAGTTCTCACATCTCAAGCTCGCCAC
CTTCCTGGCTGCACAGGCTGTGTGGCCACCCGATGGCTGACGCAGTGCGCTCTGCTCCCATCACAGGGCC
TGGCAGGGTGGCGACAGCAGCAGGAGGCCAAGGGCTGCAGGGACACCTGACCGATGGGGGCAGGTCTCAC
AATTCCTTGGAGAGAGCCCTGTCTTGATTTGCTGGGCAGCCCTAGGAAGCAGCCTGTAGGGGCCACAGGA
TGGGAGCAAATGTCACTAGGGGAATATTTCTGCCAGAAATCGAGAGAGCCTGTTGATCTGACCTGTCAAA
CTATCTCCCTCCCTATTTTCACATCATCATCAGGGAATGAAATTTTTGAGGCGGAAGAGATTCAGGTGAA
ATGGCAGAGCAAGGTCAAAATATATATAGGGAGGAAGGGAAACCTAGCAATGAAAGCGTCAAACCTGTTT
TCACTGTTTACGGAAAGTTATCATCAGGGTGAATTGGCCTTCTGATATCCAGAGGCACAACACACCCCTC
GCAATCTCTCTCCATCTTATGCACAGGTTTTCATTCCCAAGTTTCCCTAGAGTTAAATACTGTCTAATCA
TAGACACCACATTCATCCAGAAAATGAATATGAATTATAATCCTTATTAATTTCCTCACTTGAAAAAAAA
AGGGTTAGGGAAAGAGAAATGAAGGAGCATCGGGAGGGAGGAAATGGCTGTGATTTCAGCTGCAAGCATA
ATGAAATGGGGAGTCCATGAGGCAGAGAGGAGTGAAGGGTTGCTCCAGACCTCAGTGGCCACAGCAGCAA
AAAAGCCTTCTCACCCTTCGTGGATGGGTAAACTGAGGGGGTCAGCATCAGAGATAGAGGGGTACCACAC
GAGGCCACAAGGACATAAAACAATGCTGGAGAATGTACAATAGATAACACAAGTCCTGATCCCGCTAAAA
TGGGCTCCCTCCCAGCTTATATCTTTACCCAGTGTCTGTCTGGCCACATGCCTGAGGCTGATAAGAGAGC
ACTCCAGTGCAGGAGATAAGCTAGCCATTGACTTTTGTCCCTGCTCTTCCCCATTGCCTTCCTTTATCTT
GTTTTGTCTGTGCTGGAGATGAGAGACGATCACATCCCAGGCTTCAGACAGATGTCCAGGATGTGGAAGA
TACCTTTTTATCAGATGCTATTTCCATAATGGCCCATCTTCTAAAATTTTTGCTGCTGTGCAAATCATGG
ACCTATCGATGACAGGCTTTTGTGGAGCAAGAGGAGAAAACTGAATGCTAATGACATATTTATAATCACA
TTTTAAATAATAGCCTCAGGAGAGTGTGGATGTCAATCCATTTAGAGAGTTTTAGAGGAATCTAGAAGTT
AATTAGATAAGCCTTGCGATGGACTAATCAGTCGATTGAATATATCTTTCTGTATCTTGTTGATAAAACA
GTGATGTTGACTGTATGTGGCCTTATTTTAAATCACAACTATGGAGGAGCGCTGTTGTTTATAATTAACA
AAGAAGAATTGACAAGAATTAGCTTTGTCCATGCCATCTTTAGACAATCATCACCTTTTGAATCCAGGGC
AAATCATTCAGCAGAGTGTCCTATTTTCTCATTTTTGCCCTGTCTTTTGTAATCATCAGCCATTTGTCAC
TGATATTATTATGAATGTTGGCATGCCTGGCGGATGTCATGGTATGACCGATTCTCAGAACGACTACAAC
AAAAAAGGACTTCTAGCAGCATGAGTATAAAGGAGAAGTAACCTGTCTGAATGGCTGTGGGTTGCAGTAG
CATTTTAGCTTGTGAAAATATTGAAAATAGAAAAGAGACTCGTGCAGATTGCAAACCATATTTGTTATAT
TTATAGGATACGATTAAAGGAAGATTTGTAGGGTATGTTTTAAGAAATATCAAAACCTAAAGTAGTCTTT
GTGGTTAGAGGAAACACTTTTATGGTGTGTGTGTGTGTATGTGCATGTGTGTGTGTGTGTGTGTGTGTTC
GTGTGCATACACACGTCTGTACATGTTGGATTTCTACTTATGGATTTCCTGTTACTGACAGATCTTTCAA
GGTCCTTTAGCTAGAGAAATCATGTGTTTGAGAGGCATTTATTTTCACTGGAGGCAATCCTGATTCTGGT
ATTCCATTTTATTCAGGGCATCCTAGATACTTCAATCAACTTTCCACTGGATTGGATATGGTTGGATTAG
CAGCAGACTGGCTGACATCAACAGCAAATACTAACATGTAAGTAGCCAAATGTGTTTTTATGTAATTTAG
GATAATTATTAGTGACATTCCATAGTCTTTACATCTTATGTGAAAACCTGTTTTTATTAAGTAGCCACTA
AAATAGTGATACAAACTTCTGAAGTGTGAGTGTTCACTTTAATGTAACAGAAAGTAGTCCTGATACATCT
TCCATGTAATCAAACTCTACAAAATTTTTAAAATACAAAAGAGACTTTTTTCTCACATGTTTGATTTATT
ATTGTGCATAATGTCAAAGACAAATGGGACCAGATATTATATTTTAAATCATGTTACTCTGCAATATTTT
TTATTTATTCAGTACAATAAATTCCCCTCGTGCATTATGTCAGTAGTTGGAGCTCTTGACTGTAGGGATA
TAGAAAAAATAAACATTTTGGAAGGCCTTTTTGAAATAATTTTCTCTCTGCTTAATGTTATAATCATAAC
ACTTGTAAATGTATGTTTTGAAAAAGGAAATAGTTCTGTAGCTATTGTAATGATTGTAAATTATTTATCT
GAGTTACAGAGGTAAAATGTGGCCATTACTACATTTCAGGTTCACCTATGAAATTGCTCCAGTATTTGTG
CTTTTGGAATATGTCACACTAAAGAAAATGAGAGAAATCATTGGCTGGCCAGGGGGCTCTGGCGATGGGA
TATTTTCTCCCGGTACATGATATTTCAACTTTCTTTGTGTTTTTTCTTCTAATATGCAATGCCTTGTTGT
AAACCTAGGGAAGATTAAAAATGTAGCCTATGCCTCTGCTTAGGTTAAATAGACTGTGTGTTGATCAAAA
GAATGACTGTGATTAAGTGCACATGACCATTGAACATGCCTCCAAGCTAAGTAACCTATGCTTGAACAGC
AGTTATTTGTGTGCAAACTGAGCGTAATCAGAGATGGTACTTACCCAGTGCTTCTACTGTGACCCTACAA
ACAGGATGTATGGATAATGTGGAACAAAGGAATCAAGATTCCTAATCAGGAAATTCACTCTCTGATGCTC
TTCCTAGAATTAGTGAAAGGAAACGGGTAGCCTCATTTCATAAAGCATTTGCTGTTCAAGGGTGCATAGC
AAGGTATATCTACTTAGTAGAGCATATGGACCACTCAGTCTTTGAAATAACAAGCACCAAAGTGGATTTA
CACTAATTTCAAGGAGGACAGAGAACGCTTTGGGAGAGAATTTCTTAGAGCAAAAAAAGAGGGTGATGAT
TTCTTCAAGAGCTTTCTCATCCTTTCTCTTCTTTATCATGCCATTCAGTCTTTTCCATCCTGCCTTTTCA
TCACCAGCCATTGCATTCTAAGCTCCATTACTTAGACCTCTTCCAGCCAAGAGAATCAACCTGAAACAAA
AAGCTGTGCCCTTGGTTTACGGTTCTGTGTGTGACGTTGGTTTGATGCAGAAAAGAAATAGAAGTTAGGA
AGGCAATGGAAAGAGAGTCACTGACCCATGGAAAAGAAACCCGATGTGCAGACCATCAGCTAATCAGTGG
CAGGAGTGGGTGTCATTAGTCCACTGAGACAGGACCCACCTGAGAGAGAGGCCAGAGCAACACCTGTCGT
TGTGTCAGACAGAGCAAAGGCCAAGTGGTTGTGCTCTCTCTTCAGCAAATCTACAAAGACAAGCAAATGA
TGAGGCGGGGATAGGGGAGAAAAGAAAAAGTGAAAAGAAGAAATGATAAGTAAGCAAGAGTGACCCCAAG
GCCAGGGCTTAAGTTAAGCATGTTTGCCTGCAAGCTCTGGTCAGCTATTTTATGTGTTTAAATATATAGC
ACAATTTTTCAGGTGCTGAAGGAAAAGGTGTTAGTTAAATGGAAGGGAAAATTAGCCTTTTAAAAAGTCA
TTGAACACCAGCTGTGATGAATTTTAAGCTAGCCTTTACTTTCTTTGGCACTTAGTACTTAGTTTTCCTT
TGGAAAACCATCCCTGTTGAGGGAGCTTTGTCATCATTGCCTGATGCTTTGAAAACATTTTTCATGAGGA
ATGAGGTGGGGTACAGAGATCCACATCATTTCTACCTTTCTTCTTCCCACCCTTGTGTGGTTGGTTATAG
GATTGATCTGTCCCTGAGATGAATCAAGAACATGCTGGGCTCTATTTTTTTTTCTTTTATTTGCATTTAT
TTTATGCTGAATTTATTCCCGTGTATAAGTTTTAATGGTCCCCGGGAGTAGGGAGAGGACAGATGTACCT
GTTGATCCTGAAAATTTGACTAATTTGACTAACAGCTAGGCCTAATTTACCTGGCTGGTCTGAAAAACCT
ACATGCCCCAGAAAACATACACCCAGAGAAAGAATTCTCTTTGGCAGTTCTGCTAGGCTTAGAGCTTACC
CTCCACCCTCATTGATGATGGGGGATTTTCACATGGAGAAGACTTCAGCTTGAGCATGGGAATTATAGGC
TTCCTTGGACCCTAAAGACCCATTTGCTCTTACGCCAAGATGCAGGCCATAGATGTCACACTACAGTGCA
GTGCAGACATTGCAAAGTTGGGAAGAGACAGCAGAAAAGGTCATTGCAACCTGTTTCTGCTCTACTTTCT
ACAAGACATCACAGAGGAGAAATGGCTCATCACATCCTTACTGGCTATGGATGCTATTCCCGGGAACAAC
CAGCCTTGCTCCTGCAGTAAAGGGTCTTACAATTTAAGGGGTGGGGATAGAGAAAGCCACACATCTTATG
CATCTGGGATCTAAAAGTCTCATTCCCTGGGACTCAATGTGAAGAGTTAGGTCTGTGACTTAAAACATAC
TGTGTCATACCTCCATCGATAATATCCAAAGCCTTCATGCTTCATGGAAAGTCCTTTAGGACTCCTAGAA
GAAATCTGCTTTTGTGATGTCACCTACACTGGGAACCAGAGAAATACAGAGCATTCCTTACTGCTCAGCA
GGTCACAAAACACAAAGACTAAAGAGGGGCTAGGAAAGAAAGCTTGGCTTAGTCACTGACCTTTTCCTAG
CTAACAGGGTTTTCATAATGCTTCAGCACTTGCTTTTATTCATGTATTTTATTTTTTATTTTTTTGAGAC
AGAGTCTCATTCTGTCGCCAAGGCTGGAGTGCAGTGGCACGATCTCAGCTCTCTGCAACCTCCATCTCCT
GGGTTCAAGCAATTCTTATGCCTTAGCCTCTAGAGTAGCTGGGATTACAGGCATGCACCACCATGCCCAG
CCAATTTTTGTATGTTTAGTAGAGATGGGGTTTCACCATGTTGGCCAGGCTGGTCTTGAACTCCTGACCT
CAGGTGATCTGCCCACCTCAGTCTCCCAAAGTAGCACTTGCTTTTACATCCTTTCTTAGAGGATTCGTAG
GAAATAAGAGCAGGTAGGGCTCACGCATTTGTCCTCATGCCTCTGTTACACAAAACAGTCTTCTCTGCCT
GGAGGCCCAGAAGCCTCTTTCTCTCACTCAGAGCTGCTGAGCCTTTAGCCAGAGGACAGCTGAGTTGCAG
AGTGAGGTGTGGGAGGGCAGGGCTGGAAGCTTCAGAAGAAATGCACGTGAAGAGCACTTTCTTAGGATAC
GTCTTCCCCTTTCTCTTCTTCCCTCCTTCCTTCTCCAGCCTCTTTAAGAACAACTAAATTCTCAAACAAG
ATCATTTTGCTCTCCACAAGGGACATTTGGCAATATCTGTAGATACTTTTGATTGTCTGGGGGAGAGGGT
GCTATGGGCATCTGGTGGGTAGAAACCAGGGATGCTGCTCAACACTTTACAATGCCCAGGTCAGCCCTCA
CCAGTTATGTTGCCCAAAATGTCAGTAAGTGCCAAAACCATGAGCTAGGATGGAATTTCCTTTTGAAGCA
GACCCTGCTTCCAGCATCCTACAGCCAGCCTTTCATACCGGGTGTCTGCTCAGAGCAGGCGTGACCTGGA
TTCTACCTGATTCTACCTGTCCTGTGTCTCTAGAGTCCAGAAAGGAAGGAATCGCCCTGATTTTGATTGA
GGACAGAGGCATGTGTCTGGGTGATGAGTGCTCTGTGCTGGGCAGCCTGCTTGAATCAGAGCCCAGGGCT
CAAGAGACAAAGGTCATACCCCTGCCTGGGCCATTCAGCTTGACATGGAGCCCTCCTGCTCCTCTGCCAC
CAGGAAGGAGAGTAACTCACAACACTCACGTGACGGCAGGACTTGGGGTGTTCCCCTTGGTCAGGAGGTA
GAGGCAGTACCTTCACTCTGCCCCATGGCCTCATGTCTTCCATCCCAGCATATTAATTTGCATTCATGAC
AATCTGTCTTTCCTGAATTGCAAACATCCTAAACTTCCCAACAGCCCTGGGTTTTCTTTGCTTGTCAAGT
GAGACTCTACTTACAAGACACAAATCTTATGGCGTGGAATCCCTGACAACTTTTGGATGACACAGAAAAA
GTAACACAATATGGACTGAAAATTCTCTTACTTGTACGTTTTTCTATACTTATGAAATAAGTTTTGTTAG
CTAATACAATTCTATTTCAATGATGTCTTTGAGAGGGAAGAACTAGTTTAGAGGGAATGAACAGATGAGT
ATGAGATGGACTTGGAGGTTTATCCTTTATAACAGGGGTCCCCAACCCCCTGGTGGTGGATCGGTACAGG
TCTGCGGTCTATTAGGAACGGGGCCACAGAGCAGGAGGTGAGCAAGGGGCAAGCGAGCATTACCGCCTTA
GCTCTGCCTTCTGTCACATCAGCAGCCACATGAGATTCTCATAGGAGCGTGAACCCTATTGTGAACTGCG
CATGCGAGGGATCTAGGTTGCATGCTCCTTACGAGAATCCAATTAATGCCTAATGATGTGAGGTGGAACA
GTTTCATCCCAAAAGCATTCTCCACCCCACCCCCACCAGCCCCTGACCTTCCATATGTGGAAAAATTGTC
TTCCACGAAACGCATCACTGCTGCCAAAAAGGTTGGGGACTGCTGCTCAGTAAAAATTGTTGATTAGGCC
AGGCGTGGTGGCTCACACCTGTAATCCTAGCACTTTGGGAGGCCGAGGCGGGTGGATCATTTGAGGTCAG
GAGTTTGAGACCAGCCTGGCCAACGTGGTGAAGCCCCATCTCTACTAAAAATACACAAAAAAATTAGCCG
GGTGTGGTGGCGCATGCCTGTGGTCCCAGCTTCTTGGGAGGCTGGGGCAGGGGAATCGCTTGAACCCGGG
AGATGGAGGTGGCAGTGAGCGGAGATCGTGCCACTGCACTCCAGCCTGGGCAACAGAGTGAGACCCTGTC
TCAAGAAAAAAAAAAAGTTGATTAACAGCTTACACCAGTAACAGCTGATTTATCTTAATCCAAGTGCAAG
GCACTGAATGAGTTGAAATGAAAACAAAAAAAAAGAAAGGTTTCTCCATCCAGATATAACCAGAATTTTA
CACACCTACTGCAGAATGACCACGCTCACAAGCTGGGATGGAGGCAAACCTTTTGCTTTTGAATTAAAAA
CCTCTTCAAAGGGCTTCCAGCAAGAGTAGAATCCACTGCAGTTCCCCTTAGTGACTGAGATGGGGTGTGG
CGGTGGCACCTGTCCTGTCCCAATGTGCCCTCTGGGGTAGCGCTTTTGAGTCTGAGGATTCAGTTTAAAG
ATAGTCAATAGGGTTTTCTTCTGAGTCCAAGGAGGACTCAGGTCAGTGGAAATAAGGAATGTTGCTTGCA
TGTGAAATGAGGTTGATAATAAATAAAGTAACTGTGTGTTGCTGTGCACTTTAGGTGGCGCCATATCTAA
CATGTATGCCATGATGATCGCACGCTTTAAGATGTTCCCGGAAGTCAAGGAGAAAGGAATGGCTGCTGTT
CCCAGGCTCATTGCCTTCACGTCTGAGCACGTATGTGTTTCTGTTCCTTCCAAGTTTAAGGTTATGTTCC
ATAAAGCCCGAGTTTAAGGAGTGATGGCTGGAAATGCATTATCCCCAGAGGCCCTCTTTCTGGAAGACAC
CTTGGGAGGGAATGGGGGAGAAAGCTGAGTGGTACTATGGGGTGTCCTCCTTGACTCTTTGAAATTCAGG
AAAACCCTCAAAGATAAAGGAGCAGCCTGGGCAATATAGTGAAACCCCATCTTCACAGAAAATTAAAAAA
AAATTAGCCAGATGTGGTAGCACAAACCTATGATCCCAGGACGCTGAGGTAGCAGAATTACTTGAGTTCA
GGAGGTCGAGACTGCAGTGAGCCGTGATTGCACCACCGCACTCCAGCCTGGATGAAAGAGCAAGACCCTG
TCTAAAAAAAAAAAAGATAAAGGAAAATATTTTTAGCTCTAGTTCCTACCCTTCGCTTCTGCGCAATCAA
GTTGCATATTAAGGGAAGGGGAAGAGGAGGGAAGGGGAAGAGGAGGGAAGGCAGAGGGACTGTGAGCTCA
TTTGGACCATTGATGCTACGCCCATGTAAGCAAAACTCCAGAGGAGCCTTTGATACAGTTTTTCTGTTTG
AAAACTCAGCCCACTGATCTGATATTCTGCCCTCGTGGTGCCTTGAGCCTTTTTGTTTGTTTGTTTATTT
GAGACAGTCTCACTATGTCACCCAGACTGTAGTGCAGTGGTGCAATCACAGCTCACTGCAGCCTCAGCCT
CAACTTCCTAGGTTCAAGCAGTCCTCCCACATCAGCCTCCTGGATAGCAGGGACTCCAGATATGTATCAC
CATGGCTGACTAATTTTTCTATTTTTTATAGAGACAGGGTCTTGCAGTGTTGGCTAGGCTGGTCTCAAAC
TCCTGGCCTCAAGTGATCATTCCACCTCGGCCTCCCAAAGTGCTGAGATTACAGGCGTGAGCCACCATCA
TACCCAGCCTGAACCATTTAACATTCATCTTTGGCTGACTTGACCAGAGGTTTTGTTACCATAAAGAAAT
AGCACTGTACCAGGCACGGTGGCTCATGCCTGTAATCCCAGCACTTTGGGAGGCTGAGGCAGGTAGATCA
TTTGAGGTCAGGAGTTCAAGACCAGCCTGACCAACATGGTGAAACCTCATCTCTACTAAAAATACAAAAA
AATTAGCCAGACAAGGTGGTAGGCACCTGTAATCCCAGCTACTCAGGAGGCTGAGGCAGGAGAATCACTT
GAACCGAGGAGGCGGAGGTTGCAGTGAGAAGAGATCACATCACTGCACTCCAGCCTGGGCAACAGAGCCA
CACTACATTCTCAAAAAAAACAAAAACATAAGACTGTTCCTTCATGATCTCTGCCTCACAGTAGCCTGGG
CTTTGGAATACAGCTGCCTCAGAGACAATCAGGAAGCCCTCTGATAGCCAGGGAACTAGGAGACAGGGAG
GGAGGAAGGGCCTAGAGGGAGACTCAGGGCTCCTGTAAGGAAATGTCACTCAGGAGACGCAGGGAACCGT
GGTGGGTCTCAGATCCAGATCCGCCATGAACTTTTTCTATTTCCTATTTTAAGTGAGGTATGTGTATCTA
TGTGTGTGTGTCTGTCTCTGTGTGTGTCTGTAGGTGTCCATGACAAGGAAATAGATTGGAAATCAGTGGA
TGCAGTTCATTACCATAGCAGTAGCTGTGGAATTAAAGGAAACTAGCAATTCCATGTTAACAAATTATCA
AAGCATCTTGTTTTCAGTCATCTTTTGGGGTTTTATTTTGTGAAATGTCCTTCTTCAACGTATAGAGGTC
ACATTGGGCAAAAACCACACAGCCTAAAATTACTTAGTATTTTACCTTTCTGTTGCTGCTGGAACAAATG
ATCACAAACTTTGTGGCTTACAACAATATGAATGTATTATCTTATAGTTCTGGGGGTCAAAAATCTAAAA
TGGGAAAAGCAGGGCTGCATTCTTCCTGGAGGCTCTCTGGAAGATTCCGTTTCCTTGCTGTTTCCAGTTT
CTAGAGGCCACCTACATTTTTTGGTTCATCTTCAGAACCAGCAGCATAGCATCTTTGGATCTCTTTCTCT
CTCTCTCACCTCTACTTCTACCACCACATCTCTTTCCACCTGTGGCTCTCCTGCCTCTCTCTTTTGGATC
TACTCAGATAATCCAGGGCAATCCCCCGTCTCAACCTTAACCTAATCACATCTGCAAAGTCCCTTTTACC
ATATAAAGTAACATATTCACGGTGTTGAAGATGAGGATGTGATTTTTGTGGCAGGGAGTATCTGTTTTTC
AGCCCACTCTACCTAGTACCCCACCAGGAGATAACTTTCTTTTCTCAGCTTCTCCAAGGATAGAAAAACG
TGATCTATTTTTCTCCTCAATTACTATTTTCCTGAAATGGGTTTGGACCCCTAAATAGTTACATGTTATT
ACATTCTCAGCCTCAAAAAGTCCAGATGATCTTTTATTGGGCATCTTTTTCTTTTGGCTTCCAAGCTGCG
TCCACAAGTTAAAATGAGTTTGGTCCAGCAGCAAGCCACTCTGTGCTCTCTGCCAGGCATCTCTGGTTTG
GGCATGAGCTTCTCAGCCTCATGCTTTATGTAAATTGACTGAGACTTGATCAGGCCATGTGGTCTGAGGA
TCTAAAAATAACAATTTTGCTCTACCTTCTTTTCCTGATACTGTAAACTCTGTCTACTTTTTTTTTTTTG
AGTCAGAGTCTAGCCCTGTCGCCCAGGCTGGAGTGCCGTGGCGTGATCTCTGGAGTGCAGTGGTGCAGTC
TCGGCTCACTGCAACCTCCATCTCTGGGGTTCAAGAGATTCCTCCTGCCTCAGCCTCTGGAGTAGAGTAG
CTGGGACTACAGGCACGTGCCGCCACACCTGGCTAATTTTTGTATTTTTAGTAGAGACAGGGTTTCACCA
TGTTGGCCACGCTGGTCTTAAACTTCTGACCTCAGGTGATCCATCCGCCTTCACCTCCCAAAGTGCTGGG
ATTACAGGAGTGAGCCGCCACGCCCAGACTACTTCTTCATTTCTGAGAAAGAAACACAATTCGGCCGTAT
AACAACCATTTGACTCTCCCTTCTCCTTCTTGTGTCTCTATCTATGCATACAGTTGTGAAGGATCATTTG
AATTATGAAGATCTCCTAAAATACCAATAGGCTCTAACTTTGGCCTATCATTTGGGTTATCATTGCCTTA
TCATTTTTGACAAATAGTTTTTCTAATATATAACACCTTATATCTGACTACTATTTGACAGTTTCCAAAA
CACTTTGAAGATATGGAACTTTGATTCTCACAGCAACCTTATGGGACAAGTAGAACAAAGATTGTTATCT
GCATTTTACAAATGAGGAGGCTGAAATCAGCTAGGTAGGTAGAGCCAAGATCAGACTGGGTTTACTGGGT
CCAAGACCAGTGAGCTCCATGCACCGACTACCACTGTAGAAACCAGATTAAAAGATTCAGCAACAGAGCT
TTGTATACAGCAGCTTATCAATTGACTTAACATCTTATACCTTCCCTGATCAAGTTTCCACCAGGAGCTG
TTTTCTTAATGTGAAACTGATGCTAATTTGTGACTCTCTCTTTCTACCAAAAAACATTCTCATCATCTCG
TAGGGTTGGGCTGGAGGGGGTTTTCGGAGCTCATTTAAAGCCGTCCTGCATCTTCTTGAACCCTTGACCC
TAACCATCCTGGACAGGTGAGCTCTTAAAAGTGAGTCCTGCCTTTGAAGCTGCAGGTTAAGAGGTAATAC
GATCCCCATCGCTAGTTCCTTCTGGGCTCTAGACCTCAGACATTATTTTCAATTCATCATTTAGTGTAGC
TTCCTTCTGGCTTCAGGCCAGGCCACATATTTTCTTGGTCTTTTCAGATTTTACAATCACACTGTCTCCA
CCAGCCCCAGAAATAGATCTCCAGAGGCAGAAAAAAGAAAATTACCAAGTCATTTCTCAAATGCCTTTTC
TCCGGCTAGACGACATCAATCTTGGCATGGAGGCTTCTTTCCTCAATTGCTTGGCTGGCAAGGAGAAAGG
ATAATGGAGGGGCTGCTGTGTTGACTCAGTGAGGAGAGGGAGGCCATGGGTCAAGACAGACGCTGCTTCG
GGTGTTCTCTCTTCACACATTTTGAGAGGTTTCCAAGGCCCAAGACTCCTAGAAAATCAAATGAGAGCCT
TATAGAACTTGTGCCTCAGTGCCTGGGACACAGAGAGCTCTGCATAAATATCAACCAACTTTAAAAAACA
ACAACCTCAGCCGGGTGCGGTGGCTCATGCCTGTAATCCCAGCACTTTGGGAGGCTGAGGCAGGAGGATT
ACTTGAGGTCAAGAGTTTGAGACCAGCCTGGCCAACATGGTGAAACCCCATCTCTACTGAAAATACAAAA
ATTAGCCAGGTATGTTGGTTGGCGCCTGTAATCCCAGCTACTCGGGAGGCTGAGGCAGGAGAATCACTGG
AACCCGGGAGGCAGAGGTTGCAGTAAGCCAAGATCGCACCACTGCACTCCAGCCTGGGCAACAGAGTGAG
TGAGACTCCGTCAAAAAAAAAAGACAAAAAAAAAAAAAAAAAATCCCACCTTGTTTTACAGATGAAGACA
CCAAGCCCCAGAGGTGGGGGATACTTTGCCCATGGTGTCACAGCCAGTCAATGGCAGAGCCAGATTCGAA
GCCTCAGTAATTTCTCAATAATACCAACACTTCTCTTTATAAACTTTTTTTGCATTCAGTGTATTTTATT
GAATTGAAAAATCATTCCTTTGATGTGTCATCTAAGGATAGGCTCTGGAATCAGACAAACACAGGTTGAA
ATATATGGTTTTATCATGTACTAGTTGTGTGACACTGGACAAGTTACTTAATCTCGCTATGCCTCAGTTT
TCTGATCTGGGAAAGGAAAGTCATATTAATGCTCCTCTCATAAGACTGTTGGGAGGGTTCAATTAGACAC
CATCACTGAAGAGATTAGCATAGTGGCCAGCCCAAGACTGCTCTTTCAACTACTGGGTTGGATGTCCTAA
ACGCTTCTCTCTGGCTAGCTGCTCTAAATTCACTTGTAGCATCCTTTCTTAAATCCCATTTTCCCCATGT
TGGTTATTCTTTTTTTTTTCTTTTTTTTTTTGAGATGGAATCTCTCTCTGTTACCCAGGCTAGAGTGCAG
TGGCGCCATCTCAGCTCACTGCAATCTCTGCCTCCCTGGTTCAAGCGATTCTTCTGCCTCAGCCTCCTGA
GTAGCTGGGACTACAGGTGCATGCCACCACACCCGGCTAATTTTTTGTATTTTTAGTAGAGACAAGGTTT
CACTATGTTGGCCAGGCTGGTCTCGAACTCCTGACCTCAGGTGATCCACCTGCCTTGGCCTTCCAAAGTT
CTGGGATTACAGGCGTGAGCCACTGCGCCCGGCCCTATGTTGGTTATTCTCGTGCTAATTTCCTGATCTA
CTGAACCAGGTCACATTACTATCCCTTCTTCCAATCTGAGCACTGAGTTTGTAACTTGGCATGTTTAGAG
CCATAGGGATGGGAACGACATTGCGAGACTCTGTGGCCTTCTGCATCCAACCAGAAACGTTCACATATTC
ATGAAGGGAAGAGTCATTTTGTTTTCTAAATGACGCTTCACTCTGTCTCTGTTGCACCCCACCAAAGCTA
CCCACTTCTTTTCTGGCCACCAACACAGACTAGAGCTTTACTTTATCTGATGAGGAGGGCAACCTATTAA
ATTTTTCTGGTTGTTTGAATCAACTGTTTTCTTGTAAAACTTGAATAAGACTAAATTAAACAACTAGTCT
TTCTGTGGCAAGTGTTTAAGAGTTCCAAGATTACTTTTCTCTAAAATATAGAATCACAAAATCTCAGAAT
TGAAAGTGATCTTAAGAATCCTTTGGTTCAACACATCCTTTGCTGGAATCTCATCCCGTTCCCCAAATCT
TCAGTCATACAAAGGCTTGGCAAAAATTAACTTGATGAGTTTTAGGTTCTCTCTTTAAAGTAGGTTTAGA
GGGAAGCTAAGATCCCAGCTCAATAATTCACATCTCAAGCTCTGAATCCTTTGAAAGCCTAAACCATGAG
CTCAATTCCAAATTCCTCTTATTTCTTTGTGGCACAAGCTCTTCCAGAAATATCTTCCACGAAACAGCAT
AACCTCATCTAGGAAACATATTCTTCATAATCATAACAAACAGTGGATCTTTAGGCAAATCACCATAACT
AATTCACTCCACTCTTCACATGACAAGCCTGGCCCACACCCACATCCCCCGGAACCAGTTGCCAATGTTC
TGCTGAGGCCCCTTGTGACTTCGACCCACTTCTGTGGGGAGGTAATTCTCAAAATTGCTCTATTTTAGTT
TATTATTTTATTTTAGAGACAGGATTTCACTCCTGTTCCTGTTACCCAGGCTGGAGTACGGTGGTACGAT
CATGGCTCGCTGAAGCTTCAAACTCCTGGGCTCAAACACTCCTCCTGCCTCGCCTCCTAAGTAGCTGGGC
CTACAGGCTTGAGCCACCACATCTTCAGAAAGATGACTTTCTTTTCTTTTTTCTTTTTTTTTTGAGATGG
AGTCTCACTCTTGTCGCCCAGGCTGGAGTACAATGACGCAATCTCAGCTCACTGCAACCTCCGCCTCCTG
GGATCAAGCAATGGTCCTGCCTCAGTCTCCCAAGTAGCTGGAATTACAGGCGCCAACCACCACACCCGGC
TAAGTTTTGTATTTTTAGTAGAGACGGGGTTTCACCATGTTGGCCAGGCTGGGCTGGAACTTCTGACCTC
AGGTGACCTGCCTGCCTTGGCCTTTCAAAGTGCTGGAATTACAGGCGTGAGCCACCGCACCTGGCCAGAA
AGATGACTTTCACGTATCATTATTGGAGAGGTTTTTAGTTTCAAAAATAGATCTCCTTTAAAAAATTATT
TTAAACAGTGACCTGTTTGGAAACAGGGCTGTTTGGGCAATTTGGAAACAGATGACTTCCACAAAATGTA
TTGCTCCCCCCTTAGTTGGAACTGACAGTGAGTGAAATTGTGGGCTAAATCTATTTACCTTCAGCACCCC
TGCTCCGGTGCTGCATTCCTACCTCCTTCTCACCTCAGGTCCCTCATCGCTCCCATGTTATTTTCTCCTC
TACCCAGTCCATCCAAACCTCCTCTCAGGAAAGAACCTGAAAGCCATGCTGAGATGTAAGCGATAGGTAA
GACCTCCCCATTGCCTCTCCTGGGGATATTCCCATCGCACTCAGAGAGGCAAAGGTGTGAGGTGCTGAGA
CACAACTCAGCCACTGTGCAGAGAGATGCTTCCTTTATTCCTTCCTTCCTTTAGTGCTGCAGGCGCCAGG
CGTTGCTTCTGGCACGGGGGAGAGAGCAGTGGGCAGAACACACCCAGTGCCCGCTCTCAGCGAGTGTCCT
TTGTTCTGGGGAAGAAAGGGATGGGAAGGGGCTCCTGAGATCCCATCCACACCAGGTGACGGATGCTCCC
TTGTTCCCAGTGCCAGGTCAAAAGTGGCTGAACAGACTTATTGTTCTCCAGGTTAGTGATAAATCCTGTG
AGCTTTGGAATTGATGAAATGGTGACAGGCCCTGCTCTGCCACCTCCCAAGGCATGACCCTTCATCTCCT
CCTCATCTGTAAAATGGGGATGATGATACCCAGCTTCCGTAGCTGTGGGGAGGATGAAGCAAGATGATAC
ATGGGAAGGGTAGTGCACTGCGCATGGCTCTCGGTGAGCCCCTCACAGATGACACTGTCGTTAGAAGGAG
CTGAGCCCAGCCAGGAGACGAGACAGAGGGAGCAGGGAGAGCAGAGTCAGGGCCAGTGATTTCCTTAAGA
GGGATGTGCCCTTCCTCCCAAAGTGCCAGAGCAACACTCAAGGATCCACAGCCTTGGGAGAGTCTAGATC
CTAGATTGCTACTTGTATAATTTTGAGATTTCCCTACATACATATATTTATTTTAAGAAGTAAAGTGAAT
TAGCCGGCCGCAGTGGTTCATGCCTGTAATCCCAGCACTTTGGGATGCCGAAGCAGGTGGATCACCTGAG
GTCAGGAGTTTGGGACCAGCCTGGCCAACATGGTGAGACCCCACCTCTACTAAAAATACAAAAATTAGCA
GGGTGTAATGGCGGCACCTGTAATCCCAGCTACTTGGGAGGCTGAGGCAGGAGAATCACTTGAACCCGGG
AAGTAAAGGTTGCAGTGAGCTGAGATCGCACCACTGCACTTCAGGGTGACAGGGCGAGACTCCATCTCTC
ACACACACACACACACACACACACACACACAAAAGAAAAGAAAGGGATTGACATGAATTTTGTTAGAAGA
TTTCACAATGCCACTTGAGGTAAGGAGGGAGACCTGAGGACAGTATCACATTAGGTAGGAGGATGAGAGG
ATAGGAAGGGCTACCCTTTTTGGGGATAGCCCAAAAAATGATATGTAAGGCACCTCACATGCCACAGCTA
CACTTCTCACATCAATTCAGCCAAGAGAGGACTTCATCATTGCACCTGAGCAAATCATGGCTCAGCATGA
GAAAGTAATTTGCCTAAATAGAAGCAGGTGTCAAACCCTCATCATTGTGCCTCACATCACCTCTTTCCAT
TACACACTTTCATTCACTCTTCGTGATCCACAATCATAGAAATAATTGTTGTCCACAGAGTGATCAAAAT
GACTGAAGACATACTCAGTACTGATGTTCACATTTGTCACTGAAGATCATTCTTGGATCTCTTTTCATGT
TAAACTTAACCTGGTACACATCATTCCTTTTATTTGACACTTATTTAGGGTATAAGCTCACAATGGGGCC
ACCTTGATCTACTAGTCAGAACTGAGTGTGACTAATAAGATAGCAGCTTCACAGACGTGCCTGTGTACAG
ATCCACATCACCTGCGAATCACACAGTCTCTAAAAATGTGTCTGGGAGGTCCCCTCCCCTCCAGATCATC
ATAATTAGAAACCAATGAGATGGTCTCCCAGAGCACAAGCTTCTTTGTAAATCCAATGCTTTAGCAAGAG
AATGTTCTTTCGGGCCAGCTGGCGAGCAGAAGTAAGGACAGAGGCGACCAGTATTTCTAAGGAAGCTGTA
GCTATCATTTTCCTCACATCTTAGGGTGTACTGTATAGGAGCAAGCGAATGGAGGTGTCAGAAGGGTGTG
AAGGAGGAGGATACGGTGAGAACTGCAACTGCTGAGGGATTGGCCCGGGGGATGGTGGGGGGGTGGTCAG
GAAGCATGAGGAAGGGTCAAACAGGCAGATTCCAGCTCATTGATAGGCTGGGCTTCAAGATCTACTTGTT
GAGGACAATATATAATGATCCCCATTCCCCACACACCCACTAATTCCACCCACAAAGGGTGTTGGAACAA
AAGAATCAAGCCTGAGGACAATTGGTCAATTGATGGATCTCAGAGCTGGAAGGTAGAATGCTTGATAGGA
TGTCAGAAGAGTTAAGAGCTAAGATTTCCCAGCCAGTGTGTCCTTTCTCTTTATTTGAGGTCTCTGTGTT
GCTTCTTTCTTCCCTCTAGCAGCTGGCCTGGTTAGGAGAACACACAGCTGCCTCCAGCTTGGGCAGGACC
CCACCTTAGGCCTTCTGGGGCAGGTGCCAAGAAGACCCCTGGTCTTGCTTTTAGAATAGGCTTTAGATTC
GAGGCATTGGGGTCCACGGAGTCCACCAGAGCCACACCAACATTGGGATTTGTGGCCAGATAATTATGGC
AATAAATAGCGACATTTCCCTGGACTTGTTATCTGAGTATGTGGTCAACAAATTCAACAAATATTTTTTC
AATTATACGCTATGACAAAGTCTTCGCCCTCATACAGCCTGCTGTGTTCTCGTAGTGGACACACAGTGAA
CTACTATTAGAAATAGTGTCATGTGGTGATGAGATTAGGGTTGTAGTCAGCTACTTTACAGGATGGTCAT
AAAAATATCTCTGTGTGGAGGTGATATGTGAGCAGAGACCTACATTGAATGAGGGAGGGAACCATGTAAG
TATTTGAAGGAAGGTTTTCCAGGAAAATGAACTGCAAGTGCAAAGACTCAGAAGCGAGAACAAGTTTAGC
AAGCTCACAGAAGACCAGGAAAGCTAACATACCAGGTAGACAGAGTGAGGGGAACAAAGACAGAAGATGA
GGTAGGGGAGGTCGCCAGCCACTGAGGACTGTCTTAATAATCTGTGTCCTCCAAGCCCAGCAGAGGCTTG
TCCCTGAAACCCTGTGATCTGTTAGGCAGTCAAATCTCAGTCTCAGTTAAATATTTGGATGAAATCAGCA
ATGGCTTGAAATAATTGATACGGCTTTCCAGATGTCTTGTCCCAATTCTAATAGAGGAGGAGAAACCGGC
ATGCCAAGATTCTAAACTAGTTTGTCTCAGAGCTTTCTACCACTCACCTTACTCTCCCACCATCTCTAAA
GAGATTAGATTTACTGTCCCCATTAAAGAGTGAAGGAGCTCATGCTGCACCCTCCAGTCTAGGGCTAGGA
GGGATGGGCGCTGCCCTCTCCAGCCTGATACGCTCCTTCTCGCTCACTCTTAGCTGAATGTTCTCATCCC
ACTCAAACCTAGAAAGCCTGCTTATTTTTTTAATTACAAATATTTTATAATTATAAAATCCTTTATTTAT
TTGTGCATGTTTTAAGGATAAGCTGAATCATGTAACCTGTGTCTGGTTTACCTACATATGTTTTTTTAAT
AGAGAAATTACTCTTCCTTGGGAGGCTGAGGTGGGCAAATCACTTGAGGTCAGGAGTTCGAGACCAGCCT
GGCCAACACAGCAAAAACCCATCTGTATTAAAAATATGAAAATTAGCCAGGCATGGTGGCAGGTGCCTGT
AATCCCAGCTACTCGGGAGGCTGAGCCAGGGGAATCACTTAAACCCAAGAGGCGGAGGTTGCAGTGAGCT
AAGATCGAGCCACTGCACTCCAGCCTGGGCAACAGAGTGAGACTCCATCACAAAAAAAAAAAAAAAAATG
TGGATGGGTGCAGTGGCTCACACCTGTAATCCCAGCACTTTGGGAGGCCGAGGCGGGGTGGGCGGATCAT
GAGGTCAGGAGATCGAGACCATCCTGGCTAACACGGTGAAACCCCATCTCTACTAAAAATACAAAAACAA
AAAATTAGGCGTGGTGGCAGGCGCCTCTAGTCCCAGCTACTCCGGAGGCTGAGGCAGGAGAATGGCGTGA
ATCCGAGAGGTGGAGCTTGCAGTGAGCCGAGATCGTGCCACTGCACTCCAGCCTGGGCGACAGAGTGAGA
CTCCATCTCAAAAAAGAAAAAAAAAAAAGAGAGAGAGAGAGAAATTATTCTTCCATCAATCTTTACTTTT
TCATTTAGTAGAAAATAAAAATTATTTGGGCTTTAATATCTATTGTCCTCAAATAGAAATATGATTTAAT
CCTAAATAAGCACTAGATTCTATTATCAAGGCTCTACTGTAATTTTTCCCAAATCCAGGGAGGGGACGAG
GGTATTCTCATTAGCTCATTCCCCAGCCATTTTATTAATGAACAACTGATCATTACAAGAGTCTTGATTA
TTTTGCGACAAATTTGAATTCTTGTAGCTTCCAATTTTTGTTCAGAATTTTGTCTTCTGAAGCCATTGAA
GAGTGAAGGAACTCATGCCACACCCTCCAGTCTAGGGCCAGGTGGAGTGGGATGCTGTCCTCTCCAGCCT
GATGTGCTCCAGAGCAGCCTATCCCCCGATCCCAGGCTTGGCACAGCCCTTCACCTGAAGGCCACCCATG
TCACATATCCTTAATGCCCTCTGCTCATTTCTTCTAACAAAACTTTCCCCAACACGTTACCTTTTTCTCC
AAGTTTCCTCTGTACGTGTATGCACGTGCATGAGTGTGCACACACATGTATTTTTAGGTGGAAGTACAAA
AAATTGAAGTGTATTGAGGTATTTTGGAAAACTCTATAAATAGCTTCCTTGCATTGAGGGGAAGAGGGCC
TTTTGGCCCTTTGATGATAATAGGTTGTTATCTTCTGAGGTGTAGTTTGCGTCCTCACTCCTCTGGGTGG
TCTGCTAGTATGTGCTGCTGACAGATGTAGTTGCCCAACTCAGCATTCTTTGCTAAAACGTCTCCCCTCA
ATTCTTGTTGGCCTTGCAGATACTGTTGAATCACTGGTTCCATTTGTTTGTTTGTTTGTTTGTTTGTTTT
TGAGACAGAGTCTCACTCTGTTGCCCAGGCTGGAGTGCAGTGGTGTGATCTTGGCTCACTGCAAGCCAAG
CTCCGCCTCCCAGGTTCATGCCATTCTCCTGCCTCAGCCTCCGGAGTAGCTGGGACTACAGGCACCCGCC
ACCATGCCTGGCTTTTTTTTTTGTATTTTTAGTAGAGACAGGGTTTCACCGTGTTAGCCAGGATGGTCTC
GATCTCCTGACCTCGTGATCCGCCTGCCTCAGCCTCCCAAAGTGCTGGGATTACAGGCGTGAGCCACCGC
GCCCGGCCACTGGTTCAATTTTTATATTTGTTTCCAGAGAACCCTCTAGGTTCTCTCTAAACACCTGCTT
TCCAGCCTTCTCAGCATCCAGGTGGTTGTTCTTCAGGCACTGTTTTCCTCTGGTTCATCAACAAGTAGTT
CCATTCAAAGTGGTGCTAAGGAATAAAAATGACTGTCCACATGTGGTCTCGCCGGCCCAGAGAGACATGC
CATTTAAGCTATCTTCACTGTTTCTCCCTCATTAGGTAGATGCTTTTTCCTCTCAAGTTTTCTTCCTCTC
CATGGATTCCTTTCTATTTGTGAATAACGTTAAGCTATTTCTCTGCTCCCTTTCCTCAAAATATAAACAG
ACTCGATGTTTGCTACCTAATTTTCTTTTTCATGCCTCATCTCACCTTTGTTCCCTGTCTTTAAGCTTTC
TATTTGGGCATGTGTTTTTCTTTAAATCTGCAGCATTTGGTACCGTGATCAATTATCCTGGGTAATTGCT
CCTCATTTAAGAACCCCTATTCTTTCTCATTAAAGACTAGACAAGAATACCTCCTCCGATTGACCAGGTG
CACCAGATCTCTTACTTATCCCCAGTTCGCCTTTTTGCAGTTTAGTGCTTAAGAGCTCATTCACAGAGGG
GCGTAATTTGAGTGGCTTGCATTTACTTAGTTGGGGCAGCTGGCTGTTCTCTTCCCTCCTGGCTGTAAGA
GACTTAGCTTGCCTCTGAGCTCCTTCTCTTCGGGGTCGCCCAGGGCTCTGCCAAATGCACAAAAAAGAAC
CCCCCCCCCTTTTTTTTGGTGGGGGAGGTCATGCACCTTTACAAACCTTGATCTAATTAAGCTTTCTCCT
AGTTCCCAGGTATCACGGTAATGACTGTCCACTTTGTCATTCTTAGGTTGTAAAATGAGGCTAATGGCCC
TTTCTCATTGCTTCTAGCTGCACTGAGCTTGTCAAACTCCACAGCTCCAGGTCTCCTTGATTGGTCATCA
TTATTTGCTGCTGTTAAATGTGATTTCTTCTTAGTGATTAGACATACCCCCTAAAAATATATGTGTTAAG
AGTTCCTGTGCTGTGTGTTTGAGAATTCAGAAGAGTACAAAAGTGGGCATTCAAAGAGAGAGGACCCTCT
TAGGATCCCTAACTTAAAATTCCAGTCAGCAGCCCTTTGGAGATGTAAATTGAGGAAGCAGCTCTTCTTT
TGGACAGCTTAATGATGTGTAGTTAATAGTAAGAGGCTGATGGGCAGATGCAGTACAGCTGGGCTTAGGT
TAGCCTTTCTCAGCTCTCCAAATGGCACGGTGATTACAACCATTGAGACACACAATCCTACCCGGAATCA
ATAACCAAAGGCACAAAGACTTTGGCGGTGGCTTGGCAGCGTGGCCTGTTCTGTACACGCAGACAAGTCA
TTCTGCCCCAGCCAGTAATTGATGCCTCTTTTTTAAAGCCTGACTCAGGCTTGGCAGTTGCCTGTGCAAC
AAATAGCCCCTCCAGCAACTGGAATAAAGAGTGCTAGATTTAGGGTCACTTGTCCTCTTACCTGAGTTTA
CTGAGTTTCACTGAACCTGGGAGAAACTGAGTGTAACTTCTTGGTAACATATAAGCCTGGGAGCCATACA
ATACATAGCTGCTGGAGCTGGTTGATGTATTGTTAAGCCTTGTATGTAAAATTGGCTTTGAGTTCCTGTG
TGTCGGGTTATTGGATCCATTTACAATTTCCAGCATCTTTCCAGCTTCCCTCAAAAATCCCAACAAGAAC
AAAAACTAAATAAACGACTCTATTCAAAATGGGCAAAGAACTTGAATAGACATTTCTCCAGAGAAGATGC
ACAAATGGCCACTAAGCACAAGATGTTCAACATCACTGATCGTTAGGGAAATGCAAATCCGAAGCATAAT
GAGTTGCCATCTCTCATTCATTAGGATGACTATTATCGAAAACAGAAAATTATGGTTGTTGGTGGGGATG
TGGAGAAATTGGAAACCTCGTCCACTGAGAGTGGGAATGTAAAATGGTACCGCCATGGTGGAGCACTGTA
TGGATGTTCCTCCAAAAGTTAAAAATAGAAGTGCTGTATGATCTAGTAATTCCACTTCTAGGTATCTACT
CAAAGCAATTGAAAGCAGAGTCTTGAAGAGGCAGTTGTACCCCCATATGTCACAGTAGCATTATTCGCAA
TAGCCAAAAGGTAGAAGCAACCTGTTTGTATAAATGGATGAATAGCTAAACAAAATGTGGTATGTACATG
TAATAGAATGTCATTCAGCCTTAAAAAGGAAGGAAATTCTCACACATGCTACAACATGGATGAACCTTGA
GGACATTATACTAAGTTAAACCAGTCACAAAAAGTCAAATACTGTATGTTCCACTTATGTGAGGTACTTA
GAGTAGTTAAATTCAAAGACAGAAAATGGAATGGTGGTTTTCAGGGGTTGGGGGTGGGGAGAATGAGGAG
TTGTTTAATGGGCACGGAATTTTAGTTTTCAAGATGCAAAGAGTTCTGAAGATGGATGGAGGTGATGGTT
TGCACAACACTGTGAATATATTTGAAGCCACTGAAATGTACACTTAAAAATGGTTAATAAGGCTGGGTGC
AGTGGCTCATGCCTGTAATCCCAGCACTTTGGGAGGTTGCGGCAGGTGGATCACCTGAGGTCAGGAGTTT
GAGACCAGCCTGGCCAACATGGTGAAACCCTGTCTCTACTAAAAATACCAAAAACTAGCTAGGCATGGTG
GTGGGCACCTGTAATCCCAGCTACTTGGGAGGCTGAGGCAGGAGAATCACTGGAACCCAGGAGGCAGGGG
TTGCAGTGAGCTGAGATTGCGCCATTGCATGCCAGCCTGGGCAACAAGAGCAAAACTCTGTCTCAAAAAA
AAAAAAAAAAAGAAAGAAAAAAGTTAATAATGCACAGTGGTGCCTGTTGGGGCTGGGGTTGGGGGTGTGG
GGGGAGGGAGAGCATTAGGAAAAATAGCTAATGCATGCTGGGCTTAATACCTAGGTGATGGGTTGATAGG
TGCAGCAAACCACCATGGCACACGTTTACCTGTGTAACAAACCTGCACATCCCGCATGTACCCTGGAACT
TAAAATAAAAATAAAAATAAAAATAAATAAAAACGGTTAAGATGGCATTTAAGTTATGTTGTTTTACCAC
AATTTTTTTTTTTTTGAGACGGAGTTTCACTCTTGTCTCCCAAGTTGGAGTGCAATGGCGCAATCTTGGT
TCACTACAACCTCCGCCTCCCGAGTTCAAGCGATTCTCCTGCCTCAACCTCCTGAGTAGCTGGAATTATA
GGCGCCCGCCACCACACCCGGCTAATTTTTTTTTTTTTTTTTGTATTTTCAATAGAGACTGGGTTTCACT
ATGTTGGCCAGGCTGGTCTCAAACTCCTGACCTTGTGATCTGCCTGCCTCGGCCTCCCAAAGTGCTGGGA
TTACAGGCATGAGCCACCACGCCCAGCTGTTTCACCACAGTTTTTAAAAAAGCACAAGTAAAGGATGCCA
TCTTCTCTCAGCAGCCCAGGCTTTGGAGGAACAGACTAGAAATGAAAGGAAAAAAGGAAAACAGAAAACA
AACAGCCAGTGGAATGGATCTTGTCTTTATATGGAACTAATTGCAAATATATATTTTTTTTTACAGAGTC
ATTTTTCTCTCAAGAAGGGAGCTGCAGCCTTAGGGATTGGAACAGACAGCGTGATTCTGATTAAATGTGA
TGAGAGGTGAGCACGCATCGGCAACTCTTGTTGGTTAGCAATTTGCAAATTCCACACAAGTAGTGCCTTT
TGGTCTGAAAATAGGAGAGGACCATGGGGCAGCAAGTCCACCTCCCTCCCAGCCTCTGCAGCCTTCGTTT
CTTTTTAACATGGGCTCCTGCTTCTGTTGCTCAGATGTGGTTCCTTGATGCCATGGAGCCTTCCACAGCC
CTTGCCTGAATCAAAACCTTTGTTAAATCCATCAAAATATTCTACACCAAGAAAGTGCAGAAAGACTTTC
ATCACCTGGGCACGTTAGCAACAGCAGGCACTTTAAGCACTGATTTATGGAGGTGTCATCACTTTGGGCA
CCACAGATAGTGTAAGCTTGATGGGGTGATTATAGGAGGGGACGTAGTATAGGGAGCAGGAAGTAAATAA
AGCACCAGCAACTCAACAACTGGAACCAGAGGACTCAGGGGAAATCCCTGTCTTAATTGACACCTGAACT
TCACAGGGACTCTGGGATTCAGTGCGGTGCTTTGTGGGAGAGATTTTAGAATGTCCACGTAAAGTATCAC
TGGCCTGTAGGCCTGAAGCCTACTAAAAATTAGATTCAGTCTCTAAAGTTTCATTAAGAATTTTCATTAA
ATTTAAAGGAAGCCACTCAATTGGCCATTTATTTATTTATTTGTATTTATTAGTCAGATGTGTACTGATT
GCCCACCATGTCACTAGGCTCTAGAAAAGCACCATACGTTGATCCCGGTTCCCTGCCAGGATGTGAGCTA
GGTGGGAAGAGGCAGTGTCGTCAGAAGGAGATAGTTACAGGGTGGAACTGCATGGCCTGAAGTACACATT
TGAACTTTGAGAAGACCTAGAAAGCTTCATGCAACAGGCAGGAATTGAGCTGGATTTTTAAAATTAGGAG
TGAGTTGGACAACTGGAGGGAAAGGCAAGGGCAGTTACAGAAGATTGAATACCAGCAGCAAAGCTGTTAC
AGGAAAGGGGTCCTGATCCACATCCCAAGAGAGGATTCTTAGATCTCGCGCAAGAAGGAATTCAGGGTGA
GTCCATGGAGTGAAATGAAAGCAAGTTTATTAGGAAACTGAAGGAATAAAAGAATGGCTACTTCATAGAC
AGAGCAGCCTGGAGGCTGCTGGTTGCCCATTTTTATAGTTATTTCTTGATTATATGCTTAACAAGGGGTG
GATTATTCATGCCTCCCCTTTTTAGACCATATAGAGTAACTTCCTGACATTACCATGGCATTTGTAAACT
GTCATGGTGCTGGTGAGAGTGTAGCAGTGAGGAGGATGACCAGAAGTCACTCTCGTGGCCATCTTGGTTT
TGGTGGGTTTTGGCAAGGTCTTTATGACCTGTATCTTGTGCTGACCTCCTATCTCATCTTGTGACTTAGA
ATGCTTTAACCATCTGGGAATGCAGTCCAATAGGTCTCAGCCTCATTTTCCCCAGTTCCTATTCAAGATG
GAGTTACTCATATTCACATGCCTCTGACAAAGCCACAGAAGGAGGAATGAGCACCTCACGGGGTCCAGAA
GCCAAGCCTTAGCAGAGGCATGGGGGAGGGGCAGCCATGGCAAATACGGTGGCTCACGTGGAATTCAGAA
AGCTCTAAAAATCCGGCTGGGGGCAGTGGCTCACGTCTGTAATCCCAGCACTTTGGGAGGCCGAGGCGGG
TGGATAACCTGAGGTCAGGAGTTCAAGACCAGCCTGGCCAACATGGTGAAACCCTGTCTCTACTAAAAAT
ACAAAAATTAGCCGGGGGTGGTGATGTGCGCCTGTGGTCCCAGCTACTCAGGAGGCTGACACAGGAGAAT
CGCTTGAACCCAGTAGGCAGAGGTTGCAGTGAGCCGAGATCATGCCACTGCACTCCAGCCTGGGCAACAA
AGCAAGACTCCATCTCAAAAAAAAAAAAAAAAAGGAAAAGAAAAAAAAAAAAAGCTCTAAAAATAAGCCA
TGTTTACCTCTGTTAGCGAACCAAACTGAGGTTCACTCGCCAGCAGCAGTGAGGCCAAACATCCACACAG
AGGTTTGCAGCAGGAGAAAGGAGGACATTTATTTGCAGGGCACCAAGCAAGGTGAATTGAGCAGCTCATG
CTTAAGACTCAGCCTCCCCAATGGCTTGCAGGTAGGGGTTTTTAAAGGCAGGGATAATTTCAGGAAAGCA
GAAGTTACAGGCAAATTGCAAATCAATACATGGTGGTTACACATCAGTTTGGCCCGAAAGGGTGGGATAT
CTTGAAGCAGAACTTATAGGACATAGGCGAATTCAAAGGTTTTCTGATTTGCAGTGGGTTAAGGAAGAGC
AGCTTTGCTTAAAATTTTGAGGTCAGCAGAAAAGAATGCTAGCTCTGGCCCTGGGGTGTGCCTCCCTCCA
GGCCCTTCAGGAAGAAATTTAGAGCAAAGAAAGGTGGTCAGAGTTCAGACCTCAGTTTCCCCTCATCTGA
GGTTTACGTACCAGCCAATCCATTTGGTGGGAGTCCTGGAGTCCTGGTTTGTGAAAAACAGCCCAAGGAT
GTATGTTAAGATGTTACCTTTAGTTTCTACAGGGAATCAAATATCCTGTGGTTCTAACTTCCTCAGAAGC
TGATCGTTTACTTCTCAGGTCTTGCTAGTGCCTGGAATTTCCCTTGAAGGAACTCATTTCCCTTTATTTT
CACACTTAGAAGTATTGCCTGAAGACCACTAAAAGGGCTCCCTGCCCCACTCAGCTCTGGGTGATGAGGT
TAAAGAAGCTTACCACTTTCTTGTTTACACCTTTTTATATTGCCTGATTTTGTTTGATTACTGGCAGAGA
ACATAGCTTTGCAATCAGAAAAAAAAAATGGTGTTATTTTTTCTTTTGGGGCAAGGAGAGCTAAAGTTAG
AATTTAAGCTGGATAGGTCTGGAAACAAGGTAACTGGAAATAATTTTCATTAAAGAACATGAGTGAAGCC
ACCCTTCAGGAGGCAAGATAGGCGAGAGGATCTCCAGTCAGGAAGGCCAGTAGGAGGCCCTAGCAATTAG
ACAGGCATTAAGGATAAAAGGATGGGAGTGAGGCAAACACATTTTGGAAAAGAAATTGCCTCTTTTATTG
GCGGGGGAGGGGATGGAGTCTCGCTCTGTTGCCCAGGCTGGAGTGCAGTGGTGCTGTCTCGGCTCACTGC
AACCTCTGCCTTCCGGGTTCAAGCGATTCTTGCGCCTCAGCCTCCCTAGTAGCTGGGACTACAGGCACAC
GCAACACGCCTGGCTAGTTTTTGTATTTTTAGTAGAGACGGGGTTTCATCATATTGGTCAGGCTGGTCTT
GAACTCCTGACCTGAGATGATCCGCCCGCCTCGGCCTCTCAAAGTGCTGGGAGCTGCCTCATATTTTTAA
GGCTACCAGTGTTCCTCACTAGCTGGTACTTAAGAACTGAGATTTGAAGAGAAAACTGGCGTTTAAAAAT
GTGAAGAATAAATGTTTAGATGACTTTAAAACTTTCTTAATCTGTAGTTGATCTGTTATGGGTGAGGAGC
CTGGAGTTGAGGGAAGAATCACCTAGAGGGCCGTGGCCCGCTGGCCTAGGCAGTCTTCCTTGCTAGCCTT
GGTAGCTGGCGTTCTCCAGTGAACCCCAGGGGGCTGAGAGGTGACTGGCAGAGCAGTAGGGGCTCTTGAC
TCTACTCTTCAAAGCATCGGCATCACTGCTTCTACTCCTGTGAAAACCAGGTGTGACCGCAGAAGTGGTC
TTGGATGAGTCCACCAGGCCAGCTAGGCGGGTCATCATGGGAACAAGGGGCCTGCCTGAGGACATCTGCC
CATCTAAAGGCAACACTCTGCTCACAAGAGAAGTTCAGACCTAGAAGAAGGAAGATCAAGAAGGGAAAAC
AGAGGAGTGGTGGGGAAAGGGACCATGGACAGGGCTGCCAGGACAGAGGCAGGAGGGGTTTGCCATGCAC
CACCAGGAGGGCGGAGAAGGAGGCAGGAGGGGGATGCTGGAGAGCCGGCGGGACCTACGATCAGTGACTG
GCCAGGGGGCCTCAAATGTGAAAGTCAAAGATATTTATTTCAACAATTTTTTTTTTTTTTAAGACATGAG
GTCTTGCTCTTTACCCAGGCTGGAGTGCAGTAGCTCATTCCAGCCTGGAATTCCTAGGCTCAAGCAATTC
TCCCCTCTCAGCCTCCTTAGTAGATGGGACTACAGGCCCACACTACGACACCCAGCTCATTTTTGTTTAG
AGATGGAGTCTCACTACGTTGACCAAGATGGTCTTGAACTCCTAGCCTCAAACAATCCTCTCATCTCACT
CTCCCAAGTAGCTGGGATGAGTCATCACACCCAGCTTATTTCAACAATTTTAGAAGTCATTAGAACAACT
GAAATACAATACTAAAAAGTATGCTTTTTTCAGAAAATGGCTCACTCTCTAGTACCCCTGTCTACTCACA
TACACCCCTTGGGAGAGACAGAGGGAAATGGGCCACTGGGCAGCTAGAGCTCGGGGCTTTCTCCCTTTCT
GCTCATAAGCTTTGTGGGATGAGGGAAGAAGGAGGGGTCAGGAGAGGCAGGAGTAAGAAAGAAGGAAGTG
GGAAAGAGCAAACAGGGTAAGAAATAAAAGGTGGGAAAAAATAAGGCCTAGGAGAAAAAAGTTTGTGACG
GAAAATACAAAGTAAAGCAAGGAGGAGAGATGGTGAGGGCAATGTGAGTGGAAGCCAGAAACACAGTGAG
AGCTTTAGAAGGGATAAATGACCATATTTACCATTTAAAAAGCAATATATGCTTACTTTTTTTAAAAAAA
AGAAAATAACAGAGAAAAATCATAGTTCCACTGTACAAAGATCATCGCTAATACCACATTGGTGTCTAAA
CCTTTGAAGCTCTTTTTCTAAGCACAGAAATTCGTTGGGTTTTTTTTACTTTTTTTTTTTTTTTTGACGC
AGAGTCTTGCTCTGTCGCCCAGGCTGGAGTACAGTGGCGCGATCTCAGCTCACTGCAAGCTCCGCTTCCT
GGATTCACGCCATTCTCCTGCCTCAGCCTCCCAAGTAGCTGGGACTACAGGCGTCCGCCACCATGCCCGG
CATTTTTTTTTGCTTTTTTTTTTTTTTTTTTGTATTTTTTAGTAGAGATGGGGTTTCACTGTTAGCCAGG
ATGGTCTTGATCTCCTGATCTCGTGATCCACCCACCTCGGCCTCCCAAAGTGCTAGGATTACAGGTGTGC
ACCACCATGCCCAGCCTCATCTTTCTTTTTCTAATTAGACATGATAACATGAGTATTTTTCCACATGATT
ACAAACACAAACACACTTAACTGTATAACATTTTAGATGTGAATATGTCAGAAAGCATTACGGTACATTT
AGAGAGCTGGCTTTGGAGCTGAATTATTTAAATTCCAATCTCAGCTCCAGCACTAGCCTGGGCAAATGCC
TCAGTTTCTTTATCTGAAAAAACAAAAAAGTAATGGTGCCTGCTTCATAGGATTGTTATGAAGATTCAAT
GTGTTGACAAATGTAAAATGCTGAAAACAATCCGACAATGGGATAAGTCCAAAATATGAGTCCCCTGCTA
TACATTTTTCTATTTCTTGTGTTAACTGTTACGAATAACCTTTGTATCCTTCAGTGAACGTCCTTATGCA
TCCATAGCTTCTCCATTTAGGACAATTTCTTTCTATTCTTACTAATTGAAATGATATGAATGTTTTTAAG
GAAATGGATGCATCAGATTAACCTTGCAAAAGATTTCATCAATTTGTTCTCCTAGCAGCATTGTATGAGA
GTATGTTGGAAAAAAATTTTAACTGTGCTATTAGCTACATGGCGTCTTTGACTCTATATTGATAATTCAC
ATCATCTGTATGACATGAGTTTAAGACTGAGAGCCTGGCCCTAATGGTTTAAGTGACATTGAAGTGTTTG
GGTTCAGAAGCCAAGGAGAAAGGTGTGGACAATCATTTGTAGCCACCATTGGGGTCAGAATCAATTAAAA
CACTCTTGGCAGCCATTTTATTAGCACGTCCTTGTAAAAATCAGATGTACAGTTCAGAACACCATGTAAG
GCTGACAAGGTGAGAGTCTTCGTGCTTGTTTCCCGTAATGCACTTTGTAAAGTTCATTCAGCCTTCCCAA
AACACAAGCCTGGACCTGCCCTCTATGGCTTTCATTTCTTGTAGTTACCCGTTCCTCCCACACATTAGTC
TATCAGTGGCTGGGTGATAGGTTTTATTACGTTCTGCAGACAGTTGAAGGTTCACAACTGAGAAGAAATG
TCCCAGTGAAAGAGAATAGTCTGTGTCTTTCTAACAATAAGCCCAATGCTGCATGTGGAGGAAGATCCTG
CGAGGTACATTTTTTTTTCTTTTTTTTTTTTTTTTTGAGACAAGGTCTCACTCTGTCACCCAGGCTGGAA
TGCAGTGGCACAATCTCAGCTCACTGCAACCTCTGCCTCCCAGGTTCAAGAGAGTCTCCTACCTCAGCCT
CCCAAGTAGCTGGAATTACAGGTGTGTGCCACCATGCCCAGCTAATTTTTGTATTTTTAGTAGAGACAGG
ATCTCATCATGTCACCATGTTGGCCAGGCTGGTCTTGAACTCCTGACCTCAGGTGATCCACCCGCCTTGG
CCTCCCAAAGTTCTGGGATTACAGGCATGAGCCACCATGCCCGACCTGGTACCCCTTCTTTTTTTTTTTG
AGACGGAATCTTGCTCTTGTTGCCCAGGCTGCTGGAGTGCAATGGCGCAACCTTGGCTCACTACAACCTC
TGCCTCCAGGGTTCAAGCGATTCACCTGTCTCAGCCTCCCAAGTAGCTGGGATTACAGGCATGTGCAACC
ACACCCAGCTAATTTTGTATTTTTAGTAGATATGGGGTTTCTCCATGCTGGTCAGGCTGCTCTCGGACTC
CTGACCTCAGGTGATCCACCCGCCTCGACCTCCCAAAGTGCTGGGGTTACAGGTGTGAGCCACCATGCCT
GGCCAACCCCTTCTTAATTAGCAGTCACAGGGGCTAACTTTGGGTGACAGTTCAAAGTGAAACACGGTTC
TCAGTTTAAACAAAAAAACAAAGTTATAATAAATCTTTATTTGTTTGGACTAGGTTCTTTCAGAGTTGAA
AATTAAAAAGCATTTTAATTTTATTAAATATACTTTAAAAATGGAATAAGATAAGGTAATGTAAAACTTC
AGTTCTCGTGGCTTTCATTTTGATGTGAAGCATTATAACTAAACAGGAATATTCTATTTTGTAAAAATTA
CTTATTAAATTCGAAAGAAGAAAATGTGTTAGGTGAATACAAGATTTCATAAGTTACAGCTTGAGGTTTC
CTTTCCTTGTTAACAAAAAGTTGAATATTCAGTGATGAGGTTGATGAATTTTTATTCATGTCATTCATAT
TTGCAAAATTTGAATTAGTGGAATCTAGATTCATGATGTGTAGCTGTAGCTAAGAATAGAAAAGAAAAGT
GCATTAATATAGAGAGGAAAATAAACATTTGTGAAAGAAAACAGAGCAATATTTCAGAATTTGCTTGGGC
CACTGAGCAAAAAGATGTTTCCCAAATATCCAGTCAAGGGAAGAGGAGAGAAAATTTCTATTGTATGGAT
GATAATTTGGAAGAATGGGGAGTTCCTATATAATGGAAGTGAGCTCCTGTGAGCTCCATCTTTTGGCTGC
AGGCAGTGGCCTTGATTGGAACACAATGGCAGACATGGTGGACGTAGTCCAGTCTAGCGTGAGATGAGCA
CAGGAAGGGAAGCACCATGATAGAGAAAGTACTGGCTGTTATTGATTCACATCCAGTTCTGCAACTAGGG
GAAGGATTATGGGAGTCATCCAGATAAAGAGAAGAGGCAAAAATGTCCCAGGCAGACGCCACAGCACATT
ATAAACCAGGTCCCCAACCTTTTTGGCACCAGGGACCGGTCTCATGGAAGACAGTTTTTCCACAGACAGG
GCTGTGAGGGGCGGGGGTGGCAGATGGTTTCAGGATGAAACTGTTCCACCTCAGATCATCATCAGGCATT
AGTTAGATTCTTTTTCTTTTCTTTTAATTTAATTAATTAATTCATTTATTTTTGAGACGGAGTCTCACTC
TGTCGCCAGGCTGGAGTGTCCTGGCACGATCTCAGCTCACTGCAGCCTCTGCCTCCCAGGTTTCAGTGAT
TCTCCTGCCTCAGCCTCCTGGGTAGCTGGGTTTACAGGCTCACGCCACCACGCCTGGCTAATTTTTTTAT
TTTTAGTGGAGATGGGGTTTCACCATGTTGGCCAGGCTGGTCTTGAACTCCTGACCTCAGGTGATCTGCC
CGCCTCGACCTCCCAAAACATTAGTTAGATTATCACAAGAAGCACACAACCTAGATCCCTCACATCCACA
GTTCACAGCAGGGTTCCTGCTCCTATGAGAATCTAGTGCCACTGCTGATCTGACAGGAGGCCGGGCTCAG
GCGGGAATGCTGGCTCAGGGCTCACCTCCTGCTGTGTGACCGGTTCCTAACAGGTCACCATTAGTACTGG
TCCGTGGCCCGGGGAATGGGGACCCCTGTTGTAAACCATGGATGTGAGAGAGAACCTGGCTTGTTCAAGG
AACTGAAAAGAAGAGAGGACTTGGTCAGAATGTCCTTGTCATGTGGGCCTTATGAGCCATGTTAAGCCGT
TTGGACTTCTGATTAAAAGACATGGGACATCACTGAAGGGTTTTGAGCAGGGGAACAACAGCATATTTTT
GTGTTAGAAAGATTATTTTAAATGCAGAGTGGGCGGGATGAGAGACTGGAAGTTGGTGGATGTTGTAGTC
ATATGAATGGGAGATGATGAATAGCGGGCCGACCAGATGCAGAGCAAGGGACAGGGAGTTCTGGAATGAA
CAGGAAGTGTTGGCTGATTGGTGTGCAGGTTGAGACAGGAGGCAAGGATGAATGCCAGGCTTCTGGCTTG
CCAGCTAAGTCCAGGCGTTGCTATTCTCTGAGATAAAGGACCCTGTCTGAGGTGAACCATTCAGATTTGG
AGATACTGAGTTTGACGAGGTTATGAGACACCCAAGTGAGAGTGTCTGGTAGGCAGGTGGAAGTATGGGC
CTGGAGCTCAGGAGGTACACTAGGGAGGCCGTGCAGAAGGCGGCCTGGGAAAGAACTCTCAGGAGCATCC
ACACTTCAGGGACAGGCAGAGTAAGAGCAGCCTACAAAGGAGATTGAGGAGGAGCAGCCAGAGTTGTCAG
AGAATCAGAAACCGGGGCCACGAGGGCCATGAGAGTGTTTCCAGAGAAAGGAGTGGTCAGCTGAATCAAA
TGCTACAACAGGTGAAATGAGGGCCAACAACTGCCCATCAGCATGACTTCTAAGGAGGCGGCTGATGAGT
TTGGCAAGGGCAGTTTCAGTGGAGGGGTGAGGGCAGAAGGCAATTTGCAGTGGGTTGGTGTGAGGTGAGT
GGTAGATGAGAAAAGGGAGAACTAATACAGGCAAGGTCCAGGAGGTGGAGCCGTGAAGGGGAGGAGGCAG
GGCTGAAGCTGGAGGGGAGCTTTGAATCCAGGGTGGCTTTTGGCCTTGTTGTTTAAAGGAGAGGGGCTTA
CTGCCCATTTCGCTATGAGGCGGAGGACCCACTAGAGAGGAAATGTGAATTATGGAAGGAAAGAAAGAAA
GAAGGAAGGAAGAAAGGAAGGGAGGGAGGGAGGAAGGAAGGAAAAGGGGAGGGGAGGGGGAAGGGGAAGG
AAAGAAGGAAGCAAGGAAGGAAGGAATGAAGAAAGGAAGGAAGGAAGGAAATAAAAAATCGCGAAGGTTT
AATTTTCGTTGTTGAGTTTCCTAGTCTTTTGACTAAAATTGTGTAGGATCTTTCCCTGAGAAGCTCACAC
AAACTCTGAAATTATTTCAAATCCTAAAATTGGAAGGAAACAGAGAGGAGAAAGCAACGGGAGAGTGATG
TGTGATGGCAGGTGCAAGGAGGACTGGGGAGGGATGGGGAGGAAGGAGGGGAGGGGCCAGCCTGGGCTTA
GCCTATGTTGACAAGCTGCTAATGACTTTCAAATCAGACACCCTTAGAGTTGGAAAGGTGCTCAGACCTT
AGCTCATCCAACTTTTTTTTACATTGTATTATTAAAATAATTTCAAATTTAAAGGAAAATTGCAGGAATA
GTAAAAAGAATGCTCATATACCTTACACTCAGATTCACCAGTTATAAACAGTCTGACACATTTGCTTTCT
CTTTCTCTCAATATATGCTGTATATAAAATCCAATATTACATATTGAGTGTAATATTGTATATATTATAT
TATATATGTATGTATATATGCATATTATATATATAGAGAGAGAGAGAACCATTTGCAAGCTCCTTGCAGA
CATCACGCTGTTTTACCCCTTAATATCTCAATGTATGTTTCCTAAAAACAAGGATATTCACTTACACAAT
CACAGGCCAATTATGAAAATCAGGAAATGTGACATAGATAGAATACTATTATTAAATGTACATACCTTAT
TCGTTTCTTCAGTTGTCCCAATAGTATCCATTATAGCTATTTTTCCCAGTCTGGGATCACACGTGGCATT
TAGTTGTCATGTCTCTTTGGTCCCCTTTAATCTGCAATGTTTCCTCTGCCTTCCTTTGTCTCTCATGACA
TTGATGTTTTTTATGAGTAGAGACCATTTAGTTTGCAGGTGATTTGGATTCATCTGGTGTTTTCCCATGA
TTAGATTCAAGTGATGCATTTGGCTCAGGACTTTCAGGAGGTGAAGTTTGGCTTTCTTGAGTGCATCTCA
TCTGGAGGTTGGTCTCATTATCAGTAATATCAACTTTGATTTTTTGGTGAAGGCAGTGTCTGCCAGGTCA
CTCTGCTATGAAATGACTATTTTCTCCTTTGCAGTTAATAAGTATCTTGCAGGGGATGCTTTGTGTCAGC
ATAAATACCCCGTTGCTTCTGAAATGTTCACCCACTAGTTTAGCATCTACTGATGATTTTTCCCTGAATT
ATTGTTGTGATGGTTGCAGAACAGTAATTTTCTAACTCCGTCATTCCTTCTGTATTTATTAGTCCTTTCA
TTCCACTGTAGGGAAAAGATTTTGTCTTTTTGTTCTCTCTCTCTCTTGCTCTCTCTCATTTATTATCAGT
ATGGACTCAAAAGTATTTTTAGAAATTAATATGCTCGGCTGGGTGCGGTGGCTCATGTCTGTAATGCAGC
AGTTTGGGAGGCTGAGGCAGGCATATCACCTGAGGTCAGGAGTTCAAGACCAGCCTAACCAACGTGGTGA
AACCCCATCTCCACCAAAAATACAAAAATTAGCCGGGCATGGTGGTGGGCACCTGTAATCCCAGCTACTT
GGGAGGCTGAGGCAGGAAAATCACTTGAACCCGGGAGGCAGAGGTTGCAGTGAGCCGAGACTGCACCACT
GCACTCCAGCCTGGGAGACAGAGCCAGATTCCGTCTCAAGAAAAGAACAAATTAATATGCTCTAGCACCT
TCTTCCACTCATTCTCCCTGCTCTCTTCCATTCACCTCTTTCTCCTCCCCTCAGGGTACCCCTGCCATTA
TCTAAATTACTCATAATTTGTTGTAAAACCTTACAGAAAATAAATCTGACCAAGACGCATGATACCTAGT
GGCATAGGACTACAAGAGTCATTGGCTTTCCTAGCTCCCATGTAACACAAGAAATCTGTTAGCCATTTTG
ATTAATACTTTTATACCTACTACTAGTAGGTATTAGCTACTAGTACATTTATATACATTTTAGCCTTTCT
TTTAAACGTATCACTCCAGCTTTATAAATTACAGTTAGACTACACTTCCCTGTGCTTTTTAGTACCACAC
TTTATCATAGAATTGATTTAAACAATTGAAAGTATAAATAACCTGGGGTCATTATATTCTTTTGTTAAAT
TAGCTGAATTGTAACCAGTGCCTGAGGGGTCGTTAGGGATGCTAATTAACTCTTTCGGGTCCTTGGGAAG
CTGTTCAGCGCATTGTAGTGGGATAGACTTCACAGAGACACCGAATCAATTATTCCTGAGCAGGGCTGTG
GGAAGCCCTCTGAGTGGCATATTTCCTGTGGGTGTAGATGCAGAGAACTCAGGGATGCTAGTCCTGTGTG
TACTTCATTCTGCCCTATCTCAGGAAGGACTATAATAACAGCTGACACTGATTGAGAGTTTATGACGTGC
CAGGCACAGCTCTAGCCACTTTACAAAATTGACCTAATTAATTCATTTAATTAGAGACAAAATAGTATAT
TCTTTCACATTTATCTGGTGCTAACATAGTTTACAAACAACAGTTTTAAACAGTATGACGACTTTTCTAT
TATAGCCCCTCACAGGGGATATGTCTAACATCACATGGCTTGTAAGTGAAGAGTCAGGGTGTGGACTCAG
AAGAGAACCCTTAGTGTTCACTAGTTTAAACAGAGCTCCTTTTTTTATTGTGATAAAATACACATAACAT
AAAATTTCCGATCTGAGCCATTTTTAAGTGTGCATTTCAGTGGTGTGAAATACACATATTGTTGTGCAAC
CATCATCAATATTCATCTCCAGAACTCTTCTCACGTTGCAAAATTGAAATTCCGTGTTCATTTAACACTA
ACTCCCTACCACCCCCTCCCCACTATCCCCAGGAAACGCCCACTCCACTGTCTCTACGAATTTTACTACT
ACGGGTACCTCACTCACATGAATGGAATCATACAGGATTCGACTTTTTGTAACTTGTCTATTTCACAATG
TCCTCAAGGTTCATCCATGTTGTAGCATGTGTTAGAATTTCCTTCCTTTTTAAGGCTGAATAATATTCCA
TCGTATGTGTAGATCACATTTTGTTTATCCGTTCATCCATTTATGCGTACTTACTTGGGTTGCTTCCACC
AATTTTTTTTTTCTCTGAGACAGAGTCTCACTCTGTCACCAAGGCTGGAGTGCAATGGCACAATCTTGGC
TTACTGCAACTTCTGCCTTCCAGGTTCAAGCGAATTTCCTGCCTCAGCCTCCCAAGTACTTAGCTGGGAC
TACAGGTGCACGCCACCATGCCTAGCTAATTTTTGTATTTTTAGTAGAGACAGGGTTTCACCATATTGGT
CAGGCTGGTCTCAAACCCCTGACCTCAGGTGATCCACCCACCTCAGCCTCCCAAAGTGCTGGGATTACAG
GCGTGAGCCACTGTGCCCAGCCTTACTTCCACCATTGACTAATAGGAATAACGCTGCAATGAATATGGGC
TGAAAAATTACATCTTCAAGACTCTGCTTTCAATTATTTTGGAGTAGATACCTAACAGTTGAATTGCTGG
ATCACATGGTAATTCTATCTTTAATTTTTTGAGGAACCATCATACTTTTTCCTCAACTGTTTATCATTTT
ACATTCCTGCCAGCAGTGCACAGGGTTCCAATTTCTCCACATCCTCACCACCACTTGTTATTTTTTGGGT
TTTTGGTTCGTTTGCTTGTTTTTCATAGCAGCCTCCTTATGGGTATGGAGTGGTATTTCATTGTAGTTTT
CATTTGCATTTCCCTGATGATTAGTGGTGTTGAGGATTTTTTTTTCATGTGCTTAGTGGACATTTGTATA
CTTTTTATGGAGAAATGCTTACTCAGGTCTTTTGGATTGGTTTTGTTATTGTTGTTGTTGAGTTTTAGGA
CTTCTTTATTCTAGATATTAATCCTTTATCAGATATATAATTTGCAAATATTTTCTCCCATTCTGTGAGT
TTCCTTCTTACTCTGTTGATAGTATCTTTTGTTGTACAAGTTTTTAATGCTCATGAAGTCAAATTTTTCT
ATTTTTTTCTTTTGTTGCCTGAACCTTTGATATGATGTCCAAGAAATCATTGCCAAATCCAATGTTATGA
ATGTTTTGTCCTATGTTTTCTTCTAAGAGTTTTATAGTTTTAGTTCTTACATTTAGATCTCTGATGTATT
TTGAGTTAATTTGTATTTTGTTGTATAAGAGATGGCTGCTTTTTAAAAATAAGAATGACAACATAATTCT
CCTATTCCGGAAGCCACACATATTCATTGTAGAAAAATAAGCAAATAAAAGAACCTAGATATAATCTGTC
ATAGTATTTGATGGCATGTGGTTTAAAATATATTTACATATATTTTAACATAAAAGACATATAAGTATTT
ACTTAACATAAAAGACACTATAAGTATTTGCTGATTAGAAATTTGTTTTTTACATAGCAAATATTATGGA
CGACTTGCATGCCTTAGAAATTCTTCAATACAATTCTCATTCACTATTTAATAATCCACTGTTTAGAATT
TATATTACTTAACAAATCTGTTGTTAAACATTAAGTTGCTTTAAACTTTTACTATTAAAAAAATGCTATT
ATAAACATTATTGCGGGTAAATATTTGCACATATCCTTGTATTATTTTCTTAAAATAACTTCCGGCTGGG
TACATGGCTCACCCCTGTAATCCCAGCACTTTGGAGGGCTGAGGTGGGCAGATCACCTGAGGTCAGGAGT
TTGAGACCAGCCTGACCAACATGGTGAAACCCCATCTCTACTAAAAATAAAAAATTAGCTGGGTGTGATG
GTGCGTGGCTGTATTCCCAGCTACTCGGGAGGCTGAGGCAGGAGAATCACTTGAACCCCAGAGGCAAAGG
TTGCAGTGAGCCAAGATTGAGCCACTGCACTCCAGCGTGGGCGCCAGAGCAAGATTCCATCTCAAGAAAA
CAAAAAAACTTTCCAGACGTAGAATTTCTGAGCCCAGGACTGTGTCTGTGCTGAGTTATGATACTTGCTG
TCATGTTGCCTTCAGAAAAGACTCAGCCAGTTTACACTTCCCCAGTACTATAAAGGGGTGCCTACCCACT
ATGTCCTCACTCAGGCTAGGAATTAAAACCTTAAGTGATGTGTGTCAATCTGATGGATGGAGCTTTTTTA
TTATTCATGTTTTCATTTACAGTTTGATAATTAGCAAAGCTGAGTATTTATTTTATTTTTGTAGGTCATA
GTTGGTGTATATATTTATGGGGTACATGAGATGTTTTGACAGACACAGGCATGCAGCGTGAAGTAAGCAC
ATCATGGAGAATAGGGTATCCATCCCCTCAAGCATTTATCCTTGCAAAGTTGAGTATTTTATACTTATCA
GTTATTTATAGTTCAAAAAGAAAAAGAAAACAAAACTCTCTTTTGTCATGTATGTTGCAAATGTTTTCTA
AAATGTATCACCTGCTTTTTTATTTCATCTGTTGTATCTTTTAAAACATTTCAATTTTTGGTAGTCAGAG
TGATCATCAATTACTTATTTTTTACCTTTAGTGTCTTTAGAAAATGTTTTCCATTCTTAGAACATGTTAA
TATTCATTTGTTTTCCCCTAGAAATTTTGTGTTATTATTTAAGTAGTTGACTTAACTGAAATGTATTTTG
GTCTATGGTGTTTGGGAAGTATGTAATATTTTCTTCTTCCTTCCCTCCTTCTTTCCTTGTAAAATGCCTT
TGTAAAATGAGTTTGGAAGTATTTCTTCATTTTCAACTACATGGAAGAAGTTGAGAAGGATTATTATTAA
TCCTTCGTTAAATGTGTGATAGAACTATCCAGGTGAAGCTATTAGGTCCTGGGCTTTTCTTTGATGGGAG
ATTTTTGTTTTCTGATTCAATTCCCTTATTCATTATTGGTCAGTTAGAATTTTCTATCTCTTTAAGAAGA
ATGTTCTTGTCCCAAGTTTAATGGAAATGTATTTAGGCTTTTGCATTTAGATACGATGTTGACTCTTGGT
TTGAAGTAGATGTTTTTATCGTGTTAAGAAAGTGTCTTCTTCATTTACCAAGAATTCTTTTGTTTCTTCT
CTTCTCTTCCCACCCTCTTCTCTTCCTCCTTCTCCTCATCCACTTCCTTCTCTTCTGGAATGGATGTTGA
CTTTCATAAAATGACTTTTAGACATCAATTGAGATTGACACTGAGATAATTTTCTAACCTTGATCTATTG
ATAAGATGAGTTGTGCTAAAAGGATTTCCTAGTAGTACACACCTTTGCATTCTTGCAACAAATCCTACTT
GATGCAATGCTAATCTTGAATTTCCTTCAGGATTATAATTTCTAATATTATATTTAGGATTATTATAGCT
ACATTTGTAAAATGTATCTATAGGTTTCTCTGGGCTATCTCTGACACGTTTTGCTTTCAGAATTATCTAG
CTTCAGAAAATTCATTCTGCAGCTTTCCATTGTCTTCTCTATAAGAGTTTAAAGAGCATTATATGTTATT
AGTAAACTTGCTAAAATTTACTATCTGGGCCTGGCATTTTGAGGTGGGGGCAGATTTTTGGTAACTTTTC
TCCCACTTATTTCTTGGTTATTAGTTTTTTTTTTTTTTTCAGTTTTTCTATATGTTACTGAATCAATTCT
TGTAATTTACCTTTCCCAGGGAAAAATTATTTTCTCAAAAACTTTAAGATTATTATAAAGCTTTACATAG
AATGCTTTAAAATATTAAAATATCTTTATTCATAACATCTCTTTCATTTCAAATGTTACGTTTTCTCTCT
TTGATTTATTGGACTAATCAGATATTTGTGTATCTGTTGATATTTTCAATGTCCCATCTTTTGAATTTAT
TAAGTTTACGTTTTATTTAGTTTTCTAATTCACTAAAAAAAAAATTCCTTGTTTCTGCTTACACTGTTGT
TTCCCTAGCTTTTTTGGATTAATTAATTTAGTTCTTTTTATTCTCTGTTATTTAATTTCAGAAGCACTCA
GAGCTATACATTTTCCTCTGAGAATGATTTAGGATGCTTCTCATGTTTTTGTTTTATTCTCATGTCAATT
TTTAATGTTCTGTAACTGCCATCTTGATTTCCTCTTGGACTCCAAAGTTATTTATTTAGAGTAGCCAAGC
ATGTTTTCTTACATGATAACTTGAACCTTTTATCATAATCCTTTTTTTTTTTTCCTCTCTACAGATACAT
TTAGGGAAGAGGGACGGTAGTTTGGGGAGAAGGAGGAGTAATGTGAGGTGGTCAGCACACCTTCTTGCCC
ATACATATACCTCCCTGTCAGCTCTAATACTACCCTTCAAGGGCAGCAGTAAGGAGGTTTCATATACAAA
AGAAAATATCTCCTTACCATATCATGATTGGAGTCTCAGTTGCACATCACTTGCATTGTTGTATAGTCAT
AGTATGTGTGCTAAGTAAATGCTTTTGGAGACAGTCAATGGGAAGAATAAATATTACTAGAATTATACAC
AAAAAATCACCCAAAATATCCTTCTCCTATAACCTGACAATAATGCTAAGTGATTCAATTGTGCACATTG
GAAAACAAATCCTAAAAGAGAAAAATATCATTAATCATTATAGTTAAAGTTCTTTTTCCAAATCCAACTA
TGTATTTGGATTCACTATTTATAGCGAATAGGAAGTTCACTGTTTATAATTATGGTAAAATTCTTTGCAA
AGGGCTTGGTTTTGTAATACAAGTACTTCTTAAATGGTCAGTTTTGACTTTTGTGAGTTTATTTATCTTA
GGGGCCTTTCCTAAGACAGGCTACCCATGTTGGTATCAGCTATGTAAAGACACGGGGAGCTCTTTTCCCC
AGGAGAAATCTCTGGTAATTTTTACTGCTCCTGTGCAATTCATCTTCAACAATTTTTTCCCCAAGTCAGT
CTATGCAGTTTCTCTAGTCACTACGCAGTCTGTGCAATTTGAAAATTCACCTGCATCCATTAACTCTCCT
TGCTATCTTGATAGGATAGTTTTGCCTAGCACTGACTAGTTAAAAAGCAAATATAAACAAACAACTAGCA
GGTTTTTGTTACTGCTATTGCGTTTGAATGCTACACTAGGTAGAACAACATCCTCAGATATGTTTTAGGA
TGAGGTTACATGCTTTTATTATTTACTAGCCAGTGCTGATAGCAGTAATTGGGGTCACTGGACCACTCAA
TCCAGGGGGCTTCCAGAAAACCACATGGACATTTTGCATATGTCATTACAATCCTAGAAGTCAACCTGAA
AAGTTTTTTTGTTAAGTCGGGGTAGTTGTACAGTGCCAAGAATCTAGGTTTTGTTATCAGACAGCTCTAG
ATTTGAAATCTGCCTCCTGCTAGCTGTGTGACATTCTGCAAGTCACATAATGCTAATAACAACAATAACA
ATACTACTGCTAATAACAAAGTAACAACGTTAGACTGTCAAACACACACTGAGTGGTTACCAAATGTTAG
GCAGAGTTTGCTTAATATTGTTTATATTTACTATCTTATTTAACCCTCATACAAATCCTCTGAGACAAAT
ACTGTTATCTTATAAATGAGTAAAAAGAAGAACTTAAACTTCAAGTACACACAGTTAGCATATATGATCT
GTGGCAGGAGCCCACTATTCCATCTCCAGATTTCAAGCTTTTTTTTTTTTTTTTTTTTTTTGAGACAGAG
TCTCGCTCTGTCGCCCAGGCTGGACAGTGGCACAATCTCTACTCACTGCAAGCTCCGCCTTCGTGTTCAC
ACCATTCTCCTGCCTCAGCCTCCAGAGTAGCTGGGACTACAGGTGCCCACCACCACGCCTGGCTGATTTT
TTGTATTTTTTTAGTAGAGACGGGGTTTCACTGTGTTAGCTGGGATGGTCTCGATCTCCTGACCTGGTGA
TCCTCTGTCCTCGGCCTCCCAAAGTGCTGGGATTACAGGCGTGGAGCCACCGCGCCCAGCCCAGATTACC
AAGCTTTTAACCATAGTCAACTGCCTCTCTGAACCTCGGTTTCCTAATCTGCACCGTAAGTGCAAAATAA
CTCTCTTGTAGGGTTGGGAGGAGGAGCAGGGATCGCACAGTTACTGCTTCTAAAACTGGTCATTTATCGT
TGCTGCTGATAGTGCTGCTATTATGTAACCTTAGTCAATTTCTAACAGGAAGGATGTACGCATACTTTCT
TCTTTGCACTCATGTTTTTAGGAATAGAGCTAAGCCCTACTCAACTTAGGAAAGGCTGATTGTATCTCTA
GTTTCAGCAGGGCCAATGAACGGGGTCAACTAGTGACTCAAGCACCCTATATGTGACCATCTGCAAGCCT
GCCTAGAAATACAGACTCTCCAGTAACCTGCTTTCTTTGGTAAGATAATCAGTTCTTCCCTTTGGAGCTA
TGGGGAATTAGGCATGAAACTGGGACCATGGTCCAAGGTACATTCTGTGTCTTTTTGCTTCTTCCCACAA
AGAGAAAATCTTTCCTGCTAGTGATTCTACCTGTCGTTCTTCCTGGGATTTTTCCAGTCAACTTAAGGGA
GTTATCTGATCCTATAGCATCATACGACTTTTTTTTTTTTTAGACGGAGTCTCACTCTGTCGCCAGGCTG
GAGTGCAATGGCACAATCTCAGCTCACTGCAACCTCCGCCTCCCGGGTTCAAGCAATTCTCCTGCCTCAG
CCACCCGAAGTAGCTGGAACTATAGGTGTGCACCACCATGCCCAGCTAATTTCTGTATCTTTAGTAGAGA
CGAGGTTTCACCATGTTGGCCAGGATGGTCTCAATATCTTGACCTTGTCATCCGCCCGCCTCAGCCTCCC
AAATTACTGGGATTACAGGTGCGAGCCACCGAGTATGGCCAGCATCATACGACTTCTTAAAGGCTACTGC
TAACCAAGCATCTCAATGCAAAACACCTTGTCCAAAGCAGCAGTCTGTTTCAATGGCCCTGACTTTAGTA
GCGGTCCCTTCCCAAACACTAACAACTAACTGAGAGCAGTGTTATAAAGCATCAGTGGCTACTTAACTGT
AAGCTTAAAGGCTGGATGTGTAATTATTAAAGATATATGCTTACGTTACAGACATACTTTTAGACCACAC
AAAGAGTATGGAACAGTCGCCATCCAAAGCCTCCCAGGCACCAGGCGATGCTTGTGCAGAAAGGCCAGGA
CTGATCCAACAGCTTCTCATCTGCAGTGGACAATCTGCTGGTTGTCACCCAATTGTCTCTGTCCCCACAA
CATATGGGCAGTCAGAGGATGGACAAGGCTACATCTGGAGCTCCTTCTGCTCACTGCCCTGCAGCCCTGA
AGGCTCCAAACCATGGCACATATGAGAAGTACTTAGTGTGCTCCACAGTTATTTAAATACCTCCCAGGCT
AAAATATCCCAAGCAGCTTTTCTTAACATATGGACCCAGGTCTACGTGCATCAGAATCACCTGGGTGACT
GATGAACATGCAAATTCTTGTGCATATTTGTCTTTTTATCGGTTTATTATTTGTCTCCCTTGATAGCATG
GAAACCCTGGAGAGTAGAAGCTGTCTTGTTTACCCTGCTACCCCAGTTCCTGCAACACTGCTTGGCACAT
AGCAAGTGCTCAATAAATATTTGTGGGATGAATTAATTCCTGGGCCCTATGCTGACCTACTGAATCAAAA
TCCCTAAGAATGGGGCCATGTATTTTAAACCGGGACTTCGATGATTATTATGCTCACTAAATTTTAAGAA
CCAGCGTTCTAAGGTAATCCGGCCAATTCTAAGATAGAGAAAAAGATGGTAAGTTTCCTCCCCCAAGGCC
TCCATATTCACTATCTGGTCAGACATTAAGTTAAACATATTAATAGCCTTGGGTTAAACTTTCCCTTCTA
GCCATATTCCTCCAACAAATGTTTATCTACCACCTGCCATATGTCAGGCTCTGGGTCCTAAGTAGAGAAA
ACAAATATAGTTTTGGAAGGCAGAGTGCCCAGGAAAAACTAGAGCCACCCCCATTTCTTTCCAATCTGCC
AGAGGTGAACACTTGGAGTTGATGGTTTGACAAGCCTACTCCCTCCTTCTGCCCAAAGTTCGCTGATACA
GGAAAGAAACAGACTATATGTTCATTACTGTTTTCCCGGCAGGTTTGGATGACACCTCTGGTTCATGAAA
GTCAGATGTGAGCTTAAAAGATTTATCTTATCTTAAAATAATCAAACCTTTCCAAACAGGTTTCCTATAT
GTTTGGCACCTTTGAGTTTGTTCTGGAAGCTTAGATTATATTTTTAGTTACTCCCTGGACTTTTACCAGT
ATTTGATCTTGGGCAGTCACTTCTCCTTTCAGGCTGTTGCCTTATTTGAAAAATGAGAAGGTTCGACTAG
AATCAGGCATGTCTTGGAGCCCCTTCCAATGTGAATGCACTCTCATCTCTGACTCCTCAGTGCCATCTTA
CTGCCTTATACTTAAAAAAAGTTAAGTATGATATGATTTGATGAGCAAATAATGATTGTCAAGCTAGTCT
ACCCAAAATTCTCCCAGGCAAAGGTGTTTAGCTTGTGGTAAAGTTGGGTAAAATTCAAGATTTGCAAAAA
AAAATTTCTAAGAGTTCTCACCGTCAGTTTTCTTGTTTACCTGCAAAAATACTACGGCAATTTTAATGTG
CTTTAAACTTTATGTAAAAGATAAAGATAATACCCACACTTTCTCAGAAATTTAAACTTTTTATTTATAT
CAGGGCTGGAGCAAGGTGCTTTAGCACAGCCTGATCTGATCAGGTTGAAAATCACGCTTTAAGGGATGCC
CCCAGGCAAAGTTATGAAGTGTAGGAAGATTTATAAGGAGTGAGAAGCTCTCTGTGTCCTTTCCTCAACC
ACATGACCCTCCCTTCCCTCCCCTCAGTCTCACAGAAGTTCCCCAAAGGTAGGCTGCCCTAATCTAAGTC
CATAGTCTTTGCATCAAATGTAACTGTAATGCCCTTTTTTCCATTCCAGCCTGACAAACTAATCACTGGT
AACTTGTCCATTACCATTGCCCAGGTAATTGTCTTTCTTTGGGAAACAGCTTCACCTAAATCAGTGATTC
CCAATGCTTTGAGGTTTCATGTCTGCTTTATATTCCAATTATTTTGTCACGCCTCCTTTATTGGCCTGAA
AAAAAGGGTCAAAAATATAACTTACCCTTCTCACTATATAATGCCCAAATTATTTTTTTAAATGAAGAAA
TGTGATAGAAGTAATTTGTAATAAATTAACTTATTTCAATATGTAAAACCTAAGCAAGACAGCACTAGAA
GCTGTAATGAAGTCCAATGCTTGCCGTATGTCTAGACTCACAGGGAGAGTCACAAAAGTACTATGGAGTC
AATGACAAATACCAAAAACCCCACTCACTGCTCACTATATGCCAATAGCATCCCACAACCATTGATTGTG
ATAATCACCTCTACCATCGGTTATTTTTCCAAAAAGCCTTTTAAAAACCTAGATCAATGACCCTGATGCA
AAGTTGGCTATGTTAGCAACCTCCAGAGAGCTATTTTGACTTAAAGAATGTTTCTCTGGGCCAGGCACGG
TGGCTTACGCCTGTAATCCCAGCACTTTGGGAGGCCGAGGCAGGCAGATCACAAGGTCAGGAGATCGAGA
CCATCCTCGCTAACACAGCGAAACCCCGTCTCTACTAAAAATACAAAAAATTAGCCAGGCATGGTGGCGG
GCGCCTGTAGTCCCAGCTACTTGGGAGGCTGAGGCAGGAGAATGGCGTGAACCCGGGAGGCGGAGCTTGC
AGTGAGCCGAGATTGTGCCACTGCACTCCAGCCTGGGCGACAGAGCCAGACTCTGTCTCAAAAAAAAAAA
AAAAAGTTTCTCTGTCTCTCGTACCATGATTATTATAATATTAAGCAAAGCAGTATCTGTGTTTTTATTT
TAGGAAAGAAGCATTTTTAGGGTTGAAAGGATGTTTGAAACTTGAGCCCATGAATTTTTGGCCTTCTTTA
CGCTTTTAGCACTTGGAATGTCATTAGGTAGCTATTTAACTTAGTATCTTCATCCAGATGTTTCAGAATG
GATTTTTTCTTCCTGCTGTTTCATTGGTATGTGAAATTGCAGGTCGGTTTATTCAAAGGTTTGGAATAAA
AAGGTTTCTCTGAACTATCCTTTCATTGCCAAACGTTTTGCTCCAAATCAGGCTTGTTTTAACTGAATTA
AGAGGATGACTTAATAAGAAGCTTCTGTGCACAGCAGAGGGTCATGGTAATCGTTCTAAAGGGAACAACA
CAATACGGTCACAAGTCTGCAAAACGTGCCAGAAATGATAGTCATGCCTCATCCAGGCAAGTAAATGCAT
CCTTCCTGGAAGCAGTCAAGGAGTTGTTTTCTCCGAGTATTGTTATCAACAGTTTGGGGTTGGACTTTAC
CCTCCTGCGGCCACTTACGTTGTAAAGACGATGAAGCAAATTATTCAAAGCAAATCTATATTTCTTTTTC
CTTCCAGAGGGAAAATGATTCCATCTGATCTTGAAAGAAGGATTCTTGAAGCCAAACAGAAAGTAAGTTT
CTGCCGGGAGCTTTATCCAGCCCATGTTTCTATTTCCATCCACCGGAGAACAAAGTGTGTTTTGGTTTTA
TTTTAAAAAGAGGATCCAAGCCTCAATCTCCCAGGTTTAATGAGAACATAGAATTCTGCATCCAGTCACT
ATTTATTTCTCTGGGTTATAGGCTGTGCTTTAGAAAAGTTTAAATTGCTGAATAAATATTATATACAGAG
ATACAGTGAGCGTTTCCAAAGCATTTGTCTTCCTAGGTACTGAGGGTTGGCATGAAACACCCACACATTT
GAAAGAATGTTTTCAGAGGCGGGGAAATAGCAGAATGCTAATGCAGTATGTGAGAGACCCTGGTGCGGTT
CTTCAGAAGGGGCCAGTTTTTCCCGTGTAGGTGCATGCTGTTAGCATTGGCTCTCCAGACGTCTTATTTT
GCAGGAAGCAATTTAGAACTCTTTTCAGAAGTAACAAGTTCTGAATGCCTGCCCAAGATTCCCAAAGCTC
TAGAAAGTCATTTACAACCTGGGATGGCTCACAAATCAGAGAATTTGTTTCTAGAATTCTTTGTTTACCA
TTTGGTAGATATAACCTACAGTTTCTGATTTAATAACATACACATGCATTTTATCATTAGGAACTCAGAA
ATAATGATTTACGTTCATATGCTCTTTTTCGTTTGGTTTTGTTTTACTAAGTGGCAGGCAGCAGGAGAAG
GTTTCTCTCCTTGTGCAAGTACTAGAACTACTTCTAGTAACATCAACTAGAAGATTAAACCTTTGCTGCC
ACCTAAAGACTGACACCATAACATCACGTTCTATAGACAGGACAGAGTCCTTATGGAATGAGGGACTATG
GCGATCCTGTTTGTGGCATTCTCCTGCCTTCTTCCAGCCCGTTACTTCAATCAGTTTTCATTTAGCCATG
GCTGGAGAGACTGAGGACTAGTTAGATGGATAAAAGTCATGGCGTATTATTTTAGCCGCTCCGTGCTGAA
ACGTGAAATAAATTATCTGGGCATTTTCCAAATAGGAATAATGGGCTGGTCAGAGCTACTTCTCTTCATT
CTCCTGCCTACTCACTCTAGGGGATTTATGAAGTTCAGAGGCCTCGTTGTGAATAAGGAACACTGGAAAG
TGAGCAAAGAGGGTTAAAAGGGCCAGAAAGTCTACCGGGAATATATACATGTCTCGGGGACGTCCCTGAC
AGCCTCTGGGTTCACTACAGCCTCTTCTGAGAATCAGAATGTCTGTTCTTTTAAGACACAGTCAGGTCCA
ACAGCATAGCCTAGAGAACTCAGATTCCAGAGAGTGAACATCAATTTGTCCCAGACCCCGGGGTGTCAAT
AACTCTGCTGCTGCTTCCTCAAATTCAGATGTGTCTGTTAGGGAGAGAATTTCCATTGCTTTGAATCAGC
TTTTTAAAAGAACCCTTGACTCTGTTTTCCATGATTTGGGGCTTTCTCATTCGCACAGGGGTTTGTTCCT
TTCCTCGTGAGTGCCACAGCTGGAACCACCGTGTACGGAGCATTTGACCCCCTCTTAGCTGTTGCTGACA
TTTGCAAAAAGTATAAGATCTGGATGCATGTGGATGTAAGTATCCCTTAGGGACTGGCCACTAAAACGTC
CTTGCACGTTTTTCATTTGGGACACACAAAGGAAATTTGTTTTCTCTTTCTTTAACTTGGTCAGCTTATT
TTCAGAGTGGTGATATTAAAGCTTTTAAAGCTGGATGAAGCAAATTAGCACACAACTCACACAGTACACA
CCATGCACCAGAAGCATCCCAAGGCTGATTATACCTTAATGTCCCCAACATGGTAATATTTGTATTTCTA
TGATCAGTACCCAAGCTGACCACTTTGTTCTCAATTCATTGAGCCATTGCATCCATGGAGGAATACAACC
TACGCACACAGTCCTGCTCTTCCTCACTTACCAGAATGGTCAGAAGAGTAAAAAGGAGTTGCATTTATGT
AGGAAACCCAGAGAATTAAAAACAAACAAAAACAAAAAACTGAAGCTCGAGTTAGATATTCCTGTATTTA
GAGAGGAAAATAGGCTTGACAACTTCCTGGGAAATAAGGACCACCAAAGTTCTAATTTCGTAGCTTGGTC
AGCTAAGAAGATAGATTATATTTGAAACGTTTTGACTTCAGGCCTTGTCACACTAAAAAATAATGAAGGT
GTTCCCTCCAGAACATTTTCCAATGGAAAAAAATGTGTTAAGTTTTAGAAGGACCGAAGGGATTTAAGTT
TAGATTAGTATTACTCAAAGTGTGGTTTGAAGATTAGCTACCACCTGCAAACTGTTAGTGATCCATATGA
GATAAAGAATTTGTGCCAAACCATCATCAATCACAAACCATCGCTAATCACAAACCATCACAAACTAAGC
GCAATGCTTGGTTCAGCTGATAATTTTTTCATTGCAAGACTTTCTCAGTGAAGGAACGCATAAGTTGATG
TTCATTCGAGTGCAAGATCCTTATGTTGTCGTGGGCCAGCACTGCGTCTAACAATGATCTAGCCCTAGCT
TAGATCATTCTGGCTTTATAATAATTATTCAGACCAAATTAATGCTCTTTTTTTTTTCTTTTTGAGACAG
AGCCTTGCTCTGTTGCCCAGGCTGGAGTGCAGTGGCGTGATCTTAGCTCACTGCAACCTCCGCCTCCAGG
GTTCAAGCAATTCTCCTGCCTCAGCTTCCTGAGTAGCTGGGATTACAGACGTGCGCACCCATGCCCAGCT
AATTTTTGCAATTTTAGTAGAGACGGGATTTCTCCATATTGGCCAGGCTGCTCTCGAACTCCTGACCTCA
GGTGATCCACCTGCCTTGGCCTCCCAAAATGCTGGGATTACAGGCAGGAGCCACCACACCTGGCCTCATT
AATGCTCTTTTCTTTAGGAGCAGAAAATTTCCACAGGCTTAGCTGGGTGCATTTCCATTATTCCAGAGTA
TTCCTGCAGAGCAACCCAATGTTCTTTATCCTCCCTGATTCACAGTGTGAGTCGTTCATTAGGCTACCAG
AGCCCCTTTCATTTTACACATGAGGACACTGAGAAAAGACTGAGCCATCCGATATCATTAGTGACCTGGG
CCTCAGGACTGGAAACCCTGGTAGACCTTGCTGGCTGATTCAGGAAGAGGATTACCTGGCAACTTCAAAA
ACGAGAATGTCTGTGTGTCCTGAGCCAGCAGAAGCTATGGGTTGTTCTCTGGGCCTCCTACTTAAATTAG
AACTAGGGAATCTTTTAACCAGTTTTATTAGCTTTTCTTTGAAACATACCAAGTTTACCACTTACTCTTG
TTAGCTTTAACATTCATACATTCTATAAAGTAGAAAGAATCTTAAAATAGTACACGTTTGGAAAATCAGA
TAATTTTTCAAAGTGCAAAAGAACTGGGCCAGGTGCAGTGTCTCACGCCTGTAATCCCAGCACTTTGGGA
GGCTGAGGCAGGTGGATTACCTGAAGTCAGAAGTTCGAGACCAGCCTGGCCAGCATGGTGAAACCTCGTC
TCTACTAAAAATACAAAAATTAGCCAGGCATGGTGGTGGGTGCCTGTAATCCCAGCTACTTGGGAGGCTG
AGGCAGGAGAATTGCTTGAACCCAGGAGGCAGAGGTTGCAGTGAGCCAAGATCTCACCATTGCACTCCAG
CCTGGGCAACAAGAGCAAAACTCTGTCTCAAAAACAAAACAAAACAAAAAGAGGGCTGAACTTACAACAA
AAGGTGGGGGGAAGCGATTATATCATAAAAGAATTTTATAATCCGTTTAAAATTATCCTAGAATTATTTG
TACACACAGAGGAAAGAAAGTTAATATCTCCAAATGAATCTCCATCTCTGCATTCTATTTTTAAAGGAGA
TTACTACACCAATTCAAATCTTCAACCTTGATCAAGTACAAATTGTTAAGACGTGTTCTAACTGCTCAGC
TAATTAACTGGTATGAATCTTCCCTGCTTGTGAATTTTGGACACAGAAATTATCCAAAATCACACATCAG
TGAAAGAGTTATGAAGCCACTTCTTATTTCTGGAATCATTTAGACTTGTCAAAAGAGTTTTCCCTGCAAC
TTGGAAGCTGTTTAATGGCCCTCCTGCCCATCTTCTCTGCCTTACACTGTGGGGACCACAGGGTTTCTCA
TTCTGAGAACATGACTTCATGAGGACTAATGGTGCTGGTGATAGGTTTGGGAGAGGGTCTTTCTCTCTCT
TCTGCGGACCAGGAGCTATGCCTCCAAGGTGGCTCCTTACACCCATATAAATGTGGGATGGAATCTGAGA
CCTTAGAAGGGCCCTTCGGTGTAAACTCTGAAGGTTAGTGCCAGAAGGAGGTGGTCAACTTCCTAAGTGG
CCTGGGGTCAAGATCATTTTCACCTAGAAAGACACCAGACTATAGAAATCTAGGCAATGACAAACTGCTA
CCATTTTCCTCATATGATCTTTTTTCAGGCAGCTTGGGGTGGGGGATTACTGATGTCCCGAAAACACAAG
TGGAAACTGAGTGGCGTGGAGAGGTATGTTGCATTTTTCTTATTAACAACATAAAGTGTTAAAAGCTAAC
TGTGAAACACAAATTACAGTCAATTTCCAGGAACTTTTGGAATACTGAGTGAACTCACTCTATTCAGTGC
TTGTGTTCCTTGCCTTATGTGGTATTACACTCATGAATGTGGGTAAACAACAGAAAAATCAAATATGTAA
ATATTATGTGTAAACAACAGAAAAATCAGAATACACATCAAGCGACCCAGGTAGAATGTCTTTCAGACAT
AGAGATTCCTATCTAGGGTCTATTCCTGGGATCCCTGAACCAACCACAAAAATTGTTTAAAACCTACAGG
CAGCCCACGTTTTTCTAGGGAGAAGATTTATAGCTTTCATGTTTCATAAAAGGATAATATCCACTGCTTA
AAAAAAAAACCAAATAATTTTGCAAAGCAAATAAGCACCTTGTAACTTATCAATGTTGAAAGTTTGGGTT
TGGGGTCTAAGATGGCCAGTTCACTTAAAGTGAAACTTACTAGCAATAGCCTCATCTCATGGTTTCATTC
CCGTAATAACCTTTCTCTGACACAGCTCCGACTGATGCTGCAAAGCACCTTTTATTTAGAGCCTACGCAG
AAGACTGTTGAGAAAAGCTGAAAAACACAAAGGCAGTGACATCTGATTAGCATAAAGCACATTCAGGTCC
AAAGAAAAGAGAAAAACAGAATGCAAAATACAGGCTCTGGTTCTGAACCACATGCAAGGGGAGCCCAGTT
CTCTCATCACAACATGGCAGGTCAGACACAGTGGTGAGCTCTGGCACTCCAAGCGACCAAGAAAGCCTGA
ATTCATCAGAGGCTGCCAAATGCTCACCATCCCCTGCCAAGTCGCCAGATGCTGCCCAGCAAAAGCATCA
CACTGGCTCTGCCACTAGATATCTTGGCACAGTTTCTGTTCCAGGACAAGGAGAGATGCTGATGGAACAC
AGAGGCACTTGTGAGCCCTGGGCATGTGGGAGACCCAGGCCAGAGTGGCTGTGCAGAGGGTGCGATCTGA
CACCCAGGCCCAAAATACACAGAGAACCCGTGAGTGTGGAAAGAGAGGGGTATGGTTACTGGGCTGGAGT
CAAGAGCATCCCACCAAATTAATGGAAAGAAGGCAAAAAAGAGTTGGGATACACCAGCTAAGGCCCATGT
CAGAAGGGTCACTGTCCCTGAGTCTGATGGCTGGGGTCAGAGCCTGGCCTGAGCACAGCGGTGTTAAGGC
ACCTGGAGCCACCCAAGCTCTGATTGCAGGGCCCCATTTAGATGCCAGTGGATGAGGGCAGGTGTGTCTC
CCTCCCAGGGTCAGCCAGTGCCAGGCCTCTGCTCTTGGACCCTTGGGGCTTCTCTCAGGCCTAATCCCTT
TCCATCTTGAAGATCTGCAAGAAAGCAGAAGCTTAAGGAAGAGGCAATGAAGTAAACAGGAGAGACAATA
AAAGAGAGAGAGAGAACAACTTGGAAGGTGCCTGCTCACACGATCAGAACAATAATTAAATTCATGTGCT
TTCAAGAGAGGTGGCCTATATACAGTACTTTTTCTTCTGTGAGTTTCTGACTGGCACAAAAAGTCTGTTA
CTTTACCTTTGATGCCACTTGCAACTGTAAGTGCTGAAAGTCCTGGCACATCCTCCACTTAAAAACTCAC
TAAATTACCTACCCTGAGCCTTAGAAAAATAAACACCCACACGATTCTGTACCAAAGACTATTATTTGAG
AACAAAGCTTAGAACGTTCATCAGGGAACACAGAGTTTCCTCTTATTGCCACAATTCTTGAAACTGTACT
GTAACTAAACTTTTCAAATGGAATAACCATATATGAAGTCCTAAAAATGAGGGGGCTGCTGGTGTTCCAC
TCTGAGCAGAATCCCCTTTAGCCACCCATTTAACCGAGGATACCCCTCTCTCACTGACTTATTAGCAAAA
GGCATACTTTCTAAGTGAATACAGTTGGAAGACCAGTGGAAACCACATAATGTGTATGGCCACAAGTTTA
GGAAAGAAATGTGTCTCACTTAGGGAATGACATTTTTCCAAGCTCCGCAAACCAAAGTTTAGAACTCACC
CTAAAAGTAGAAGAAATCCGTAGTCAATTCTTGTCCCCAAATCCAGAGGATCCTTAGTAGTCACAGAGGA
TCCTGAATGCCATTCTCATACAAAATGGCACAAGGGGGCCGGGCACGGTGCTTGTAATCCCAGGACTTTG
GGAGGCAGAGGTGGAAGGATCATTGAGGCCAGTTCAAGACCCTTCTGGGTAACAGAGTGAGACTCCATCT
CTACAAAAAGAATTTTTTTTTTTAAATTAGCCTGGCATGGTGGCACTCATGGCTGTGGTCCTAGCTACTC
AGGAGACTGAGTGAGGCAGGAGGATCACTGGAGTCCAGGAATTCAAGGCTACAGTGAGCTATGATGGCAC
CACTGCACTCCAGCCTGGGCAACAGAGACCCCATCTCTAAAAAAATAAAAATAAAAATAAACAAATAAAT
AAAATGGCACAAACACCTGGAGCCCTTTCTGGCATCCCCTTCAAGAACCAACCAAATTCTCAGAAAACAG
CTCTCTTCCTTGCTAGCACTGTCAGAATGTCGAGAGATGGTGCCGCTGAGAGGGCACACCGCAAACCCTG
AGACTCCAGAGCATGACTCTGTGCATTGTATTTTTATTTATTTTTATTTTTATTTATTTATTTTTGAGAT
GGAGTCTCACTCTGTCACCCAGGCTGGAGTGTGGCAGCGCAATCTTGCCTCACTGCAACCTCTGCCTCCC
GGGTTCAAGCAATTCTCCTGCCTCAACCTCCTGAGTAGCTGGGGTTACAGGTATGCGCCACCATGCCTGG
CCAATTTGTTTGTTTGTATTTTTAGTAGAGATGGGGTTTCACCATTTTGGCCAGGCTGGTCTTGAACTCC
TGACCTCAAGTGATGTGCTCGCCTCGGCCTCCCAAAATGCTAGTATTACAGGCTAGTGCACCGCGCCGGC
TTCTGTGCATCAGACTGACTCGTCTTTAGTCTCTCCTGCCCACAGGCTGCTGCTTACCGTAATCATCCTC
TGATGTGTTCCACTCTCAAGGCTTTAAGTCGCAGCTGAAGGTGCTGGTACAGTTTCTGCTGCATCACCAG
TTGCTCTCACTCCTGCCCTGAGAGCCAGGTGTTCAGGATTTAATTCGATCATTGCTGAACCTCTGTCATA
GGCAAGCCACAGCACAACGCACTGCATGGGTGCAAAGACGAGTATGATATAAAGCCTATCTTCAAGGAGT
TCAGAATCTAGTGGGGAAGATTGTCAATGAACAGTGGATTAAAATTCAAGGCAAGGAAGTAAAGGCTGGA
GAGACAGACATGGGAGCTGATTGGAGAGCACAGAGAAAGGAATGTTTCCTTCTGTGATTACAGGGAGCTT
TCACCAAGCAGGGCAACATTGTAGCTCAGCATCATAGCATACAGGGTACTTCATCGGGCAGAAATGGAAA
AGGGCATTCAGGCTGAAGAGACACACAAGTGTGAAAGTGCACAGTGTGTTGGAGAAAGTTCAAACCCGTT
TGGTTGGAGGATGCCATGGTTTAACAGCTATGGCCAGGTCATGGGTGGAAAGTGCAGAAGTCTTGGCCAG
CCCAGGGCCCGCCCGCAGAGCCAGGTCAGAATCTGCGGGGGTTCTTTCCACGAAACATAGATCCCTGAGC
TGGGAGTCACTGCTGTGTGGCTGCCATTATGCGTGGAGAACATTAGATTCCTTGGGGCGACAAAACCCAT
GGAAAACCTTTGCTGCAGGAGCCGTAGTGGGCTTTGAGCAGAGGTGCAATGTGATCTCACCTGTGTTCTG
GCATTAACTCTGCATTAGAGAGGAGACGGGAGCCAGGGACAGACTAGAAGCTATTAAGCTCTTAGGAACG
TCCAGGTGCAGGACAGGAGAGAAGCTGAGTATGACCTAAGCTGTAGTAGCAGAGAAGGAAGTAAGTGGAT
GGACCTAGGAGAGGGGGAGAGAGAATTGTAAGGGGCGGTATCGAGACGGGGAAGAAAAGAGTGAAACTAA
GGACAACAGTGAGGTTTGGAGGCTGGAGGCCTGGAAGGAAAATGGTGCCAGGAACACAGAATATAGAGGA
GAAAGAATCAATCTAGAAGGTTGAGCAGTGGCGATTGGGGCCTATGGATTTGAGGCAGAAATAAGAGCAC
AGGGAGATGTCTTACAATAGCCCTGCGGGATTCAGTTCTCTCCAACTTACACAAACTGCAGAAGCCGCAT
GACCGAATCCCACAGCAAAACATTTTGAAATGAACCTGAGGCTGTTTTTTTTTTTAAAAATAAATTGCCA
ACATTTCTGAAATCAAGTCCATGTCATCGAATCAATCTGCAGGGCTTTTTGCCATCTTTATGCCTCTGAG
AGGGAGGTGGGACAGAGAATTCAGTGACAGGTAGTTGGGGGCCTTGGCAGCTTCTCTTCTAAAAAGACAA
ATAGGCCCCCGCGTAGAGATAAACACCACAGTCAGACATGGAAGACAGCTGTTTTCCTCTCCCATCAGGC
ATTCTTACTGACAAAGCTGAGTTTATCAGAGTTAGACATCTAGCCATAGAACATGATGGAATGTATAGAA
TGGCCATGTGTACGTACATGCACGGTGTCACCAAGCTCACAAATGACAGAGATGAAATCCATAGCAAAAG
CCAACCTTATTTAATGCTTACTGCATGTTAAGCACAGTTCTAAGCACTTCACCTAAATACGTATTATTAT
TCTCCTTTTCTAGTTGAGGAAATCTAGGCACAGAGAGGTTAAGTAACTTGCTCAAAGTCACACAGCTAGG
AAGTGATGAAACCTGAACGCAAACCCATACTATCTGGCTCCTGAGGGCTTCCCCCTTAACTATTATGTCT
GCTTTATAGCCCAGGGTCCTGACTCCAGGGTCATTCTACAAAGCAAGGAGGTATTTTTTTGGAGGGAACT
TTCCAATACCTCAATGCTGTTATTACTCATTAAGTCCTTTAGTCTTCTCTCCAGGGGTAGTTATCTGACC
ATGAACTGCCTTTGCTTCTAGTTCCTCAATTCCAGTCGTAAATGTATCTGACAACCAGTGTCAGAGCCAG
AGAAAGACCAGAAGCTGAGCTAGACTATTCGTTGGCCCAGATGAGATCCCCAGGCCAGTCAGCACTCTCT
GACTGTCTGGCTGACACCTGCCCTTCATCAAATGAATGAATCAGGTCTTTCCCAGCTTCTCATTTTTTCC
CAAGGCCGTCACACCCGAGAGGTGGGAACTGGATGAGCCCACGTCCATTGTACGGCCAGACGCGGCAGCA
ATCCATGGCTCTCTGGAGGCAGCTGCCACGGGTTATTCTACTGTAATACTTTCCTTCCTCCTTTATGCCA
CTCATGAAACTCCACTGCCAGGACCCGTCAGTCTCTCCGGAGACAAGCGTAGAGGCTCACCTTACCCAGT
AAATGTGTGAAGTGAGCCATGACATTCACAGTGGGAGCAGTTGCTTTTCCCAGAATCCAAACAGGAGCAC
AGTGGAAGTGAGGGCGAGAAGCCGCAGAAGTTAAACAAAGCCACAGAGATCATACTGAAAGAATCTGGGG
CCTTAAAAAATAAGCAAGATTTAACAAAGTGAAGCAAAGGGAGATGGTGTTCCAGGAAGAGGAAACAGCA
TGATGAGACCCAGGAGTATGAGAATAGAATTCTCTGAGAACAAAAGATAATCTGGCCTGATGAAATGGAT
AAAGAAAAGCAAAGAGACGCAAGACCTAAGGCGTAGCTGGGGCTCACCCCAGGGGCTGCAGGAGCTGTAC
CCTGTATTTGGAATTTGGGTTGGAGGCAAAAGAAAACTGTCAGTGATTTCGGAGAAGGAGAGGGCCATAA
ACAGAGATAGAAAATAATTCTGGTGCCAAGTGAAGGATGAAATGGAGACCGAGTCAATTATGACACAATT
GCTGAATCCAGATTAAAATAATAATTATTATTAAAGGAATCTGAACCAGGACTACAGTTCAGACTTTTGA
AATAATGTAAATCCCTGAGCAGGGAATCGCTGTTGTGTGATCCACTGTTACTGATGAGAGAGCATCAAAT
TTCCCCAAGGTGTGAGGCAAAAAGAGATGGAACTCTCCCCTGCTGTGGGAACCACACACATCTCACCTGC
AGTCTGGAAAGAAAATAACTCTGGATTAGGAAACAGATGGAAGCAGGGGCCTCGCCAGAAGCTACTACAA
AAGGACGCATCTGAGAAATTTGGACATCAATTGACTAGAAAGGAAAAATCTAGTTAAGCAGTGGAATGAG
CCCTCTCTTTGAGCTCCAGGCCACTGCAATAGCAAGAACCATAGAGGCACAGGAGGCAGCTGCCCTCACT
GGCCAGGTGCTCTGGCCATCACTGGCCAAAGGAGGGACCCTGGACTGGATGATCCCAATCACTCTAAGCT
GTGCTCTGAGATCACCGTGGAGGCAGGGTGCATGCTGCCACTGGAGCTGGGGCACACCACATGGAGACCC
ACGCCCTCACCTGCTATTTCTGTGGACAAAGAAAAGTTGCAGTGTGAACTCCAAAAAACTGAGACAGGTC
TCAGTTAATTTTGAAAGTTTATTTGGCCATGGTTGAGGACGCACGCCCGTGACACAGCCTCAGGTGGTCC
TGACAACATGTACCCAAGGTGGTCAGAGCACAGTTTGGTTCTATGCATTTTAGAGAGATGTAAGACATTG
ATCAACATATGTAAGATGAACACTGGTTTGGTCTGGAAAGGCAGGACAACTCGAAGTGGGGAGGGGCCTT
CCAGGTCATAGATAGATAAGAGACAAATGGTTGCATTCTTTTGAGTTTCTGATTAGGCTTTCCAAAGGAG
GCAATCAGTTATGCATTTATCTCAGTGAGCAGAGGGGTAACTGAATAGGATGGGAGGCAGGTTTCCCGTA
AGCCGTTCCCAGCTTGACTTTTCCCTTTAGCTTAGTGATTTTGGGGGTCCGAGATATTTTCCCTTCACAC
ATGTTTAAGAGTCTACTTTGTGTTTACTAAATACAGTATCGTGGGAGCATGGGATGGGGGTGAGGGTTGA
AAAATTACCTATTGAGTACAGTGGTCACTATTTGGGTGCTGGGTACACCAAAAGGCCAGACTTCACCACT
ATGCACTATATGCGTGTAATAAATCTACACTTGTACCCCCTCAATCTATTTAATTTTTAAAATTAAAATA
AATAAATACATTTAGTGTCAATCTGGAGTCTGAGAAACAGTACCAAGAAACTGAAGCTCGGTTGCACATG
CCCTGAGCCTGTCAGGGTGGAGTGCCACCAGCTTACGTGATTTCTTTATTTTAGGGCCAACTCTGTGACG
TGGAATCCACACAAGATGATGGGAGTCCCTTTGCAGTGCTCTGCTCTCCTGGTTAGAGAAGAGGTATGTC
TCTCTTGACTCTGTGTCCCAGTCCGTGCGTGGGCTTTGACTGTCTTTATGCGGTTGACTTTCTCTGGAAA
TGTCAAGATCACCGGGTCTTCTCTATGGTCCTACTCACATTCCCCAGAGAGCCCTTTCTAGATTCCTGTC
TGCAGGGTGAAGGTCTGGTGCCTAACAGGGAAGAAAGGATAAGAGGACCTCAACTTTCAGACATAAACTT
TGACCTAATCTCCATGTTTTCAGTATGATACCCCTTTCCTCAACTGTTCCTGCATTCCTCCAATCCAGAG
ACCCTCTATGTCACTCTCCCAAAAAATTAAATTTCCAGGTTTTTTTTCTGGAATCTGAGAGGAGATCATT
TTTCCTATATAACAAATATACATGATATAGGATTAAGGGTAGTGTTAGGATCCAGATACATAACATGTAT
ATGTATGTGTGCATGTTCTGATTACAGTCAGATGATTAATCTGTAATCTCTGATTACAGATGATTACAGT
CTATTTAATATTTAAAGCCATGTTCAAAGTGTAAGGAAGCTGCATCCTTATTAACCAGAAAAGAGAAGCA
GCATCAATGAGCACTTTCATGAATGAAACCATCTCGAAACCATCTTGAAAGATGGTTCTGTTCACCAGGC
CTAGGACCATTCTCAGTAGGTGAGCACTGTTGGTCAAGGCCACTACATCTGCCTTCCGTGACGCCAGGCC
GGAATCATAGTTCCTCACTCCCACATTTATTTTGTTGATGAATCCCAAATAAGGAGCTTCAGATGATCCC
CATTCAATTTTATCTTCTTAGCATTAATAAAGCAACCCCAGATTAAAAGAATTTTTAAATGTTGATCTTC
ATTTACTTTTTTTTTCTTTTTGAGACAGAGTCTCATTCTGTCACCCAGGCTGGAGTGCAATGGTGCGATC
TTGGCACACTGCGATCTCTGCCTCCTGAGTTCAAGCAATTCTCATATCTCAGCCTCCCAAGTAGCTGGGA
CTACAGGCACCCGCCACCACACCTGGCTAATTTTTGTGGTTTTAGTAGAGACAGGGTTTCACATGTTGGC
CAGGCTGGTCAAGAGCTCCTGGCCTCAAGTGATCCACCCACCTCAGCCTTTCAAAGTGCTGGGATCACAG
GCATGAGCTACCATGCCCAGCCAAATATCTATCTTCATTTACTTAAAAATATTTTGCTTTTTTCCTAGTT
ATACAGTTAATACATTATTTTAGAAAGTTGAGGCAGAACAGAAAATATAAATAAATTTAGAGTCACCTCA
AATTTGTGTAACTTAGGGATAACCATTATTACCATTTTTAATATTTTCTCCCACAATTTTTTCTAGAAAT
AAATATATTTAAAAAGTATAAATAAATATATATTTATAATAAAGTTGCTATCATCTACCTCATATACCTC
ATATATACATGTTGATTCTTCTTTATATTTTACATTATATTGTGAGCATTATCTTCCAAAACCTGATTTT
AATGGCCTCATATTATTCTATCACATAATTCAATGAACAATATCTCTATGGTTAAAATATTAACCAATGT
TTTACAGAGTCACTTGATAGAATCCTTAAACATATACCTTTGATCACATTCCTGATTATTTTCTCAAAGT
AGACTCCTCAATGTGGGATTGCTGGGTCAAAGAGTGTTATTACTTCTGTGGTTCTTAATACCTCCTGTTG
TCAACTGCAAATTTACACAGCACGCCTTCTGTGTCTCCATCAGTAATAAAAATATGGACACAGGATTGAA
GACAGCAACTTCCCCTCAAAATGAGATGAATGCATTGGAAAATATCCTTTTGGACTGGTTTTTCATCAGT
TAAAAATCCAGTCCAATGTATTATCATCTGCCCCAGCTCATGCAGGGCATGATCCCTCAACTATAATTAC
TTCAAAGGAGAAAATAAATTTTTGTTATTTAGAATTCAGCCAGATGTTTTGACAGTGGCTCCCATCATGT
CCTTACAGACCAAAAGGGAAATGCGAGCCGGAGGAAAATAGAAAGATTTGGAACTGATTAGATGACTGCT
TCGGAAGGATCTACTGACTGGCAATTTGATGTTACCCAGGATAGAGCCTATGGCTTGGTACCTAACCTGT
AGCATTCGAAATATTCACGGACTGTTTGAGTAAAACATAGAAGCTTATTAATGTTTCAGATGAGAGGAGA
CTGGGAGGTAGAGTAAATGTGTGTAGGAATGGAATCAGAATACAAGATGATTTTTACAGACTGGAGCAGT
AAGCCACATCCAAAAAGGGACACTGTTATTGGAGATCATTGTAAGGCTGTGCTCTTAGGTCCATGTATAC
CGTGGCTGTATTTTGATTGGACAAGGAAGGCTTGTTTCTACAGCTAAATTGTTGGACTTGTGAAAAAGGC
AAAGGATGTCAGCTCTACAGGGTCAACAATGAGTCAAGAGAAAAATGCCACACAAAATACATTAATGAGT
TACAGCAAGTGGAATTTCAGCATGAGAAGGTGGTGGTCTCCCACCCTCCTCTAGTTAAACCACACCTGCC
ATGCTCTGCTTAGCTTGGTACCAAATTGTCCATGGGGTTCCATCAAGCTAGAGCCCAAACTGTGGGGACC
ATTTGGTAAACGTGGAAGAGGGATGATTGAAATAGCTAAAGATGTTTAGCCTAGAGAGGAAAAGAACAGA
AAAGGGCTGAAGGGAGGATGGCAGCCTTCACCATTTAAAGGACTCTCAAATGGAAGAGATTTGGAAATGA
TTAGATGACTGCATCAGAAGGACCTACCGACTGGCAATTTGATGTTACTGTTGAGGCTGTGGGGAGCTGG
TTTAGTAACACCGGGTGGTAGAGATTTGACAGCAAAATCAGAACGTCTGACTTGGGTTCAATAAAAGGAA
TACTTCTAAAAATTAAGCTGTCCAACAATAGGAATAAGTTAATAAGGGGAGGAGATTAAATAGAGAGATT
GGACAGCCACTTATTAGTAAGGGTGTAGAAATGATTCCTTTATTGAGGAGGAATAGAGTAAACGAGCTCT
AAATTCCCTTACAAATCCAAGACTTTATGATGCTCTGACAGCATTTGTTTATTGGCATCCAAGGAATAAT
GCTGTTCCATAAGATGGTAATAAGCGTTCCCCAATAAGAGACTTCTCAGTTTTAAAAAGGCTGGGATATA
TTGGTTTAGAGTTAAAAACAACTTATGTTATTTCAGGGCTTACTGGGGCCCTTAATATGCTGATAATTAT
TGCAGTATCTAAGAAGAAAGACTAGATGATATCGAGTTTCCTAAATTTATATGAGCACGGGAATCTCTTT
ATGTACAGCAACTATTAATGTGTTTTAAATAGTTTGGGACAGGATGGTCTATAACTTTTTCATGGCTCAG
AACAAGGATATCATCTCACTAAGTAAGGCCTTCTGTAGGGAAAACAGCATCACTTTTGCTTGTCATGTTG
TACAGTAATGAGACTGCAGCTGTTCAGCTTTTTTTTTTTTTTTTTTTTTGAGACGGGGTCTCTTTCTCTG
TCGCCTAGGCTGAAGTGCAGTGATGTGATCTTGGCTCACTGCAACCTCCACCTCCTGGGTTCAAGCGATT
CTCCTGCCTCAGCCACCCCAGTAGCTGGAACTACAGGCACCCACCACCGCCCAGCTAATTTTTTGTATTT
TTAGTAGAGATGGGGTTTCACCATGTTAGCCAGGATGGTTTCAATCTCCTGACCTTGTGATCCGCCCGCC
TCGGCCTCCCAAAGTGCTGGGATTACAGGCATGAGCCACCGCACCCGGCCATCCAGGTTTTTTTAGGGCT
CATGTGTTTTTGAGTTGTTTTCTTTATCACAGTAGGAATAGGTCTGATCCATTCAGCATTCCACACTCTC
TGAGGTGGTCTTCCTTAGTATTGATGGCACGAAGGTGTGAGCTTGCATGGCCTGAGGAATAATGGTACAA
AGTTTCTGTGACCATGAAACCAAATAAAAGTGAGTGTTGCAAATTTTCACCTTATTGGTCTTCAAGTGAA
TTTTCTTTTTTGAGTTCAGTATATTTCTACTGATCTAATACAAATACATCGTATTTAATTTTTCTTATTC
TGAAAAATAATGAAAGGATTCCAATATATGTGAAGCCTAAACTACAAGGTAGAGTCCAGTTCTGTTGTCT
ACCATTTCAGCACTCCGTCTTTCAAAACCAAATTAAAATTGTAGTTGCATTGCATTGTGTTTTAGTGTGG
ACAGTTTTCAGAAGTGTTCTCACTTTTAACTTCAACTAAGTGATGACACTTTAGTCTTGTCTTCTTTTGT
CGTGAGTCACAAAAGAAACAAAACCAAATGCCAAAGCTTTTGTAAAATCACAATTAGACAGAAGAGAACA
AAATAGTCAAAGGCTTCCAGTGTTTCATGACAAATTGAAACACGGGGTTTTTAGTGAAGAGACTGTCGAT
ACTATTTTAGTCGGAAAACATGATTCAGTCACTATTCTCTGGAATAATTCAATCACTTTGCCACCCGTTT
CCATAGTAAGGTTACAGTGCCAGGGCAAATGAATGGCCATTGACGATGAAACTTTCCACTTAACTATCTC
AAGGAACTGAGTATGCGAATGCAGGACTGAAGCTCTGACCACTCTTGAGAGAGGAATATGACATTTGAAA
GATTGGTTATTTAAATTCACCTCAAAATTGCAATGTGTGGGTTTTTTTTTTTTTTAGATTTTAGCATATA
AAAATGATAGCAATGAGCTGTCTTAAAAGCTATGATTTCCAAAGGGAGCTCAAACTCCCTAACAGCTAAA
TGATAAAGTACTTGAACTAGATATGGATGGAAATACTGGAAGAACCACACTAATAATATTTCACAAAACC
AAAGAGTTTCCAAAATATTTTAATCACGACAAAACCAGAATAGTAGGATGTTCTCCTGAAGAAGGGGAAC
ATTTAAATATAAATATATGCTCTGGTTGTGATTTTTATTTATCAGTTGATTTTTATAAATGCCTTCTCTT
AAAAGGGAGAGTAAAAGTATAAATGTGTCCTTGCTAACCTCCGTGACATTTGACCCTGAGCCATTGATCC
CACAGAGTTGACCATTACAACAACCTAGACACTCCTGTCCAGAATTGGCCCCATTCTTTTTTTAAAAATT
GATTCTTACTGTTTTGTTTCTCTAAGATATGCAATGTCTCTTACTTCTTTTTTCTTATTAATTTTTACCA
ATATAAATCTAATAAGTAGTCAGTAGAATTTCCTAAATTTTCTCTTCTCTCTTGTAGGGATTGATGCAGA
ATTGCAACCAAATGCATGCCTCCTACCTCTTTCAGCAAGATAAACATTATGACCTGTCCTATGACACTGG
AGACAAGGCCTTACAGTGCGGACGCCACGTTGATGTTTTTAAACTATGGCTGATGTGGAGGGCAAAGGTG
AGTATGTATGGACCAGCTAAATGTCAACTAAAAACAGAACCTTTATCTGGTGACCCCATTATGAAATGTC
AAAAAAGTGATTTCCAAATTGAAATTTCCTTACCCAAGATTTGCTTTCTTTAAACTTGCATCTAAATACC
TTCATTTGACATGAGGAAAAATATAGTCAAATCCATTGTTTGTTTCTTTTCTAGCCAAATTGATTCAAAT
GCTCACTCATCTGGAAAACAAATCCATTTTGCTTTATATAGCAGAACACCTTGAATTTTAACAGGTGTTT
ATTGTTATTGTTGTTGGTTTTTGTCTGCTAACTTGGTTTTTACCCAGTGATTGATCACCTGGGTAGGTGA
ATGCAATCTGAAAGTATAGGTCTGGAGAACAAAAAAGAAAAAGTAAAAAGCCCACCATGATAGCTTATTT
TTTGACATTTCAAGGGATAACCTCTAGTTACAAAGCTTTTTTTTTCCCCCTAATCTCCCAAAATACCTAA
TCACCTCCTTTTATGTAGATTCTGTGTTTCCCTCTGAATTTAGCTGTAGGTGATCCCTCCTTTTTTCAGC
AAGGAAAACTCACTAACTAACAGTGTGCAGGACTTGCTTGGACTTAATTGTAGCTTTCCAGGAGCCTACA
TTTATGTTTAAATGTAAGCAGGCTGGATAGGTCAAAGATTTTATTTTTAATTTTGACCAGATTCTTAACT
TAAAGGTCACAAATTAGTGCCTGCCCATCCGGCTTCATTTGTCTCCTGTAGGAGATAAATAGACAGAGCC
AGCTGTATATACTATAGAAACTCCAATGCAAAAAGAGAGTTCGAGGAAACCTGACATAAGAAAGTGAGAA
AGGGGGCGATTAAAGGTGTCAACCTTAATAACAGAGAGAGTCTCTCTAAGAGAAAAGATGTTGATTTGGA
AATAAAGCATTGCAATAGGAATACATGTGCCATAGTAAACTCTATGCACATTCAAAGGAGGTAAAGGAAG
GCAAAAGTTTTTAAAGGAAGAAATGAGGAAGATTACATAATTGTTTTGAGATAAATATCCTTGGCTACAA
AGATCAATAACAAGGGTGATGCCAGTCCGAGGCTGGATAGGCAATTGCTAGGCAGATGTCCTTGCAGAAG
TATTTTTTTATATGTAAGGTTGTGGTGGCCTTTGAGCAAGGTTGTCATTTTTGCAGTCTTCTGTGACAGT
TTTTGTTATCTGGTATACAAGGCATGAGAACCCTCTCTTCATGGTTTTCCCTGGCTCTATCTATCAGGAT
TTTCTTAGCATTAGTGACTCCATTTTGATTCTAACAACATTCACAAGGGAAATCTGGGATACCATGAGGT
CCTTTATGCTTGGTGGAGTGGATATACATTTGGCTCTAAGGTGTGTAAATAGCCTACTTAAAGAGGTAAC
ATGCTCAGTCCCATAAGAAAAAGCAAATAACTTGGTCAGCAGGAGGGAAGTATACCAGGATAAGACCAGT
GAATGGGTTCTTCCACAAGTCTGTGTAAAAAGGTAGGAACCATGTCCACGGCAATGCATTCCTTATGCTT
TTGTTTATAATTTTTTTAAAGTAACCTAAATTACTTAAAGCAGTTTAGATGATGGGGTTCTTAACAAGAA
AAAGAGGGAGTTTTCGAGTGAAGCAATGTGACCCACAAATATTTTATGGAATCTCCTTTAAGTCCATTCT
GGCAAAAAGATGCAGTTTAAACAGAAAGATGGTCTTGCTTAAAGAAGAAATAACTCTTTAGTGGTTTCCA
AGGATGGCTGGACTGTACATCCTTCAGGGAAGCCTCCTTAATACTGTTTACTCCAGCTGAACTTTTTACA
TGTTGCTAAATATTAGGCAGCTACAAGAAGCTAAATATCAGGAGCTTTACATGAAGTGAAGCTCCACTGT
GTTGCCTGGTAATGGTGGGGTGACGGGCCCCCTTCCTCTTTTGAAAATTGACAGCCCAACAAGGACAGGT
ATCTGGTCCCCACCACCTAGTGGGAGACTCATTCTGCTAGCAATGACACTTTCATTTGGAAGAAAAACAC
AAAGCAGTCAAGAATGTAAAGTATTGATGTACCTCCAAGCAGCTTTAAAATGAGCAGGGTTTTCATTTCA
TTGATTGGTGGGAATTACAAAATGATGAATGTAAATATCAGGTAGCAAGCTGAGGAAACCTTGATCTCTG
AATATTGTGCCAAGTTCTCTCTTACTTCAAGTATCATTCTTTGTGGCTTTTTTCCCCTGTGGTGTTTTTA
TTACGGTAATGATCATCAGTGATATTTATAGGAAGACGTTTCTCTCATGGTTCATCAGTTTCTGCTGCTC
CCTTTCCATCTGAAGCCTCCTCTCCAGCAGGGGCAGCGCAGTTTCTTAGAGAAATAATATGGAGGGCATC
AGGTGTGAATCGAACAGCGGGACCAGATGAAGCCCAAAATAAAAGCAAGAGCCCCATGAAGGCACCAGGG
AAGGGGATGAAAAGAGCAAATCACAGCCACTGTGTTACTTATTCTTTTACTTACTTGTGGAAACACCTCA
AGTATCTAGACATCTAGCCTCAAAAACTTCCATTTTGTTTTTCAATCTAAACCTTTGTGAGTTTTTTTTT
GAAAAACGAAATGATAATCATTATTAAAGTAATAAGCTAAGTCCTACAATCTAGATCAAAGGTGAGGAAA
ATTGTACTCTCACAGCAAAGCTCTCTCTCTAGCCACACTGGCCAAGGAAGAAGTCATCCTCTTCCCGCAA
GAAGAGCCATGAAAGAGTTGGCTGTGATGTTGAATCTTGCCTCCCCACAGGAATGAGGAAACAATCTGGA
AAAGATTAAGGAGGAGAAGGAGGAAGAACATAGCATTAATTCACTAAACCCTCTGTTGTCAGACATGCCT
GGAGAATTCGGTGTTTTCCACATTTTCTCCTAAGATAAACCCCATGAGAAATAGCCTAAGTATAAATTAT
TCTTTGAACTAATCTGCTAATGACTAATGGAGCTAAATGCACTGATGACAGCCATCATATTAAGTCCAAA
TTAACTTGATTAGAACCAATTTATGCAAAAAATAAGACCCCTGATTTAGGTTGCTAAGCGGCATACTAGC
TGGTTAAGATATGGATTTTTATTATCATCAGCAAAGGCCCAGTGCCTACCGTTGACTCTCCTCTTACTGA
GTTGGCCTTTCATTTTGTCTGCATTTTATTAAATAATCCTAGGACCTAATGATTATTTCCCAATGTTGAC
AGATTTCTGCGGTGGCTAAAACTCAGTAGCTAACAAAAATAAGTAAATAAACTTAAAATTACATCTCCCC
CCCACCTTTTTTTTTTTTTTTTTTTTTGAAATGGAGTCTTGCTCTGTTGCCCAGGCTGGAGTGCAGTGGC
GTGATCTCAGCTCACTGCAGCCTCCATCTCCCAGGTTCAAGCGATTCTCCTACATTCCCTTTTTAGGCCT
GCAGGAATGACTTCATTTATAACAACCAAGGTTTCATAGCAAATCTCTGTGTTTGTATGTAGTCATACAA
ATAGTCAGTTTTCCTTGTGGTTTTTTTATGATTAGCTTTTCTAATTAAAAATGTGGATAACAGAGGGACT
GGCAAATGGCTGTGAAAAAAAATACCAGGAAAAAAATATTAAAGGGAAATGGACATCTGGCATCCTTTGC
TGAAAATGAATGTTTACTTTCTCTCTAAAATATGAATTTATTTTAACAAGTAGATATTCAGCATCTATTA
TCGTGTCTAGTACTGAATGGGATAAGAAGGCTCTCATTTTCCAGACACGATAAGATAAATGCACAGAAAT
CCATCATAAAAGACAGATTAGGACTGATCACAAAAGAAATCCAGACACATCTGGGGAATTTAAAGGATGG
AGAGCTCATTCCTGGTTTAAGAATCAAGATGATTCACAAAGAGATGACCTTTGAGATAGGACTTGAACAG
GATAGGTAGAAGAAGTAGGATTTCACCCAGCAGTGCTGTGAGAAGGCCATTCCACGGAGTGGTTGAGCAG
GAGTTCAGTGCATATTATGAGAGTGAGGGAAAGTCTAATTGACTGAAGGGTGACTTGGGAGCTACGTTCC
AGGTGAAAAGTAACAGAGCCTGAACTAGGGTGATAGCAGCAAAAATTGAGATAACAGCAAGGGATTCGGT
AGTTATTTCAAAAGCACTGTCTCTGGGGCCTGTGAATGTTTATAAAAGCATTTCAAGAAGCGGAGAATGA
TCATGACCAGCTCTCAAGATGTCAAACCCCAAGACCACATAGAGGCAGCAGCTGAACACTTGGATGGTGA
GATTGCTGAAGTATTTAATGAATGAAAGAATTTTGAAGAATCTCCTAAAAGCCTTCAAAACCTTGAAAAT
AAAATGTGGATCTTAATCCCATAAATATTCAATATGAACGAGAGGCACCCAGGGCACACTAGAGTTTTCT
GTGTCATTCCCCATGTATATCTTTAGCCCCCAACTAAAGGGGCAGTCACATGGCCCATGATCATCCCCAT
AGCAAGGTCCCAGACCAGGGGAACCAGAGGTCTTTAGTAATCCCATTGCTGTTGCAGTGCAAACTCTTCT
TCATGGGAAATCAGAGAGGCATCATCATTCCCATCTGATCAGAGAGTTGGCCAAAGCCATTCAGCTGGAC
AGGGTCAGAGGCAAGCTGGTCATGCCATATCCTAGATCAGATATGCAAAAGTTTAAACCCAACTCCAGAC
TGGTCCAAAGGATCCAGGTTGGAGAAGAGCAATTAGCTTCCCTCACTTCTACCTACAGTCCATCCCAAGT
GAACCCAAACTGTCAGGTTATTCCAAACCAATTATAATCTCCTTAGCACCCATAGATGCAGAGAGCTCCT
GGTATGGGTGCTGGCCAAGCATCAGGCATCAGCCCAAGCTCTTCCTGGGGAGGCGTCAGGAACCCATCAG
CCTCCTTGAGCCGATTACCTGGGGGAGCAGTCTCCAAAGAAGTGAATTTCTGAACCCATTTGATATCTCC
AGGGCAGCTTGTTCTTAAACCTGCTTCAGATGTCACAAGTCACTGGGCTATGTTGGGCCCCCTTAGCTGA
GATGATGTGATCTTGTATGAAACAGGCAAGTGGGCCCATCTCATCTCCATTACAATTGCTTTCTCTAGGT
TCTCTGCTGGAGAAGTTACTGGTAGGCAGGTTCAAAGTGCTTCTGAGATGAGCACTGGCTTTTACTCTTA
AGCTTTCTCCATCAGCACCCAGTAAACACCCAAGGAGATAAGAGGAAAGCCATTTTGAAAAGTAACTCTC
TTGTGTGTCCCGATGTCAGTTAAACAGCTCCAGTCCAAGACTGTTGTGTTGGTTTTCCCAAGTCTGGATT
CAGAGCTTCCAGAGCCAGAAACTAAAAGAAATCAGTGATAATGTTCACCCATTACAGACACGTGAGTCAT
TTATCTGCCCCCAAAGGAGAACTGTACAGAGCTCGACAGGCTAACAAAGCATCTGGGTGCTCCCTAAAAT
TCCTGCATCCATTTGTTCAATGAAGTCAGTGAGCACCTACCCGATTTTTTCTGTATCAGGTACACTGGCA
GACAAAGATGGGCTCTGGGAATGGAAAATGTGCATGTTGGAGGGGAACTAAGCAGGCATTCTGAGGGGTC
TCTGGTGATGCTTTTTATCTGCAGGAAGAGAGTAGCTCAGCCCTCCTGTTATTAATGACTTCCATGATTA
CTCCTATGAATAGCAGAGGCACATTTTCCTCTTGAGTAGTCAAACTAATTGCCTGGGGAATGGAGGCTCT
GGAAGAAAAGGAGTTCCGTGTAGAAAGCAGTAATGAAAGGGAACAAAAACACCTGACGGGGAGAGCATTG
AAGAGAAAATAGCGCTGAAAAACCCTTTGGAAACAGCCTTGTGTTGAGAAAGTGCCAGACGGGGCTAAGA
CAGAGACGGCAGAATGACCGTCAGTCTCCAGGGAAATCGCTTCCTCCTCACTCTTAGCCTGCTTAATGAG
CTGTGTCCTTCTCTTATCTAGGGGACTACCGGGTTTGAAGCGCATGTTGATAAATGTTTGGAGTTGGCAG
AGTATTTATATAACATCATAAAAAACCGAGAAGGATATGAGATGGTGTTTGATGGGAAGGTATGTATTTG
GATTTCTACAATCTCAGAAAGCTTAGTCAATTCCAACCCTCATCACTGATATGATGTAAATGATGTGCTG
TCCGGGTAAGTGGGACGATTACAGAGGGGAGCAGTGGATGACGGGGTAGCTATTCCAAGCTGGAATAAAA
ACGAAACTCTCAAAGTGGTCCATATAACGTTGTCAAAATCATGCCCTCCAATGGCAATTCCTGATTGAAA
AGTGGGAATTGTGTTCTGAACATGCTGAATACATCGATTTGAAATGTTCTTGGAATTTTCAAAATTGCCA
GCCTGGGCCAAATGTGAATCTTCCTTTCCTCTTTGTAGCCTCAGCACACAAATGTCTGCTTCTGGTACAT
TCCTCCAAGCTTGCGTACTCTGGAAGACAATGAAGAGAGAATGAGTCGCCTCTCGAAGGTCAGTGCTCCA
AGCTCCTCTGATACATGTGTGTATTGAGCCTTTCATGTGCACATCTTCTTTATGACATATGCCTGTGGCC
TTAGGAGACAGCCTACCTGGGTACATGGGCCCGTTCCCGTCTGTGGACTCCTACAGAGCCAGGACATATA
GAGCCTGATATATGCAGACATTTTTCTTCTTCTTCTTTTTTTTTTTTTTTTTTTTTTTTGAGATGGAGTC
TCACTGTGTCTTCCAGGTTGCAGTGCAGTGGCATGATCTCAGCTCACTGCATCCTCCACCTGCCGGGTTC
AAGCGATTCTCCTGCCTCAGCCTCCTGAGTAGCTGGGAATACAGGCACTCACCACCACGCCCAGACAATT
TTTGTATTTTTAGTAGAGATGGGGTTTCAATATGTTGGCCAGGCTGGTCTCGAACTCCTGACCTCAGGTG
ATCTGCCCACCTTGGCCTCCCAAAGTGCTGAGATTACAGGCATGAGCCACTGTGCCCGGCCTATGCAGAC
TTTTAACAACTCTATTTGCTTGTTTTCTGAGAGTGAGTTTATGATGTCTTAAAAGAAGTAGTCAGGCGAT
AACCTTTGCTGGCATTCACAAAGCAACAAGGACATTGCTGAAGTTCATTGATGTTCCAAGTGAAACTGGT
GCTCAGTTACAAGCACAAAAGAGACTTTAGGTACCAGAAATGGTTAGCAAACAACGCTGCTGCTGACCCT
CTTGAGCTGCCAAGGTCAAGGCTACCCTGGGTGTGTCCTTAGAGCTGTGGTGACCCCTAGAAGGTAGGAG
GGCAAAGAGCAATAATAACAGCCACTGTTTTGAGTGTGTATTGTGTCCCAGCTCAATATCAGGTGTCAGG
TCACTTAAAGCCTCAGAGCAACCTGACATGGGAAGGATTGTCCACCCATCTTGCTGATGGAGAAACTGAC
CCACAGGGAGAAAATATAACTCCCAAAATCTCGCAGAAAGCCTGCATCCAGAGCCTAAGGGCTTGAGCTT
TAAATTGTACTGTGGTCAGTAAGACACCATTAATCTTTCATCCTCTCCTGCTCCCAGCACTTATGCATGG
GTGAAATGGGGTTTACAGTGCACATTGAAGCGGGGTATATGCAGGACCTGTCCCCCATGCGAAACTAGGG
ATGGTCATGTAGACTTGGATCTCAGAGTTGATTTGGTTGGTTTGGGGGTTCTTTTCATTTATCATAAAAG
AGGGAACCTCCTCCAGTCACTGCCAAGAGCCCCGCAGGCTGTCCCCTCACTGCTCAGGAGCTTGGGCTGT
CTCACTGACCTTTGGGAACACTTTAGTTCCTTCTATGTAAAATGAAGAAGAGGATTTTGTGTAGATATAA
AACCTTCACTAAAGCTTTTATGTGTTAACATCTGCCCTTAAGCAACCCAAGATCAAACTCCTCATCGGGA
GAAAACTTCCATATGGCTGAGGTCTTTAAACCAAGCCTCCTAATTAGAGTAGTGATTCGCAATCCTGGCC
ATACATTAGAATCATCCAGAAACTTCATAAAAGACACTAGTGACCAGGTCTCACCCTGAAAATGTAATCA
GATTGTGCTTGGATGGGTCTGGGAATGATTCTGAAAGTTATCTAGATGATTCCAATATGCACCTCAGCTA
GAGAACCCCCCTGATCTAGAGGAAAAAATGGAAGAGAGCTTCTAGAACCAGGATCCGTGGTGCATGTGTC
TGAGATGGAAGGGGCTGTGGTTGTGTTTGATGATTTTGTGAAGTTGGTTCATTCCAGGAAATCAAGCCCA
CAGGGTGGGAGGGGATGAGTAGAGGTCACATTGGATAAGATGATCGGTGCAGGCAGTAACAACGAGAATA
GGGGGTGCGGGTGTCTGCTGTCATTTGAGAGGAAAAAATTCTTATTTTTCCTGGAATTTTTATGGTATAC
CTTCATAATGTAAAATTTCTTAACAATGACTTATTTAACCAGTTAGAAATTAGATGCCTCCATTCTTTTT
GCCTTTCACTTCCTTATTGAACTGACTGGCCAGAAAGAGAATCCATGGACTAGTTTGGCTGATTTCATTT
GTTGAATCAGTCCATTATCATTGGGCTGAGGGATGGAGCAAGATGGGAATACAGAATAAAAACATTTTTT
TTCATCATTTTCTGAACAAAAGTCAACTTGGAGGCTCCCCCATTTAAATATCACTCTTCAAATGCCTCCT
AGGTTTCAGCACCTCATGTGAGCTGTAATGAAGAATGGGGATGGAGATTATTTCCTGAAGATGGCAATTA
GAATATTAGTAAACTGTTTTTATACTGTTGACAATTCAAATATGAAAATCTCCGGGGTTTGCAAAATGAA
TTCTCCTGATTTTTCTCCATTTTTATTACTGTAATCAAGAGAATTCAGCAATTCAGATTTGGAAATGAAA
ATAGAACCACATGAATACCAAGTTTAACTTTTGTTCATGTATGCCGATGATTTTTTCAGACTTTCTGGAA
AGTTCTTTATTAAGTGTGACGCTCTTAAAGTATCATGTCCAGGAACCAGTAAAATATTCATATGCATGCA
CACACACACACACACACACACACACACACACACAGTCCCAGAGGGAAAAGAACTGAGGTGAAATAATCTG
TGCTGTCCAGTATGGTAGTAATAGCCACATGTGGCTATTCATATTTAAATTTAAATCAATTAAAATTAAA
TTCAACCAAAAATTTGGTTCTTCAATCACACTAGCCACATTTCAGTCACTCAACTTGTGCCCAATGGCTG
TTTTATGGGACAGTGCAGATATAGAACATCTTCATCACTGCACAGAGTTCTGTTGGTCCAGGCCGATATA
GACTCAAAATGGGGGGAAATGCAGAGTTTCCTGTGCAGTTTATGTGAACCAAAAGAACAAAGTTAAATTC
TGGACAAGACAAGGCAGAGAATTACTCTGTACCATCTTGCCTGATTCATAGCTGTAGTGCACAATAGGAA
CTCAAAAATCGTTTGTTGAGCTAAAATTGTATCTTAGCGTGGTTGGGCTGCAAAAACAGACTAATATAGA
CTGGGTAGCTTATAAGCACAGAAATTTATTTCTCACTGTTGTAAAGGCGGGAAAGTCCAAGATCAAGGTG
CCAGTAGATTCCGTGTCTGGTGGAACCCCTACTTCCTGGTTCGTCAATGGCCTTTTTCTCCCTGTATCCT
CACATGGCAGAAAGAGGTCAAGGGAGCTCTCTGGGGTCCCTAAGACTGTGCCTTCCTGAACTAATCACCT
ACCAAAGGCCCTATCTCCTAATATCATCACATTGAGGGGTTAAGATTTCAACATATAAATTTTGGGAGGA
CAGAAAAATTCAGTCTATAGCAAATACCTTAGGCATATTCCAGAATAAGGAAGGGAAACAACATTTAGGA
AACCTAATAGTGGCTCATAAGCCTTTTTCCAGAGTGCACTAGTTTGGGGTCAAATATCTGGATAACAGAA
GTTATTAATAAAGCAAATACAGTCATATCTTCATGAGGGTGGTAAACACGAGAATCCAGTCAGTGTGCTT
CCTGCTGCTCTGTCAGGACTATAATCTTGCAGATGGCGCTTTGTCCCTGAGGCAGTGCAGATGATGAATG
CTTGGGGCACTATGAGGATGTGACGCCACACACATGCCTTGGACACAGGGAGGGGCAGCAAGTGGGCTGT
GCCAATGTTTACCAAACAAGAATCAAAAGGGCTGGTCTATTGATCACCTCTTGTGTTTCTGGTTCTTTAT
CTTATTATTTTAATTTTTTTTATTCTTGATCATTATCTGGTTCTGTCAGCTTTTATAGTCCTACACTGAT
TGGAGGACTTTTCAAAGGTTAGCAGTGGATTTAATACTAAATTTGTAAGGAAGTAGCCTGGCCTTATATT
TAATACAGACTCTTTGAAAGTCTGTGTTATTAAGTGCAATAGAGGATTTAATTGGTGAAATTTTCACATA
TTAGAATTTTTTTTTTAAGACAGGGTCTCACTCTGTTGCCCAGGCTGGAGTACAGTGGTGCCATCTCGGC
TCACTGCAACCTCCACCTCTCAGGTTCAAGTGATTCTCCCACCTCAGCCTGCCGAATAGCTGGGATTACA
GGCACACACCACCACACCCAGCTAATTTTTATATTTTTTGGTCAGGACAGGATTGGGACAGGGTTTCACC
ATGTTGGCCAGGCTGGTCTCGAACACCTGACCTTAAGTGATCGGCTCACCTCAGCCTCCCAAAGTGCTGG
GATTACAGGCATGAGCCACCAAGCCTAGCCAACAGTTTAGAATTTCTCATTTAATTATTCTGCTTTTACA
TTTTTCAAAAATTTCTCGCAGTCTTCCAAAATGTAAAAACAAAGAGGTTTTCTAAGACATAGTGAAAAAT
ACATTTCTGTGATATCTTTTAATTTATTTCATAATGCTTTACTATGCACCCTCTTTGAAAGGGACAAATG
TGGATTCCAATTATGGAAAAGTCCCCTGATTATTGCTTTCTAAAGGACTGAAAAAGCTAATGGCACAAGA
GAGAAGACAATACCCTAAAATTCTTAAGGCAGGCCCCAAAGAGCTCTTGTTGACTATACCTTTAGCGAAT
TCTTCAACATGCAACCACTCTTTCTCAACTCGCGTTCTTTATTTAGGAAAACTAAGAATCCAACCAAAAA
GTACAAAAGCCTAGAAATAAGTGAAATCTCTATGTATTTCATCCAAAAGACCACTGGGATGGCTAAATAG
TAGAAAGGGGAGCTTTACTGATGATATCAGTTTGCAAACCGGGAAGAGACAGCTTCCAGCATGTGTGGAA
GGTGCCCTCTCTTCCAAGAGAGGAAGGGCAGGTTGGGTTTTATGCCTCACAGGGCCTGTATCACACAGTA
GAGTCATACATATTCAGTAGGTTTTGGGGGAAAGCTATCCATATTTATGAAGGGAGCTGAGCACATGCAG
AATGAGTAAACATATATGTAACATACATCCCATGTTTACTTTGGGGCAGGGTTTTAGTGTTAGAATGAGG
TGAAATTTGGCTCTTCATGTCAAAAGGTGAACTGTAGGACATAAACACAGTTTGTGCACCGCATCTATAA
GCTGCTAAAACTGGCTTAAGGTCTGCAATTGCTTACCAGGAAAGAATGTGTGTAAGGTCAGTCTTCTGTC
TAGTCAGAGTTATAGTGGTCTGGTTAGTAAATCAGGGTAAGGAGGGGGTCTCATAGCGCCTATTGTTAGG
GAATTTCAATCATTAGGAATTTAGTAATTTGCCCTCCAGCCAGGCCTTGAACCCTGGACCCATCTTAGTT
GATATAGGAGTGTCTATTTTGGCCCCACAGATCACATATATTCATCAGAATAGTCCGAATCTTATTTTCT
TTCTTAATTTGCAATGAGTGAATATACAACGAAGTAGATGTTCATGTTCCGGCTAATTTTAGTTCATCAG
CATTTTCTGGAAGCAACCAAAAGTCATATGTATTTAGACAGCTGTGATTTCTGACAATTCAGCTTGCTTC
AGGAACTGAGGGGATTCAATCTTACTTTATGCCCAAATCTGTTTGCTTGTGGCTGTTAGCATTAATCTTT
TAACCTTTGATTTGCATTCATCTGAGAAGCTAGAGATGATTGTCCTTAATAATTAGTGCCATTCTTCTGT
ATTTTTGCTTGGATTGCCCATGAAAACTAAATGAGACTTTAATTTACTGAGTAAAGCTCTGTCATTATTT
TATCAGTTCTAAAGGGCAAGCGTGACTTATTATACAAATAAAACTAAGGAATAGTTATGTGACTTGTCCT
TAAATTCCTGCAGCCAAGTGGATTTGGAATTCCTTCTCTAATCTGAGATTTATCTTCGCAGGAACCATGT
TGACTTGACACGCCTCACAACACAAAGGATAAATTTCATGCCCCTTTGGCTGGAATATGCTAGTAGATCT
ACTTTCAGAAGTTAATCTCAGACTTGAGATATTTTAATTCTTCCTCTTATTTATTCCCTGGGATGAGTCC
AGTGCTCTGCATACATTCTTAATGCTTTAGGTGAAAGAAGGATCAGGCCAAGAGAAACATTCCTCCCCAT
GGAACAAGGGGTGGGAAGGGATATAAGAACTCAACGTAGAGTCAGAAGATCTCAATGCTGGAATTATCCA
CATTCATTTTTAGATAAGGAAATTAGGTTCAGAATGAGAAGTGAAGGTGAAGTCTACCTGTTGACCTTGT
CTTTGGTAACTAACAAATGATTGGACCCAATGGGAACGTTGCTGATTTTATGCATTGGATACTTTGAAGA
TGAAAACTTCATTATAAACCAATGATTATTTAAGAGTTGATATTTATAAGTCACATGTTCATAACAGCAT
TCCATTTGAATTGAACTGTCTATTTAAGATAAATCCAGCTGTGATAGAAGGCATGGTCTCCATTTTGAAC
CGGGTTTCTGACCATATGAAACTCAAGGAAGTCTAAAAGTTTCTCTGATGTCTATCTACCATTTGCAGCA
ATGAAGATCAGATATTATATATTTACAAACTCCAGTGGTAAATATATGTGGATAGACTGTATGTACAGTT
AGACATGATTTAAGTTTTTGCTTCTTCCTAGATAGCTGTTTCTATTATGCTACTCTTTATAGCAATAAGA
ATTTAGGAATCCCCCAACATGAACCAAGCACTGTGCTGGTAAACAACAACAACAAAAACAGTAGAAGACA
CTGTGTCTGCCCTCCAGGACCTGACAGTTGAGGTAGAGAAAGAAAATGTATTTGCTCGAAAGTAAGAGGA
TAGTAGGAAATTAGCATATAGTCAGAATCTATGGGGAAGGATCATGGATGATATGTTTACAGCTTAAAGG
AAGAGAGCTACTGATGGACACTAGAAGTCAGGAAAGGCTTCATAGCAGTTGTAGGACTGTGGTGGAATCT
TGAAGTGTGTGTAGGATATGAACCAGAAGAGAAAAGGGATGGATTCTAAGCACAGAGAACAAGTATGACA
TAGTAACACTGATGACAAGTGTGAAGGGATAAAAATACGTATGGTAAATTCAAGAGCTATTTAATAAAGG
AGTCTTGTCAGAGTTGAAGATTCATTTTGGCAAGCAGTGGAAGATGAGGCCTCATAAATGGATGATGAAA
GGTCTTTGCACTGAACTAGAGTTTAAACTTAATTTCATATACAATAGAGAGCTACTGAGGCTATAATCAA
CAATCTGGCATAAATAGAGTATAATCTTGTCTGTGGTATGCTATCCTGTCTGTGATATGAAACATATGTT
AAGTCCTTGTGGGTTCAGCTTTTTGTCCCAGCTAATTATCATCATTATTAAGGATTATCTTTCAAAATAT
CTTATAAAGTGAGGCACTGCAAAGAGAGAACGAAAAGAAACTAGAAAGCTCTGGGGTTTCAAGAAAGTTG
CCAAAAGTCTGCTTATCTTCATATATCACCTGACACTCAAACTTACATTTTGGTAACAATCCTCTGAACT
GTTTATTTCCAATGTTTTTACATTTACTGTGGGGGGAAAACACCCCCAAATGTCTTGCTAACCCATTTAG
CCTGGGACCAATACTAGATTCATCCCATCCTCCCAAAACACTAACTGGAAAGTCAAGGACAAGGTGGCAG
GCACCTGATAGTCTATCACTTATTATTCCTCTTATCACTTGCAGGATCTTGAATGTGTTAGACTGTTCTA
ATTCTCTGATCCCAAGAAAACTTGGAGGTAACTCTTTCGAGAGAAAACAATAAGGTTCTGACTGTTGAGC
TAAAAACTAAAGACGCTGCTTGCTGTTGGGTTCTTTGACTCAGGGGAGAGTCCCAGGAGAAAGTCACCAT
GCTGATATGGTCTGTCCCACAGGTGGCTCCAGTGATTAAAGCCAGAATGATGGAGTATGGAACCACAATG
GTCAGCTACCAACCCTTGGGAGACAAGGTCAATTTCTTCCGCATGGTCATCTCAAACCCAGCGGCAACTC
ACCAAGACATTGACTTCCTGATTGAAGAAATAGAACGCCTTGGACAAGATTTATAATAACCTTGCTCACC
AAGCTGTTCCACTTCTCTAGGTAGACAATTAAGTTGTCACAAACTGTGTGAATGTATTTGTAGTTTGTTC
CAGAGTAAATCTATTTCTATATTGTGGTGTCAAAGTAGAGTAGAGTTTAAAAATTAAACAAAAAAGACAT
TGCTCCTTTTAAAAGTCCTTTCTTAAGTTTAGAATACCTCTCTAAGAATTCGTGACAAAAGGCTATGTTC
TAATCAATAAGGAAAAGCTTAAAATTGTTATAAATACTTCCCTTACTTTTAATATAGTGTGCAAAGCAAA
CTTTATTTTCACTTCAGACTAGTAGGACTGAATAGTGCCAAATTGCCCCTGAATCATAAAAGGTTCTTTG
GGGTGCAGTGAAAAGGACAAAGTAAATATAAAATATATGTTGACAATAAAAACTCTTGCCTTTTTCATAG
TATTAGAAAAAAATTTCTAATTTACCTATAGCAACATTTCAAATGTATTTAAATACATATAATTTTACAA
AAGGAAAATATATATATTAAAAAAGATATCCTATTTTGTAACATATAGATTTTTATTTTATATAGGTTAT
ACAAACTGCAGGGGCAGATATAAAATCTAAGCCAGATTTTTTTTTCCTTTCTCTTAATGGAGGCACAATA
AAACACTTAGCAAAGTTATTTTGAAACATTGACCCACGAAATTCTTAAAAGGTATTATTGCTTCTTTCTA
TACATGTTATGGCTTATCACATCTCTAAAGTTAGTATTTCAAGACAAACACAAAAGAATACTGCGAGTTC
TTTAAAATAATTGATCCCATTGGCAGTAAGATTCTCTTCCCCTTTAAGTTTTCCAGCCATTTTACTCTTA
GTGGACTCACTCTGCAAGCGTGACAAACCAGGCTTCATCTCAGATTAAATTAGGGTAATTGTCTCTATTC
TGCTTTCCAATTCAGCCTGTTTTGAACAGAAGGTTGATGCTAGTTCTTGAGGCATCTTCCAAATAGTATT
CTTTTATTAGGTCATTTGAATTAATTAGAGAAAATAAAAATAAAACCTTATCAGCCTGAGCAAAGAGGAA
TGAAGCACACTCCCAGAATGTGGTGAGCCCAGAAAATTAAAGTTGGCCTTGGGAGAAGAGATCTCTGTGG
GACAATAATGACATCATCCTGGCGCCATATTGCCACTGTCCAGGAAAGAGACATTTACCTCCAGGCCAGT
TGCGCATTTCCATCCCCTCCCCATTCCTCCCCACAAAGTCTCTCCCACTAGACTCCCTACCACTGGGACC
CAAAATAGTTACTTTATATTCCATGGGTGGTTGTTTTTCTTCCATGAAATGAGCCTCTCACCCTAGATTT
TGAGGCATTATCTTAAGATGTTCCTTTATCCATCTCCCATCGAGATCCAAAGTGACCAGAATATGCAGAA
ATAATAAGATCCTTAGAATTCAAAATAGTATTTTTAAAACATCCTTCTTTCCCTGTGAACCTGATAGAAA
AACATGAGCTAACAAAAGCTTCCATAGATATTTATGGGGTCACACATCGTCAGATTCCAAGTGCTGATAG
GAGAACAATAGATTGATATGCAGACTGCAAATGCAAATTTAGGAACATTCTCCATTTCTGAATGGACCAG
GTAGTTCAGTACTCAGACTGCAGGTATACAAGGGAAGAGAGAAGGCCCTGCCCTTCAACGGGTAGAAATG
CCCTACAATATAACATATAGAAATGCCCTATAATATAACCACAGGATCCAGCCATCTGAAATTTTCATAA
GCTTCCCCCTACATTATTTCTCCTAGGCTATATGCAAAAACAGTGATAACTTGATATGAACATGGCTTTG
GGCCCTTTCTGTCTAGAAAAACAAATGGGTTCACTATGACAATCAGAAAGAAACTCTTTCATCTGTCCCG
CAGAATTTCATGAAGGAGTAACCTTCCGTTCTAGGCTTTGTCTAATGGCCAAGCATTAGACAAAGCATTA
GAAAGCAGTTCCTTTCTCAAAACTGCCTGCTGAGAATAAGCACATAGCTGCCCGACTATCCGGAGCCTCA
GGTCCAAAGGTTCCGCTTCAGAGACAGAGATGCTAATTGATCCAACCTGCTGTCCTTCTTGGAGAAGACA
GTGGGGCCCAGTGCCCTGGTGAACCAACCCTGCTGTACTCCAGGATGCTTTATCTTTTGAGTTACAGATC
CTAGATTATAAACTGCTGCTTTTTAGGTTAATGAGATGGTAAAATTTTAAAGGACAATTTGTGCCTATAT
ATGAAATTCCAGCAAAACAATTCTAGCAACAACAATAGCTCTTCTTCCCCACTCCCCTACCCCTTCCCAG
TGCTCCTTCAAATTGGCTGAGAGCCTTGCTCAGGCCTGTGCAGGGAAATCCTTACCAACTGTAGCCCAAA
GAAGGAAGCAAATAAAAGCCTAGTAGGTCCCAGTAGTTTAATAAATCATCTTGAAAGGAGATGTGGAATC
AGGTCAGAAGAGAGTAAGGGAGGAAGGGAGGGAGGGAGGAAGGGAAGGAGGGAGGGAGGGAGGAAGGAAG
GAAATGAAGGGAGGGAGGGAGGGAGGGAGGGAGGAAAGAAGGGAGATTATTTTTAATATTAGCCCAAATT
CCCAGTGCCATGGTCTTTATGTGTGCCCATTCTTTACAAATCTTAGAAAAGTTTGGTTTTAGCTTTAATC
AGAACTGACATGGCCATTTTCATTTATACAGCAATATTGTGTTTATCATTTAAAATACTTGAACAAACAA
GTGTGATATGTCTTTATCTGAGACCTATACATGGTATGGACTTCATATACTGCCACAGGATGTGAGGAAA
GAAAAGGAAATCAATTCTGACTGTGTTGCCTTTATTATCTGGATAATACTGTCTTGTCACCTCAGATTGG
GGTTGTGCACTTTAGATCTGAACTGTACAGTGTTGCAAATCAACATGTGTTTCTGTAAAAGCTTGTACAA
TATATTATTGATATGTCTTTTTCTGTGTGGTAGCTGTATTGAACTTTGATATTATGAAAACTACATTTGC
ATCTGTTCCTGTTCTCTCTCTCTCTCTCTTTCCTAACTATATGCCCTCCACATCGGCTCTAATAGAGAAC
ATGCCCTCAGCTAAGCCCCCTACTGAGAAACTTCCTTTGAGAATTGTGCGACTTCACAAAATGCAAGGTG
AACACCACTTTGTCTCTGAGAACAGACGTTACCAATTATGGAGTGTCACCAGCTGCCAAAATCGTAGGTG
TTGGCTCTGCTGGTCACTGGAGTAGTTGCTACTCTTCAGAATATGGACAAAGAAGGCACAGGTGTAAATA
TAGTAGCAGGATGAGGAACCTCAAACTGGGTATCATTTTGCACGTGCTCTTCTGTTCTCAAATGCTAAAT
GCAAACACTGTGTATTTATTAGTTAGGTGTGCCAAACTACCGTTCCAAAATTGGTGTTTCTGAATGACAT
CAACATTCCCCCAACATTACTCCATTACTAAAGACAGAAAAAAATAAAAACATAAAATATACAAACATGT
GGCAACCTGTTCTTCCTACCAAATATAAACTTGTGTATGATCCAAGTATTTTATCTGTGTTGTCTCTCTA
AACCCAAATAAATGTGTAAATGTGGACACA
