# Supplementary material for: Similarities between bacterial GAD and human GAD65: Implications in gut mediated autoimmune type 1 diabetes
Source: PLoS One. 2022 Feb 23;17(2):e0261103. doi: 10.1371/journal.pone.0261103 (PMC8865633; doi:10.1371/journal.pone.0261103)
Supplement: S1 File — (ZIP) [file pone.0261103.s002.zip › GADsequences/clostridium.fasta]

>NC_008261.1:c2566191-2564797 Clostridium perfringens ATCC 13124, complete sequence
ATGCTTTTTGGAAAAAATGAATTAGGTAGTCAATTTGAAACACCAATATTTGGTACTGTGGAAAGTAATG
AATCTATTCCTAAATATGAATTAGCTAAAAAATCAATTGCACCTCAAGTTGCATATAGATTAATTAAGGA
TGACTTACTAGATGAAGGTAATGCTCGTCAAAACTTATGTACTTTCTGTCAAACTTACATGGATGATGAA
GCTGTAAAATTAATGGCGGAAACATTAGAAAAAAATGCTATAGATAAATCAGAATATCCTCAAACAACTG
ATTTAGAAAATCGTTGTGTAAATATATTAGCAGATTTATGGCATGCACCAAAGGATGAAAGTTTCATGGG
AACTTCAACAGTTGGATCATCAGAAGCTTGTATGCTTGGTGGTATGGCTATGAAATTTAGATGGAGAAAT
AGAGCTAAAGCTTTAGGTATGGATGTTACATCAAGAAAACCAAACTTAGTAATTTCTTCAGGATACCAAG
TATGTTGGGAAAAATTCTGTGTTTACTGGGATATAGAAATGAGATTAGTTCCAATGGACGAAGAACATAT
GAGCATAAATGTAGATAAAGTTTTAGACTATGTTGATGATTATACAATTGGTGTAGTTGGAATACTAGGA
ATTACTTACACTGGTAAATATGATGATATTAAAGCATTAGATAAAAAACTTGAAGAGTATAATAAAACTG
CAAAATTAACAGTTCCAATGCATATAGATGCTGCTTCAGGTGGTATGTTTGCTCCATTTATAGAACCAGA
ACTAGAGTGGGACTTCAGACTTAAAAACGTTGTTTCAATAAGTACATCAGGTCATAAATATGGACTAGTT
TATCCTGGTATAGGTTGGGTATTATGGAGAGATAAAGAATACTTACCACAAGAATTAGTATTTGACGTAA
GCTACTTAGGAGGAAAAATACCAACAATGGCAATTAACTTCTCAAGATCAGCTAGCCAAATTATAGGTCA
ATATTATAACTTCTTAAGATATGGATTTGAAGGATATAGACAAATACATCAAAGAACAAAAGATGTTGCT
ATGTTCTTAGCATCTGAACTTGAAAAAACTGGATTATTCCAAATATACAATAATGGTGAAAACTTACCAA
TAGTTTGTTATAAATTAAGAGATGATGTAAATGTTGATTGGACATTATATGATCTAGCAGATAGATTATT
AATGAAAGGATGGCAAGTACCAGCTTACCCATTACCAGCAGACTTACAAGATACAATAATTCAAAGAATT
GTTTGTCGTGCTGACCTTAGCCATAATTTAGCTGAATTATACTTAAGAGACTTAAAAGCAGCTATAGAAG
ATTTAAATAACGCAAGAGTTTTAAATCAAAAATCTAAAACAGGAGTACAAGGATTTACTCACTAG
