# Supplementary material for: Similarities between bacterial GAD and human GAD65: Implications in gut mediated autoimmune type 1 diabetes
Source: PLoS One. 2022 Feb 23;17(2):e0261103. doi: 10.1371/journal.pone.0261103 (PMC8865633; doi:10.1371/journal.pone.0261103)
Supplement: S1 File — (ZIP) [file pone.0261103.s002.zip › GADsequences/ecoli.fasta]

>NC_000913.3:c1572045-1570645 Escherichia coli str. K-12 substr. MG1655, complete genome
ATGGATAAGAAGCAAGTAACGGATTTAAGGTCGGAACTACTCGATTCACGTTTTGGTGCGAAGTCTATTT
CCACTATCGCAGAATCAAAACGTTTTCCGCTGCACGAAATGCGCGACGATGTCGCATTCCAGATTATCAA
TGACGAATTATATCTTGATGGCAACGCTCGTCAGAACCTGGCCACTTTCTGCCAGACCTGGGACGACGAA
AATGTCCACAAATTGATGGATTTATCCATTAACAAAAACTGGATCGACAAAGAAGAATATCCGCAATCCG
CAGCCATCGACCTGCGTTGCGTAAATATGGTTGCCGATCTGTGGCATGCGCCTGCGCCGAAAAATGGTCA
GGCCGTTGGCACCAACACCATTGGTTCTTCCGAGGCCTGTATGCTCGGCGGGATGGCGATGAAATGGCGT
TGGCGCAAGCGTATGGAAGCTGCAGGCAAACCAACGGATAAACCAAACCTGGTGTGCGGTCCGGTACAAA
TCTGCTGGCATAAATTCGCCCGCTACTGGGATGTGGAGCTGCGTGAGATCCCTATGCGCCCCGGTCAGTT
GTTTATGGACCCGAAACGCATGATTGAAGCCTGTGACGAAAACACCATCGGCGTGGTGCCGACTTTCGGC
GTGACCTACACTGGTAACTATGAGTTCCCACAACCGCTGCACGATGCGCTGGATAAATTCCAGGCCGATA
CCGGTATCGACATCGACATGCACATCGACGCTGCCAGCGGTGGCTTCCTGGCACCGTTCGTCGCCCCGGA
TATCGTCTGGGACTTCCGCCTGCCGCGTGTGAAATCGATCAGTGCTTCAGGCCATAAATTCGGTCTGGCT
CCGCTGGGCTGCGGCTGGGTTATCTGGCGTGACGAAGAAGCGCTGCCGCAGGAACTGGTGTTCAACGTTG
ACTACCTGGGTGGTCAAATTGGTACTTTTGCCATCAACTTCTCCCGCCCGGCGGGTCAGGTAATTGCACA
GTACTATGAATTCCTGCGCCTCGGTCGTGAAGGCTATACCAAAGTACAGAACGCCTCTTACCAGGTTGCC
GCTTATCTGGCGGATGAAATCGCCAAACTGGGGCCGTATGAGTTCATCTGTACGGGTCGCCCGGACGAAG
GCATCCCGGCGGTTTGCTTCAAACTGAAAGATGGTGAAGATCCGGGATACACCCTGTATGACCTCTCTGA
ACGTCTGCGTCTGCGCGGCTGGCAGGTTCCGGCCTTCACTCTCGGCGGTGAAGCCACCGACATCGTGGTG
ATGCGCATTATGTGTCGTCGCGGCTTCGAAATGGACTTTGCTGAACTGTTGCTGGAAGACTACAAAGCCT
CCCTGAAATATCTCAGCGATCACCCGAAACTGCAGGGTATTGCCCAACAGAACAGCTTTAAACATACCTG
A
