# Supplementary material for: Similarities between bacterial GAD and human GAD65: Implications in gut mediated autoimmune type 1 diabetes
Source: PLoS One. 2022 Feb 23;17(2):e0261103. doi: 10.1371/journal.pone.0261103 (PMC8865633; doi:10.1371/journal.pone.0261103)
Supplement: S1 File — (ZIP) [file pone.0261103.s002.zip › GADsequences/final_protein.fasta]

>NP_001127838.1 glutamate decarboxylase 2 [Homo sapiens]
MASPGSGFWSFGSEDGSGDSENPGTARAWCQVAQKFTGGIGNKLCALLYGDAEKPAESGGSQPPRAAARK
AACACDQKPCSCSKVDVNYAFLHATDLLPACDGERPTLAFLQDVMNILLQYVVKSFDRSTKVIDFHYPNE
LLQEYNWELADQPQNLEEILMHCQTTLKYAIKTGHPRYFNQLSTGLDMVGLAADWLTSTANTNMFTYEIA
PVFVLLEYVTLKKMREIIGWPGGSGDGIFSPGGAISNMYAMMIARFKMFPEVKEKGMAALPRLIAFTSEH
SHFSLKKGAAALGIGTDSVILIKCDERGKMIPSDLERRILEAKQKGFVPFLVSATAGTTVYGAFDPLLAV
ADICKKYKIWMHVDAAWGGGLLMSRKHKWKLSGVERANSVTWNPHKMMGVPLQCSALLVREEGLMQNCNQ
MHASYLFQQDKHYDLSYDTGDKALQCGRHVDVFKLWLMWRAKGTTGFEAHVDKCLELAEYLYNIIKNREG
YEMVFDGKPQHTNVCFWYIPPSLRTLEDNEERMSRLSKVAPVIKARMMEYGTTMVSYQPLGDKVNFFRMV
ISNPAATHQDIDFLIEEIERLGQDL
>XP_009456375.1 glutamate decarboxylase 2 [Pan troglodytes]
MASPGSGFWSFGSEDGSGDSENPGTARAWCQVAQKFTGGIGNKLCALLYGDAEKPAESGGSQPPRAAARK
AACTCDQKPCSCSKVDVNYAFLHATDLLPACDGERPTLAFLQDVMNILLQYVVKSFDRSTKVIDFHYPNE
LLQEYNWELADQPQNLEEILMHCQTTLKYAIKTGHPRYFNQLSTGLDMVGLAADWLTSTANTNMFTYEIA
PVFVLLEYVTLKKMREIIGWPGGSGDGIFSPGGAISNMYAMMIARFKMFPEVKEKGMAAVPRLIAFTSEH
SHFSLKKGAAALGIGTDSVILIKCDERGKMIPSDLERRILEAKQKGFVPFLVSATAGTTVYGAFDPLLAV
ADICKKYKIWMHVDAAWGGGLLMSRKHKWKLSGVERANSVTWNPHKMMGVPLQCSALLVREEGLMQNCNQ
MHASYLFQQDKHYDLSYDTGDKALQCGRHVDVFKLWLMWRAKGTTGFEAHVDKCLELAEYLYNIIKNREG
YEMVFDGKPQHTNVCFWYIPPSLRTLEDNEERMSRLSKVAPVIKARMMEYGTTMVSYQPLGDKVNFFRMV
ISNPAATHQDIDFLIEEIERLGQDL
>NP_032104.2 glutamate decarboxylase 2 [Mus musculus]
MASPGSGFWSFGSEDGSADPENPGTARAWCQVAQKFTGGIGNKLCALLYGDSGKPAEGGGSVTSRAATGK
VACTCDQKPCNCPKGDVNYAFLHATDLLPACDGERPTLAFLQDVMNILLQYVVKSFDRSTKVIDFHYPNE
LLQEYNWELADQPQNLEEILTHCQTTLKYAIKTGHPRYFNQLSTGLDMVGLAADWLTSTANTNMFTYEIA
PVFVLLEYVTLKKMREIIGWPGGSGDGIFSPGGAISNMYAMLIARYKMFPEVKEKGMAAVPRLIAFTSEH
SHFSLKKGAAALGIGTDSVILIKCDERGKMIPSDLERRILEVKQKGFVPFLVSATAGTTVYGAFDPLLAV
ADICKKYKIWMHVDAAWGGGLLMSRKHKWKLSGVERANSVTWNPHKMMGVPLQCSALLVREEGLMQSCNQ
MHASYLFQQDKHYDLSYDTGDKALQCGRHVDVFKLWLMWRAKGTTGFEAHIDKCLELAEYLYTIIKNREG
YEMVFDGKPQHTNVCFWFVPPSLRTLEDNEERMSRLSKVAPVIKARMMEYGTTMVSYQPLGDKVNFFRMV
ISNPAATHQDIDFLIEEIERLGQDL
>CAA88924.1 glutamate decarboxylase [Streptococcus pneumoniae]
MENFGLLNLENKEYFERELMSLISSLIDWKIDNSIVRRSNDRHEIIEIAPLPKSGQRLNDSIRYILNTID
RNINFSSNKFMGFPDAGNSLAGLAAAIIEVFLQQNLINKDICSPMGSEIEAEVIIWLRQILGYSFDDKIY
DVTKLGGAVTTGGVMSNTYALMAAKRKYPNKRIVILPDNIGHYSLSYATEWLNLGVEVIYCKTEKYKINQ
SELSKLLQKYGENVLFIGVYACDSMTSTCEDLEGIYKIVNNYSTDIWLHADACHGFVLVFSEHYKNRIEY
LKYFDSCTMDPHKVLWIPYTLSIILMKNTDDFASLSRSNALIMDDPLSFGKTTPFIGSKSYDSLKLWMVM
KTLGTQKIGEMVESRIENAKKFYNILSENNAFIMANTDILFSVIFQYTPRLDISINQMNTLNRKIYDKML
LDGKFYFHGFEINVNGVNRFVLRYNSGNINITEVELEDAVKYIEKIGKEVSNEQN
>WP_034874794.1 glutamate decarboxylase [Bifidobacterium moukalabense]
MSIAHSSINTIAAGYGYSGGADSDSVEVNPLFARPKEAKAFSKFKIPQEGSLPETAYQVVHDDAMLDGNA
RLNLATFVSTWMDDYANRLYMEAADKNMIDKDEYPKTAEVESRCWHMLADLWHAPDPMNTIGTSTIGSSE
ACMLGGLALKRRWKEAREKAGLPTDRPNLVMSSAVQVCWEKFCNYFDVEPRYVPISEEHKVLDGYDLDKY
VDENTIGVVAIMGVTYTGMYEPVKKISDALDRIEERTGLDVRIHVDAASGGMIAPFIQPDLQWDFRVKRV
YSISTSGHKYGLVYPGLGWVVWRETADLPESLIFKVSYLGGEMPTFALNFSRPGAQVLLQYYMFLRLGFE
GYRRVQQAAHDVAKYLSGEIAKMDDFTLWNDGSDIPVFAWMLKDKPDRKWNLYDLQDRLRMKGWLVPAYP
MPVDLTQVTVQRIVVRNGFSRDMAEAFMKDLKACVKYLDGLKAPMPSEARVSGFHH
>WP_197736401.1 glutamate decarboxylase [Bifidobacterium adolescentis]
MSETHSTTENNNSHCCDNTCGNADDRVVPDSVEINPLFARPKEAQAFSKFTIPQKSSLPETAYQVVHDEA
MLDGNARLNLATFVSTWMDDHANRLYMEAADKNMIDKDEYPKTAEVESRCWHMLADLWHAPDPMNAIGTS
TIGSSEACMLGGLALKRRWKEAREKADLPTDHPNLVMSSAVQVCWEKFCNYFDVEPRYVPISEDHKVLDG
HDLDKYVDENTIGVVAIMGVTYTGMYEPVEQISEALDRIEERTGLDVRIHVDGASGGMIAPFIQPDLAWD
FRVKRVYSISTSGHKYGLVYPGLGWVVWRETADLPESLIFKVSYLGGEMPTFALNFSRPGAQVLLQYYMF
LRLGFDGYRRVQQTSHDVAKYLSGEIEQMDDFTLWNDGSDIPVFAWMLNDKPDRKWNLYDLQDRLRMKGW
LVPAYPMPVDLTQVTVQRIVVRNGFSHDMAEAFIKDLKSCVKYLDGLRSPMPSEARASGFHH
>NP_416010.1 glutamate decarboxylase B [Escherichia coli str. K-12 substr. MG1655]
MDKKQVTDLRSELLDSRFGAKSISTIAESKRFPLHEMRDDVAFQIINDELYLDGNARQNLATFCQTWDDE
NVHKLMDLSINKNWIDKEEYPQSAAIDLRCVNMVADLWHAPAPKNGQAVGTNTIGSSEACMLGGMAMKWR
WRKRMEAAGKPTDKPNLVCGPVQICWHKFARYWDVELREIPMRPGQLFMDPKRMIEACDENTIGVVPTFG
VTYTGNYEFPQPLHDALDKFQADTGIDIDMHIDAASGGFLAPFVAPDIVWDFRLPRVKSISASGHKFGLA
PLGCGWVIWRDEEALPQELVFNVDYLGGQIGTFAINFSRPAGQVIAQYYEFLRLGREGYTKVQNASYQVA
AYLADEIAKLGPYEFICTGRPDEGIPAVCFKLKDGEDPGYTLYDLSERLRLRGWQVPAFTLGGEATDIVV
MRIMCRRGFEMDFAELLLEDYKASLKYLSDHPKLQGIAQQNSFKHT
>NP_465886.1 glutamate decarboxylase [Listeria monocytogenes EGD-e]
MLYSKENKESYLEPVFGSSAEDRDIPKYTLGKEPLEPRIAYRLVKDELLDEGSARQNLATFCQTYMEDEA
TKLMSETLEKNAIDKSEYPRTAELENRCVNIIADLWHAPKDQKFMGTSTIGSSEACMLGGMAMKFAWRKR
AEKLGLDIYAKKPNLVISSGYQVCWEKFCVYWDIDMRVVPMDKEHMQLNTDQVLDYVDEYTIGVVGILGI
TYTGRYDDIYALNEKLEEYNSKTDYKVYIHVDAASGGFFTPFVEPDIIWDFRLKNVISINTSGHKYGLVY
PGIGWVLWKDESYLPEELIFKVSYLGGEMPTMQINFSRSASHIIGQYYNFLRYGFEGYRTIHQKTSDVAQ
YLAHAVEQTGYFDIFNDGSHLPIVCYKLKDDANVNWTLYDLADRLQMRGWQVPAYPLPKSLENIIIQRYV
CRADLGFNMAEEFIQDFQASIQELNNAHILFHDTQQSGVHGFTH
>WP_015059830.1 aspartate aminotransferase family protein [Salmonella enterica]
MDDEIHQLMDLSIDKNMIDRDEYPQTAEIEARCVKMLADLWNSPAVQTTVGCSTIGSSEAAMLCGLAMKW
QWRKKQDAQGKATGKPNIICGPIQICWHKFARYFDVELREIPLEGHRLIMSPEEVLKRVDENTIGVVTTL
GVTFTCQYEPVKAVSDALDELQQETGLDIPIHVDGASGGFLAPFCART
>WP_003968251.1 MULTISPECIES: glutamate decarboxylase [Streptomyces]
MPLHRGAHPEQDEPSEERRRLALNPFFGEADPTAAMNTAPPRHRLPDGPLPPLTAYRLVHDELMLDGNSR
LNLATFVTTWMEPQAGVLMGECRDKNMIDKDEYPRTAELERRCVAMLADLWNAPDPRAAVGCSTTGSSEA
CMLAGLALKRRWAKRNADRYPATARPNLVMGVNVQVCWEKFCDFWEVEARLVPMEGERFHLDPAAAAELC
DENTIGVVGILGSTFDGSYEPIAELCAALDAFQKRTGLDVPVHVDGASGAMVAPFLDPDLVWDFRLPRVA
SINTSGHKYGLVYPGVGWALWRTADALPEELVFRVNYLGGDMPTFALNFSRPGAQVVAQYYTFLRLGHEG
YRAVQQASRDVACALARAIEELGDFRLLTRGDELPVFAFTTNDDVHAYDVFDVSRRLRERGWLVPAYTFP
ANRQDLSVLRVVCRNGFSSDLAELLIEDLKLLLPELRSQKHPLSHDRAVPTAFHH
>WP_010054893.1 glutamate decarboxylase [Carnobacterium maltaromaticum]
MFNRKIEKEIMEETNCPIFGSLEAGQILPNYKIGKESVDPRVAYQLVKDQLVDEGNARQNLATFCQTYME
PEAEQLMAETFEKNAIDKSEYPQTAKLESSCVNMIADLWNASEDEKFMGTSTVGSSEGCMLGGMAMKFRW
RNLAEKRGLDIQAQKPNLVISSGFQVCWEKFCVYWDIEMREVPMDEEHLSINLDKVMDYVDEYTIGIVGI
LGITYTGKFDDIAALDTLVESYNQINEHQLVIHVDAASGGMFVPFVNPELAWDFRLKNVVSINTSGHKYG
LVYPGVGWILWRDEEYLPKELVFDVSYLGGHMPTMAINFSRSASQIIGQYYNFLRFGFEGYRKIHTRTKE
AALYLAKVVEETGLFEIYNDGGNLPIVCYKLKEKASVEWNLYDLADRLQMKGWQVPAYPLPEEMNNVIIQ
RYVCRADFGQSMAEEFASDLNESIHDLNNAHILFHKEEANKTQGFTH
>WP_014981448.1 glutamate decarboxylase [Nocardia brasiliensis]
MSETPDSDDLFALPGINRIAPRGGFPQHELLPQVAYEIVHDELLLDGVSRMNLATFCTTWSDDTARRLMA
ESLDKNIVDKDEYPQTAELERRCVRMIADLWHCPDPAGTHGTSTTGSSEAAMLGGLAAKFRWRQRGGTGT
PNFVCGPVQVCWEKFARYFDVEIRQVPLSGDRLTLHPDEVAAHCDERTIMVVPTFGQTFTGLYEDVAGIS
RALDRVQEVSGLDIPIHVDAASGGFLAPFTAPDLVWDFRLPRVKSINASGHKTGLAPLGAGWAIWREAAD
LPAELIFDVDYLGGSVGTFNLNFSRPGGQAITQYYEFIRLGRIGYTRVQSASYRAARKLAAGLREFGIFE
PIHDGDPRHGITAVSWRLTGDPGFNLYDLSDRLRSRGWLIAAYPLPAHRENEIIMRAVIRHGFTVDMADL
LLADFDRCVKQLARHPFSTSLTRQEAGGFTHSATAQVPDPKRDTHPA
>WP_035465056.1 glutamate decarboxylase [Levilactobacillus brevis]
MINNVDLEKTFLGSVEAGQSLPTNTLPDDPMAPDVAAQLVEHYRLNEAKANQNLATFCTTQMEPQADELM
KNALNTNAIDKSEYPKTAAMENYCVSMIAHLWGIPDNEKIYDDFIGTSTVGSSEGCMLGGLALLHSWKHR
AKAAGFDIEDLHSHKPNLVIMSGYQVVWEKFCTYWNVEMRQVPINGDQVSLDMDHVMDYVDENTIGIIGI
EGITYTGSVDDIQTLDNLVSEYNKTATMPVRIHVDAAFGGLFAPFVDGFNPWDFRLKNVVSINVSGHKYG
MVYPGLGWIVWRHNTADILPAEMRFQVPYLGKTVDSIAINFSHSGAHISAQYYNFIRFGLSGYKTIMQNV
RKVSLKLTAALKTYGIFDILVDGSQLPINCWKLADDAPVGWTLYDLESELAKYGWQVPAYPLPKNRDDVT
ISRIVVRPSMTMTIADDFLDDLKLAIDGLNHTFGVTTTVDQDNKTTVRS
>WP_005784276.1 MULTISPECIES: glutamate decarboxylase [Bacteroides]
MEDLNFRKGDAKTEAFGSNRMLQPSPVEKIPDGPTTPEIAYQMVKDETFAQTQPRLNLATFVTTYMDDYA
TKLMNEAININYIDETEYPRIAVMNGKCINIVANLWNSPEKDTWKTGALAIGSSEACMLGGVAAWLRWRK
KRQAQGKPFDKPNFVISTGFQVVWEKFAQLWQIEMRQVPLTLDKTTLDPEEALKMCDENTICVVPIQGVT
WTGLNDDVEALDKALDAYNAKTGYDIPIHVDAASGGFILPFLYPDTKWDFRLKWVLSISVSGHKFGLVYP
GLGWVVWKGKEYLPEEMAFSVNYLGANITQVGLNFSRPAAQILGQYYQFIRLGFQGYKEVQYNSLQIAKY
IHSQIAKMTPFVNYSEDVVNPLFIWYMKPEYAKNAKWTLYDLQDKLAQHGWMVPAYTLPAKLQDYVVMRV
VVRQGFSRDMADMLLGDIKNAIAELEKLEYPTSTRIAQEKNLPVEAKVFNHTGKPQAAKK
>WP_003455061.1 glutamate decarboxylase [Clostridium perfringens]
MLFGKNELGSQFETPIFGTVESNESIPKYELAKKSIAPQVAYRLIKDDLLDEGNARQNLCTFCQTYMDDE
AVKLMAETLEKNAIDKSEYPQTTDLENRCVNILADLWHAPKDESFMGTSTVGSSEACMLGGMAMKFRWRN
RAKALGMDVTSRKPNLVISSGYQVCWEKFCVYWDIEMRLVPMDEEHMSINVDKVLDYVDDYTIGVVGILG
ITYTGKYDDIKALDKKLEEYNKTAKLTVPMHIDAASGGMFAPFIEPELEWDFRLKNVVSISTSGHKYGLV
YPGIGWVLWRDKEYLPQELVFDVSYLGGKIPTMAINFSRSASQIIGQYYNFLRYGFEGYRQIHQRTKDVA
MFLASELEKTGLFQIYNNGENLPIVCYKLRDDVNVDWTLYDLADRLLMKGWQVPAYPLPADLQDTIIQRI
VCRADLSHNLAELYLRDLKAAIEDLNNARVLNQKSKTGVQGFTH
>RKZ49672.1 glutamate decarboxylase [Gammaproteobacteria bacterium]
MTPFFKKLFPIIFKYIEENIQQDTPVVHFETHDVLKSQLNLAIGEEGVSVDELLMFIENQYLKYSVRTGH
RQFFNQLFGGFSSVGFLGDVVTSLTNTSMYTYEVAPVAALLEKEVLNKMLSLVGFKHGDGTFVTGGSNAN
YMALLCARNKTDPTIKKRGFANSALVLFVSDQAHYSFERAADLLGIGSNNLVKIKTDNNGQMMVDELNKE
IVRHLEQGKKPFFVAATAGTTVLGAFDPIDEIAQLAKQYDMWFHIDGAFGASVLLSRQHKYLLDGSELAD
SLTWDAHKMMGATLMCSAFLIKEPNFLKQTCAVGGTEYLYHDEDECYDLGQISLQCGRRVDVLKLWLLWK
HYGDRGYEACIDHVFELAKYANQQVAEHPNLELMTPTQSLNICFRYRPNSQTDINTFNLALREQLRRSGK
TLVNYAIIKGNVVIRLVIVNFELSKTDIDTFFANVLSVAKTLS
>WP_004143675.1 aspartate aminotransferase family protein [Klebsiella pneumoniae]
MSTLNPILAGSAQSVEAYQQVIEQTSQAVVQWLKQPEMYQGKSVDELRERISLEFNEQGLGNQAAIDRAI
EYFLKDSLSVHHPQCVAHLHCPSLVISQAAEVLINATNQSMDSWDQSPSATIIEMKLIEWLRARVGFPAG
DAGVFTSGGTQSNLMGLMLARDAFFARQGHSIQQDGLPGDIRKYKVLCSENAHFSVQKNMALMGLGYRSV
TLVKTDEFARMDVSDLQAKIAQAQANGEQIMAIVATAGTTDAGAIDPLRDIAGIAAEHQIWLHVDAAWGG
ALLLSEQYRDYLDGLELVDSVTLDFHKQFFQTISCGAFLLKDARHYELMRYQAAYLNSEFDEEHGVPNLV
SKSLQTTRRFDALKLWMGLEALGQKQYAAIIDHGVTMAKNVAEYVKSQPTLELVMQPQLASVLFRSRPAQ
MAGSDAAAIALLNQRVGDALLASGRANVGVTEHNGVTCLKLTLLNPVVTLDDVKVLLNLVERTAQELLAQ
>KAA3606119.1 glutamate decarboxylase [Planctomycetes bacterium]
MALLHTEIDFVLQEAARIAAEYLKEHHDPGKRVLRATSPAKLQQELDLGLPAQGRPMESILGELPQWLDR
SVRTGHPGFFNQLFGGYDLAAIVGEWMTAILNSSMYTYEVAPVATLMETALIRRMGGLAGFPDGEGVFAP
GGSISNLMAVLAARNTCRPQVKQKGLQAQDRLVMFASADAHYSLKRAASIVGLGVEGLRPVPVDEVGRMQ
PEALAEMVDQAKAEGLQPFMVAATCSTTVPGAFDPIPPIADLAERHGLWLHLDASMGGTVLFSETHRSLM
QGSERADSITWNPHKMMGVPLTCSALLLRRQGDLAASNALHADYLFHDDPEVSCDLGDLSIQCGRRMDAI
KLWLSWQAHGDSGYRQRVDHLLSMASCFRDMIAARPAFKLVMEPQSFNVCFHYVPERLRSMAPGEARNAQ
LEVVTLALRDRLIASGRHMINFAPVRGVATFRMVVANPQVEESTLRQFLDEMEVLGADL
>MBT9484120.1 D-alanine--D-alanine ligase [Sediminibacterium sp.]
MLYLKAFIYKYQRWEFWHSYIVYAVPSMYFLYSGLKARSFGFYNAANPNIANGGFGMESKYDIYQTIPKE
YSPTTIFFAANTSLAQVMKEVSNAAISFPFIIKPDIGFQGKRVEKINDEKELGKYLANVHFNFIAQELIQ
YPHEMGVFYCRYPSQPEGFITGIVYKEYPSVIGDGIHTIAELIKHDMRLYIQSHLFNIETASYKNLVLPV
GEHFYLSKIGNHARGTKFLDISHLITPALSKQMDTVCKNIPLFYFGRLDIKYNSLEELAAGKKFSIIELN
GAASLPTYMYDPKHSLLFAWKEMIKHFRLLYKISVENRKSGHHFLSFNQVINFVKEHIDYMKVIKNTNNR
>AOX02388.1 glutamate decarboxylase [Moorea producens PAL-8-15-08-1]
MIEFEKIINLTVDKLLNYLQENKNTDTKVIDYKSPQALKEKLDLSLPENGVPLADLIPIIESYLDHSVRT
SSHKFFNQLWGGFEITGLLAEMVTSTANTSMYTYEVAPVATLIEIKLIEALKDLIGFPQGEGLMVTGGSN
ANLIAMLCARHKLLPEAKNKGLGNHQLVAFISDQAHYSFFKAANLLGMGIDNVVKVKSDGDQRMCPQQLE
AAIQQSLREGKTPFFVTATAGTTVAGAFDPLPSIAEITSKYGLWLHVDGSWGAPVLFSNQHKHLLEGSSL
ADSFTWDAHKLMGVPLICSAILVKQPGTLLEACSSQGTHYIFHDDEDSAYNLGTMSLQCGRKVDALKLWL
AWKYYGKNGYEARVDRLFELASYAADYIRNCENLELIVQPTFLNICFRYNPRDNSLSNHGLDQLNLEIRE
QLMRSGQALVNYSQYQEQIVIRFILSNPEINEADIDSFLDNFIKIGNSLL
>MBF0187533.1 glutamate decarboxylase [Magnetococcales bacterium]
MDKTYSAAFELILDYLEENANCDSRIVEYRTPEALRQVLSLAIEDEGTGMEAIPDLLESYLKYSVRTGHR
QFFNQFFAGFNPPAFLGEVFAALSNASMYTYEIAPVATLMEQELIRIMADLAGFRGGNGILTTGGSNANA
IALLTARNLAFPETKSEGMSGVGRLVAFISDQAHYSFLKAVNLVGLGENNLIEIPTDAQGCMRPELLEAA
IVEHKEKGHHPFFIAATTGTTVRGAFDPIHPLAASARRHGLWLHVDGALGGSMLLSRRHRHLLDGSELAD
SMTWDPHKLMGIPLVCSALLMKNPDHLERSCGCDGGHYLFHPSDDYDASLDLGRVSMQCGRRVDALKLWL
AWKCYGHRGYEARINRLFDLTAYALEAIQGHPSLEVTAPVQSVTLCFRYVPAGDNDSEAFNLELRKRLIQ
RGLSLVNYAHVDGRMTFRLVFANADMHETDFDRFLEQFVAIGREIDGESASREA
>KYC36943.1 glutamate decarboxylase [Scytonema hofmannii PCC 7110]
MSSCITEDQKILLQVVQMILNYLQEQQIGTKVVDYQSPDILKKKLDLSLPEEGVSLSELFGVIQSYLQYS
TRTSSSNFFNLLFAGFQPEGLLSEMVTSVTNNTMHTYESSPVATLMEMALIDALNSMVGFDSGEGLMVTG
GSNANAIAMLLARHKLLPETKHTGLGGSKLVAFISEQAHYSFLKAANLLGIGMENVVKVKTDRLGCMIPQ
ELEAAIIQSLNDGKTPIFVGATAGTTVLGAFDPFPSIAQITRKYELWLHVDGAWGCPVLFSRKHKHLLAG
SELADSFTWDAHKLMGVPLICSAILVKQKGTLSDACSSGDTDYLFHEDENAAYDLGRMSLQCGRKVDALK
FWLSWKRHGKNGYEQRVDRLFELASYATEFIRTCKHLELMVQPQFLNICFRYIPDGVDPNTDVDRINLAI
RKQLLQSGQAAINYAHYQGRIGIRLILANPEIHEAELNRLFHNIITTGKSCESVMKL
>NIM90170.1 glutamate decarboxylase [Candidatus Aminicenantes bacterium]
MAGEERFLDQKVLKIINDYLKKNDLPDTPVTKYLYPHEIREKIDLAISREGCSLDDLYKAIQDYLEASVR
TGHKQYFNQLWSGFTLPGLLGDIFTSLTNTSMYTYEVAPAATLIERFLVEKMGSIVGFKKPEGIFVTGGS
HGNLMAMMIARNNAFPDIKEEGHKADKTLTAFVSDQAHYSFDKAANILGIGSQNVIKVKTDSAGRMIPEE
LEKTVKHYQEQGKAPFFVGLTAGTTVKGAYDPCDEIAPLARKYRLWLHVDGSFGGSVILSPQHRRLMKGC
EEANSLIWNPHKMMRLPLICSVFLVREEGNLRNTFSASGTEYIFHDHDFAAYDLGPLSMQCGRRVDAFKL
WLSWKYYGDNGYAELMDKFFDLAAHAEDKVNSLDELELMAPRNSVTVCFRYLPRSTENINAFNLRLREEL
AKSGKSFVNYGYIDSEVTIRLVILNHETEKEDVDRFFDNVISTGRSIEK
>AZZ36362.1 GNAT family N-acetyltransferase [Bdellovibrio sp. qaytius]
MGSGSSIMDLALFKRKFNFEMQHGRYLLKTLENAEELKAAFRLRYKVFQVEMIGLEDNDFEDHDAYDFDA
DHLGIFDAKSGFLIATCRLNHSDFCKSFYSEQEFTIQPMLENNLRKLELGRVCVHNDYRKGIIIILLWRA
IAKYIEISKSDILFGCGSVSTEDPEKAYLLYRYLLENNKIRPQAGVEPTEKYKSPDFERLHLSSDLSVSA
SEAKEAEALLPPLCRSYFDIGCFVPTKPAFDADFKCIDFLTVLNIPELDPQIKKKLFGDVGALAL
>MAH40658.1 glutamate decarboxylase [Verrucomicrobiales bacterium]
METAAFIDEXAQRIAGYLASKDENGRVNPSASLDTMRRTLDLQLPLEGHGLDAVLDDLDVFIANSVKTHR
SEFMNPLWGGXSLPAXAGEMXAAMTNNSMYTYELSPIATVIEQTILRRMCEMVGFSDGFGTLTTGGSNGN
MLGMLCAREHQLVGSTKTGFDGRKSVIFVSAEAHYSVLMAANVIGIGHQNIIKVQCDADGRMLPNRLEEE
ITFARQEGFSPLCVVATAATTVRGAYDDIDALATIAHRENLWLHVDAAWGGTCLFSNEHRRLMDGVSKAD
SVCWDAHKMMGVPLICSAFLVKNPTVLRRLCXHTNVAHYLFHSDAELDDLGRYSLQCARRNDALKLWLEW
RSRGDAGWARMVDNRMADADXLEDKINAHPSLEMMSSRMWTNVCFRYXTEGASXDLNELNTEXRNRLIQE
GSFMVSRSNIGEDVILRMVVVNQNINRETLDRFLDRVIHHGXEICRGLPSKSNP
