# Supplementary material for: Similarities between bacterial GAD and human GAD65: Implications in gut mediated autoimmune type 1 diabetes
Source: PLoS One. 2022 Feb 23;17(2):e0261103. doi: 10.1371/journal.pone.0261103 (PMC8865633; doi:10.1371/journal.pone.0261103)
Supplement: S1 File — (ZIP) [file pone.0261103.s002.zip › GADsequences/final_protein_with_names.fasta]

>Homo_sapiens
MASPGSGFWSFGSEDGSGDSENPGTARAWCQVAQKFTGGIGNKLCALLYGDAEKPAESGGSQPPRAAARK
AACACDQKPCSCSKVDVNYAFLHATDLLPACDGERPTLAFLQDVMNILLQYVVKSFDRSTKVIDFHYPNE
LLQEYNWELADQPQNLEEILMHCQTTLKYAIKTGHPRYFNQLSTGLDMVGLAADWLTSTANTNMFTYEIA
PVFVLLEYVTLKKMREIIGWPGGSGDGIFSPGGAISNMYAMMIARFKMFPEVKEKGMAALPRLIAFTSEH
SHFSLKKGAAALGIGTDSVILIKCDERGKMIPSDLERRILEAKQKGFVPFLVSATAGTTVYGAFDPLLAV
ADICKKYKIWMHVDAAWGGGLLMSRKHKWKLSGVERANSVTWNPHKMMGVPLQCSALLVREEGLMQNCNQ
MHASYLFQQDKHYDLSYDTGDKALQCGRHVDVFKLWLMWRAKGTTGFEAHVDKCLELAEYLYNIIKNREG
YEMVFDGKPQHTNVCFWYIPPSLRTLEDNEERMSRLSKVAPVIKARMMEYGTTMVSYQPLGDKVNFFRMV
ISNPAATHQDIDFLIEEIERLGQDL
>Pan_troglodytes
MASPGSGFWSFGSEDGSGDSENPGTARAWCQVAQKFTGGIGNKLCALLYGDAEKPAESGGSQPPRAAARK
AACTCDQKPCSCSKVDVNYAFLHATDLLPACDGERPTLAFLQDVMNILLQYVVKSFDRSTKVIDFHYPNE
LLQEYNWELADQPQNLEEILMHCQTTLKYAIKTGHPRYFNQLSTGLDMVGLAADWLTSTANTNMFTYEIA
PVFVLLEYVTLKKMREIIGWPGGSGDGIFSPGGAISNMYAMMIARFKMFPEVKEKGMAAVPRLIAFTSEH
SHFSLKKGAAALGIGTDSVILIKCDERGKMIPSDLERRILEAKQKGFVPFLVSATAGTTVYGAFDPLLAV
ADICKKYKIWMHVDAAWGGGLLMSRKHKWKLSGVERANSVTWNPHKMMGVPLQCSALLVREEGLMQNCNQ
MHASYLFQQDKHYDLSYDTGDKALQCGRHVDVFKLWLMWRAKGTTGFEAHVDKCLELAEYLYNIIKNREG
YEMVFDGKPQHTNVCFWYIPPSLRTLEDNEERMSRLSKVAPVIKARMMEYGTTMVSYQPLGDKVNFFRMV
ISNPAATHQDIDFLIEEIERLGQDL
>Mus_musculus
MASPGSGFWSFGSEDGSADPENPGTARAWCQVAQKFTGGIGNKLCALLYGDSGKPAEGGGSVTSRAATGK
VACTCDQKPCNCPKGDVNYAFLHATDLLPACDGERPTLAFLQDVMNILLQYVVKSFDRSTKVIDFHYPNE
LLQEYNWELADQPQNLEEILTHCQTTLKYAIKTGHPRYFNQLSTGLDMVGLAADWLTSTANTNMFTYEIA
PVFVLLEYVTLKKMREIIGWPGGSGDGIFSPGGAISNMYAMLIARYKMFPEVKEKGMAAVPRLIAFTSEH
SHFSLKKGAAALGIGTDSVILIKCDERGKMIPSDLERRILEVKQKGFVPFLVSATAGTTVYGAFDPLLAV
ADICKKYKIWMHVDAAWGGGLLMSRKHKWKLSGVERANSVTWNPHKMMGVPLQCSALLVREEGLMQSCNQ
MHASYLFQQDKHYDLSYDTGDKALQCGRHVDVFKLWLMWRAKGTTGFEAHIDKCLELAEYLYTIIKNREG
YEMVFDGKPQHTNVCFWFVPPSLRTLEDNEERMSRLSKVAPVIKARMMEYGTTMVSYQPLGDKVNFFRMV
ISNPAATHQDIDFLIEEIERLGQDL
>Streptococcus_pneumoniae
MENFGLLNLENKEYFERELMSLISSLIDWKIDNSIVRRSNDRHEIIEIAPLPKSGQRLNDSIRYILNTID
RNINFSSNKFMGFPDAGNSLAGLAAAIIEVFLQQNLINKDICSPMGSEIEAEVIIWLRQILGYSFDDKIY
DVTKLGGAVTTGGVMSNTYALMAAKRKYPNKRIVILPDNIGHYSLSYATEWLNLGVEVIYCKTEKYKINQ
SELSKLLQKYGENVLFIGVYACDSMTSTCEDLEGIYKIVNNYSTDIWLHADACHGFVLVFSEHYKNRIEY
LKYFDSCTMDPHKVLWIPYTLSIILMKNTDDFASLSRSNALIMDDPLSFGKTTPFIGSKSYDSLKLWMVM
KTLGTQKIGEMVESRIENAKKFYNILSENNAFIMANTDILFSVIFQYTPRLDISINQMNTLNRKIYDKML
LDGKFYFHGFEINVNGVNRFVLRYNSGNINITEVELEDAVKYIEKIGKEVSNEQN
>1_Bifidobacterium_moukalabense
MSIAHSSINTIAAGYGYSGGADSDSVEVNPLFARPKEAKAFSKFKIPQEGSLPETAYQVVHDDAMLDGNA
RLNLATFVSTWMDDYANRLYMEAADKNMIDKDEYPKTAEVESRCWHMLADLWHAPDPMNTIGTSTIGSSE
ACMLGGLALKRRWKEAREKAGLPTDRPNLVMSSAVQVCWEKFCNYFDVEPRYVPISEEHKVLDGYDLDKY
VDENTIGVVAIMGVTYTGMYEPVKKISDALDRIEERTGLDVRIHVDAASGGMIAPFIQPDLQWDFRVKRV
YSISTSGHKYGLVYPGLGWVVWRETADLPESLIFKVSYLGGEMPTFALNFSRPGAQVLLQYYMFLRLGFE
GYRRVQQAAHDVAKYLSGEIAKMDDFTLWNDGSDIPVFAWMLKDKPDRKWNLYDLQDRLRMKGWLVPAYP
MPVDLTQVTVQRIVVRNGFSRDMAEAFMKDLKACVKYLDGLKAPMPSEARVSGFHH
>2_Bifidobacterium_adolescentis
MSETHSTTENNNSHCCDNTCGNADDRVVPDSVEINPLFARPKEAQAFSKFTIPQKSSLPETAYQVVHDEA
MLDGNARLNLATFVSTWMDDHANRLYMEAADKNMIDKDEYPKTAEVESRCWHMLADLWHAPDPMNAIGTS
TIGSSEACMLGGLALKRRWKEAREKADLPTDHPNLVMSSAVQVCWEKFCNYFDVEPRYVPISEDHKVLDG
HDLDKYVDENTIGVVAIMGVTYTGMYEPVEQISEALDRIEERTGLDVRIHVDGASGGMIAPFIQPDLAWD
FRVKRVYSISTSGHKYGLVYPGLGWVVWRETADLPESLIFKVSYLGGEMPTFALNFSRPGAQVLLQYYMF
LRLGFDGYRRVQQTSHDVAKYLSGEIEQMDDFTLWNDGSDIPVFAWMLNDKPDRKWNLYDLQDRLRMKGW
LVPAYPMPVDLTQVTVQRIVVRNGFSHDMAEAFIKDLKSCVKYLDGLRSPMPSEARASGFHH
>Escherichia_coli_str._K-12_substr._MG1655
MDKKQVTDLRSELLDSRFGAKSISTIAESKRFPLHEMRDDVAFQIINDELYLDGNARQNLATFCQTWDDE
NVHKLMDLSINKNWIDKEEYPQSAAIDLRCVNMVADLWHAPAPKNGQAVGTNTIGSSEACMLGGMAMKWR
WRKRMEAAGKPTDKPNLVCGPVQICWHKFARYWDVELREIPMRPGQLFMDPKRMIEACDENTIGVVPTFG
VTYTGNYEFPQPLHDALDKFQADTGIDIDMHIDAASGGFLAPFVAPDIVWDFRLPRVKSISASGHKFGLA
PLGCGWVIWRDEEALPQELVFNVDYLGGQIGTFAINFSRPAGQVIAQYYEFLRLGREGYTKVQNASYQVA
AYLADEIAKLGPYEFICTGRPDEGIPAVCFKLKDGEDPGYTLYDLSERLRLRGWQVPAFTLGGEATDIVV
MRIMCRRGFEMDFAELLLEDYKASLKYLSDHPKLQGIAQQNSFKHT
>Listeria_monocytogenes
MLYSKENKESYLEPVFGSSAEDRDIPKYTLGKEPLEPRIAYRLVKDELLDEGSARQNLATFCQTYMEDEA
TKLMSETLEKNAIDKSEYPRTAELENRCVNIIADLWHAPKDQKFMGTSTIGSSEACMLGGMAMKFAWRKR
AEKLGLDIYAKKPNLVISSGYQVCWEKFCVYWDIDMRVVPMDKEHMQLNTDQVLDYVDEYTIGVVGILGI
TYTGRYDDIYALNEKLEEYNSKTDYKVYIHVDAASGGFFTPFVEPDIIWDFRLKNVISINTSGHKYGLVY
PGIGWVLWKDESYLPEELIFKVSYLGGEMPTMQINFSRSASHIIGQYYNFLRYGFEGYRTIHQKTSDVAQ
YLAHAVEQTGYFDIFNDGSHLPIVCYKLKDDANVNWTLYDLADRLQMRGWQVPAYPLPKSLENIIIQRYV
CRADLGFNMAEEFIQDFQASIQELNNAHILFHDTQQSGVHGFTH
>Salmonella_enterica
MDDEIHQLMDLSIDKNMIDRDEYPQTAEIEARCVKMLADLWNSPAVQTTVGCSTIGSSEAAMLCGLAMKW
QWRKKQDAQGKATGKPNIICGPIQICWHKFARYFDVELREIPLEGHRLIMSPEEVLKRVDENTIGVVTTL
GVTFTCQYEPVKAVSDALDELQQETGLDIPIHVDGASGGFLAPFCART
>Streptomyces
MPLHRGAHPEQDEPSEERRRLALNPFFGEADPTAAMNTAPPRHRLPDGPLPPLTAYRLVHDELMLDGNSR
LNLATFVTTWMEPQAGVLMGECRDKNMIDKDEYPRTAELERRCVAMLADLWNAPDPRAAVGCSTTGSSEA
CMLAGLALKRRWAKRNADRYPATARPNLVMGVNVQVCWEKFCDFWEVEARLVPMEGERFHLDPAAAAELC
DENTIGVVGILGSTFDGSYEPIAELCAALDAFQKRTGLDVPVHVDGASGAMVAPFLDPDLVWDFRLPRVA
SINTSGHKYGLVYPGVGWALWRTADALPEELVFRVNYLGGDMPTFALNFSRPGAQVVAQYYTFLRLGHEG
YRAVQQASRDVACALARAIEELGDFRLLTRGDELPVFAFTTNDDVHAYDVFDVSRRLRERGWLVPAYTFP
ANRQDLSVLRVVCRNGFSSDLAELLIEDLKLLLPELRSQKHPLSHDRAVPTAFHH
>Carnobacterium_maltaromaticum
MFNRKIEKEIMEETNCPIFGSLEAGQILPNYKIGKESVDPRVAYQLVKDQLVDEGNARQNLATFCQTYME
PEAEQLMAETFEKNAIDKSEYPQTAKLESSCVNMIADLWNASEDEKFMGTSTVGSSEGCMLGGMAMKFRW
RNLAEKRGLDIQAQKPNLVISSGFQVCWEKFCVYWDIEMREVPMDEEHLSINLDKVMDYVDEYTIGIVGI
LGITYTGKFDDIAALDTLVESYNQINEHQLVIHVDAASGGMFVPFVNPELAWDFRLKNVVSINTSGHKYG
LVYPGVGWILWRDEEYLPKELVFDVSYLGGHMPTMAINFSRSASQIIGQYYNFLRFGFEGYRKIHTRTKE
AALYLAKVVEETGLFEIYNDGGNLPIVCYKLKEKASVEWNLYDLADRLQMKGWQVPAYPLPEEMNNVIIQ
RYVCRADFGQSMAEEFASDLNESIHDLNNAHILFHKEEANKTQGFTH
>Nocardia_brasiliensis
MSETPDSDDLFALPGINRIAPRGGFPQHELLPQVAYEIVHDELLLDGVSRMNLATFCTTWSDDTARRLMA
ESLDKNIVDKDEYPQTAELERRCVRMIADLWHCPDPAGTHGTSTTGSSEAAMLGGLAAKFRWRQRGGTGT
PNFVCGPVQVCWEKFARYFDVEIRQVPLSGDRLTLHPDEVAAHCDERTIMVVPTFGQTFTGLYEDVAGIS
RALDRVQEVSGLDIPIHVDAASGGFLAPFTAPDLVWDFRLPRVKSINASGHKTGLAPLGAGWAIWREAAD
LPAELIFDVDYLGGSVGTFNLNFSRPGGQAITQYYEFIRLGRIGYTRVQSASYRAARKLAAGLREFGIFE
PIHDGDPRHGITAVSWRLTGDPGFNLYDLSDRLRSRGWLIAAYPLPAHRENEIIMRAVIRHGFTVDMADL
LLADFDRCVKQLARHPFSTSLTRQEAGGFTHSATAQVPDPKRDTHPA
>Levilactobacillus_brevis
MINNVDLEKTFLGSVEAGQSLPTNTLPDDPMAPDVAAQLVEHYRLNEAKANQNLATFCTTQMEPQADELM
KNALNTNAIDKSEYPKTAAMENYCVSMIAHLWGIPDNEKIYDDFIGTSTVGSSEGCMLGGLALLHSWKHR
AKAAGFDIEDLHSHKPNLVIMSGYQVVWEKFCTYWNVEMRQVPINGDQVSLDMDHVMDYVDENTIGIIGI
EGITYTGSVDDIQTLDNLVSEYNKTATMPVRIHVDAAFGGLFAPFVDGFNPWDFRLKNVVSINVSGHKYG
MVYPGLGWIVWRHNTADILPAEMRFQVPYLGKTVDSIAINFSHSGAHISAQYYNFIRFGLSGYKTIMQNV
RKVSLKLTAALKTYGIFDILVDGSQLPINCWKLADDAPVGWTLYDLESELAKYGWQVPAYPLPKNRDDVT
ISRIVVRPSMTMTIADDFLDDLKLAIDGLNHTFGVTTTVDQDNKTTVRS
>Bacteroides
MEDLNFRKGDAKTEAFGSNRMLQPSPVEKIPDGPTTPEIAYQMVKDETFAQTQPRLNLATFVTTYMDDYA
TKLMNEAININYIDETEYPRIAVMNGKCINIVANLWNSPEKDTWKTGALAIGSSEACMLGGVAAWLRWRK
KRQAQGKPFDKPNFVISTGFQVVWEKFAQLWQIEMRQVPLTLDKTTLDPEEALKMCDENTICVVPIQGVT
WTGLNDDVEALDKALDAYNAKTGYDIPIHVDAASGGFILPFLYPDTKWDFRLKWVLSISVSGHKFGLVYP
GLGWVVWKGKEYLPEEMAFSVNYLGANITQVGLNFSRPAAQILGQYYQFIRLGFQGYKEVQYNSLQIAKY
IHSQIAKMTPFVNYSEDVVNPLFIWYMKPEYAKNAKWTLYDLQDKLAQHGWMVPAYTLPAKLQDYVVMRV
VVRQGFSRDMADMLLGDIKNAIAELEKLEYPTSTRIAQEKNLPVEAKVFNHTGKPQAAKK
>Clostridium_perfringens
MLFGKNELGSQFETPIFGTVESNESIPKYELAKKSIAPQVAYRLIKDDLLDEGNARQNLCTFCQTYMDDE
AVKLMAETLEKNAIDKSEYPQTTDLENRCVNILADLWHAPKDESFMGTSTVGSSEACMLGGMAMKFRWRN
RAKALGMDVTSRKPNLVISSGYQVCWEKFCVYWDIEMRLVPMDEEHMSINVDKVLDYVDDYTIGVVGILG
ITYTGKYDDIKALDKKLEEYNKTAKLTVPMHIDAASGGMFAPFIEPELEWDFRLKNVVSISTSGHKYGLV
YPGIGWVLWRDKEYLPQELVFDVSYLGGKIPTMAINFSRSASQIIGQYYNFLRYGFEGYRQIHQRTKDVA
MFLASELEKTGLFQIYNNGENLPIVCYKLRDDVNVDWTLYDLADRLLMKGWQVPAYPLPADLQDTIIQRI
VCRADLSHNLAELYLRDLKAAIEDLNNARVLNQKSKTGVQGFTH
>Gammaproteobacteria_bacterium
MTPFFKKLFPIIFKYIEENIQQDTPVVHFETHDVLKSQLNLAIGEEGVSVDELLMFIENQYLKYSVRTGH
RQFFNQLFGGFSSVGFLGDVVTSLTNTSMYTYEVAPVAALLEKEVLNKMLSLVGFKHGDGTFVTGGSNAN
YMALLCARNKTDPTIKKRGFANSALVLFVSDQAHYSFERAADLLGIGSNNLVKIKTDNNGQMMVDELNKE
IVRHLEQGKKPFFVAATAGTTVLGAFDPIDEIAQLAKQYDMWFHIDGAFGASVLLSRQHKYLLDGSELAD
SLTWDAHKMMGATLMCSAFLIKEPNFLKQTCAVGGTEYLYHDEDECYDLGQISLQCGRRVDVLKLWLLWK
HYGDRGYEACIDHVFELAKYANQQVAEHPNLELMTPTQSLNICFRYRPNSQTDINTFNLALREQLRRSGK
TLVNYAIIKGNVVIRLVIVNFELSKTDIDTFFANVLSVAKTLS
>Klebsiella_pneumoniae
MSTLNPILAGSAQSVEAYQQVIEQTSQAVVQWLKQPEMYQGKSVDELRERISLEFNEQGLGNQAAIDRAI
EYFLKDSLSVHHPQCVAHLHCPSLVISQAAEVLINATNQSMDSWDQSPSATIIEMKLIEWLRARVGFPAG
DAGVFTSGGTQSNLMGLMLARDAFFARQGHSIQQDGLPGDIRKYKVLCSENAHFSVQKNMALMGLGYRSV
TLVKTDEFARMDVSDLQAKIAQAQANGEQIMAIVATAGTTDAGAIDPLRDIAGIAAEHQIWLHVDAAWGG
ALLLSEQYRDYLDGLELVDSVTLDFHKQFFQTISCGAFLLKDARHYELMRYQAAYLNSEFDEEHGVPNLV
SKSLQTTRRFDALKLWMGLEALGQKQYAAIIDHGVTMAKNVAEYVKSQPTLELVMQPQLASVLFRSRPAQ
MAGSDAAAIALLNQRVGDALLASGRANVGVTEHNGVTCLKLTLLNPVVTLDDVKVLLNLVERTAQELLAQ
>Planctomycetes_bacterium
MALLHTEIDFVLQEAARIAAEYLKEHHDPGKRVLRATSPAKLQQELDLGLPAQGRPMESILGELPQWLDR
SVRTGHPGFFNQLFGGYDLAAIVGEWMTAILNSSMYTYEVAPVATLMETALIRRMGGLAGFPDGEGVFAP
GGSISNLMAVLAARNTCRPQVKQKGLQAQDRLVMFASADAHYSLKRAASIVGLGVEGLRPVPVDEVGRMQ
PEALAEMVDQAKAEGLQPFMVAATCSTTVPGAFDPIPPIADLAERHGLWLHLDASMGGTVLFSETHRSLM
QGSERADSITWNPHKMMGVPLTCSALLLRRQGDLAASNALHADYLFHDDPEVSCDLGDLSIQCGRRMDAI
KLWLSWQAHGDSGYRQRVDHLLSMASCFRDMIAARPAFKLVMEPQSFNVCFHYVPERLRSMAPGEARNAQ
LEVVTLALRDRLIASGRHMINFAPVRGVATFRMVVANPQVEESTLRQFLDEMEVLGADL
>Sediminibacterium_sp
MLYLKAFIYKYQRWEFWHSYIVYAVPSMYFLYSGLKARSFGFYNAANPNIANGGFGMESKYDIYQTIPKE
YSPTTIFFAANTSLAQVMKEVSNAAISFPFIIKPDIGFQGKRVEKINDEKELGKYLANVHFNFIAQELIQ
YPHEMGVFYCRYPSQPEGFITGIVYKEYPSVIGDGIHTIAELIKHDMRLYIQSHLFNIETASYKNLVLPV
GEHFYLSKIGNHARGTKFLDISHLITPALSKQMDTVCKNIPLFYFGRLDIKYNSLEELAAGKKFSIIELN
GAASLPTYMYDPKHSLLFAWKEMIKHFRLLYKISVENRKSGHHFLSFNQVINFVKEHIDYMKVIKNTNNR
>Moorea_producens_PAL-8-15-08-1
MIEFEKIINLTVDKLLNYLQENKNTDTKVIDYKSPQALKEKLDLSLPENGVPLADLIPIIESYLDHSVRT
SSHKFFNQLWGGFEITGLLAEMVTSTANTSMYTYEVAPVATLIEIKLIEALKDLIGFPQGEGLMVTGGSN
ANLIAMLCARHKLLPEAKNKGLGNHQLVAFISDQAHYSFFKAANLLGMGIDNVVKVKSDGDQRMCPQQLE
AAIQQSLREGKTPFFVTATAGTTVAGAFDPLPSIAEITSKYGLWLHVDGSWGAPVLFSNQHKHLLEGSSL
ADSFTWDAHKLMGVPLICSAILVKQPGTLLEACSSQGTHYIFHDDEDSAYNLGTMSLQCGRKVDALKLWL
AWKYYGKNGYEARVDRLFELASYAADYIRNCENLELIVQPTFLNICFRYNPRDNSLSNHGLDQLNLEIRE
QLMRSGQALVNYSQYQEQIVIRFILSNPEINEADIDSFLDNFIKIGNSLL
>Magnetococcales_bacterium
MDKTYSAAFELILDYLEENANCDSRIVEYRTPEALRQVLSLAIEDEGTGMEAIPDLLESYLKYSVRTGHR
QFFNQFFAGFNPPAFLGEVFAALSNASMYTYEIAPVATLMEQELIRIMADLAGFRGGNGILTTGGSNANA
IALLTARNLAFPETKSEGMSGVGRLVAFISDQAHYSFLKAVNLVGLGENNLIEIPTDAQGCMRPELLEAA
IVEHKEKGHHPFFIAATTGTTVRGAFDPIHPLAASARRHGLWLHVDGALGGSMLLSRRHRHLLDGSELAD
SMTWDPHKLMGIPLVCSALLMKNPDHLERSCGCDGGHYLFHPSDDYDASLDLGRVSMQCGRRVDALKLWL
AWKCYGHRGYEARINRLFDLTAYALEAIQGHPSLEVTAPVQSVTLCFRYVPAGDNDSEAFNLELRKRLIQ
RGLSLVNYAHVDGRMTFRLVFANADMHETDFDRFLEQFVAIGREIDGESASREA
>Scytonema_hofmannii_PCC_7110
MSSCITEDQKILLQVVQMILNYLQEQQIGTKVVDYQSPDILKKKLDLSLPEEGVSLSELFGVIQSYLQYS
TRTSSSNFFNLLFAGFQPEGLLSEMVTSVTNNTMHTYESSPVATLMEMALIDALNSMVGFDSGEGLMVTG
GSNANAIAMLLARHKLLPETKHTGLGGSKLVAFISEQAHYSFLKAANLLGIGMENVVKVKTDRLGCMIPQ
ELEAAIIQSLNDGKTPIFVGATAGTTVLGAFDPFPSIAQITRKYELWLHVDGAWGCPVLFSRKHKHLLAG
SELADSFTWDAHKLMGVPLICSAILVKQKGTLSDACSSGDTDYLFHEDENAAYDLGRMSLQCGRKVDALK
FWLSWKRHGKNGYEQRVDRLFELASYATEFIRTCKHLELMVQPQFLNICFRYIPDGVDPNTDVDRINLAI
RKQLLQSGQAAINYAHYQGRIGIRLILANPEIHEAELNRLFHNIITTGKSCESVMKL
>Candidatus_Aminicenantes_bacterium
MAGEERFLDQKVLKIINDYLKKNDLPDTPVTKYLYPHEIREKIDLAISREGCSLDDLYKAIQDYLEASVR
TGHKQYFNQLWSGFTLPGLLGDIFTSLTNTSMYTYEVAPAATLIERFLVEKMGSIVGFKKPEGIFVTGGS
HGNLMAMMIARNNAFPDIKEEGHKADKTLTAFVSDQAHYSFDKAANILGIGSQNVIKVKTDSAGRMIPEE
LEKTVKHYQEQGKAPFFVGLTAGTTVKGAYDPCDEIAPLARKYRLWLHVDGSFGGSVILSPQHRRLMKGC
EEANSLIWNPHKMMRLPLICSVFLVREEGNLRNTFSASGTEYIFHDHDFAAYDLGPLSMQCGRRVDAFKL
WLSWKYYGDNGYAELMDKFFDLAAHAEDKVNSLDELELMAPRNSVTVCFRYLPRSTENINAFNLRLREEL
AKSGKSFVNYGYIDSEVTIRLVILNHETEKEDVDRFFDNVISTGRSIEK
>Bdellovibrio_sp._qaytius
MGSGSSIMDLALFKRKFNFEMQHGRYLLKTLENAEELKAAFRLRYKVFQVEMIGLEDNDFEDHDAYDFDA
DHLGIFDAKSGFLIATCRLNHSDFCKSFYSEQEFTIQPMLENNLRKLELGRVCVHNDYRKGIIIILLWRA
IAKYIEISKSDILFGCGSVSTEDPEKAYLLYRYLLENNKIRPQAGVEPTEKYKSPDFERLHLSSDLSVSA
SEAKEAEALLPPLCRSYFDIGCFVPTKPAFDADFKCIDFLTVLNIPELDPQIKKKLFGDVGALAL
>Verrucomicrobiales_bacterium
METAAFIDEXAQRIAGYLASKDENGRVNPSASLDTMRRTLDLQLPLEGHGLDAVLDDLDVFIANSVKTHR
SEFMNPLWGGXSLPAXAGEMXAAMTNNSMYTYELSPIATVIEQTILRRMCEMVGFSDGFGTLTTGGSNGN
MLGMLCAREHQLVGSTKTGFDGRKSVIFVSAEAHYSVLMAANVIGIGHQNIIKVQCDADGRMLPNRLEEE
ITFARQEGFSPLCVVATAATTVRGAYDDIDALATIAHRENLWLHVDAAWGGTCLFSNEHRRLMDGVSKAD
SVCWDAHKMMGVPLICSAFLVKNPTVLRRLCXHTNVAHYLFHSDAELDDLGRYSLQCARRNDALKLWLEW
RSRGDAGWARMVDNRMADADXLEDKINAHPSLEMMSSRMWTNVCFRYXTEGASXDLNELNTEXRNRLIQE
GSFMVSRSNIGEDVILRMVVVNQNINRETLDRFLDRVIHHGXEICRGLPSKSNP
