# Supplementary material for: Similarities between bacterial GAD and human GAD65: Implications in gut mediated autoimmune type 1 diabetes
Source: PLoS One. 2022 Feb 23;17(2):e0261103. doi: 10.1371/journal.pone.0261103 (PMC8865633; doi:10.1371/journal.pone.0261103)
Supplement: S1 File — (ZIP) [file pone.0261103.s002.zip › GADsequences/gammaproteo.fasta]

>QNEL01000191.1:3356-4747 MAG: Gammaproteobacteria bacterium isolate B5_G6 B5_Guay6_scaffold_02841, whole genome shotgun sequence
ATGACCCCATTTTTTAAAAAACTATTTCCAATCATTTTCAAATATATTGAAGAGAACATCCAACAAGATA
CCCCCGTTGTTCATTTTGAAACACATGATGTTTTAAAAAGTCAGCTCAATCTTGCTATTGGTGAAGAGGG
TGTTTCCGTTGATGAACTGCTGATGTTCATAGAAAATCAATATCTAAAATATAGTGTCAGAACTGGGCAT
CGTCAGTTTTTTAACCAACTGTTTGGAGGGTTTTCTTCTGTTGGTTTCTTAGGTGATGTTGTGACAAGTT
TAACCAACACCTCAATGTATACCTACGAGGTGGCACCAGTTGCAGCACTTCTTGAAAAAGAAGTACTTAA
TAAAATGTTATCCCTAGTTGGATTTAAGCATGGAGATGGCACTTTTGTAACAGGGGGCAGTAACGCTAAT
TATATGGCGTTACTTTGTGCGAGAAATAAAACTGATCCGACGATTAAAAAACGCGGTTTTGCCAACAGTG
CTCTAGTCTTATTTGTTTCTGATCAAGCACATTATTCGTTTGAAAGAGCAGCAGACTTACTTGGTATTGG
TAGTAATAACCTAGTCAAAATAAAAACGGATAATAATGGTCAGATGATGGTTGATGAACTCAATAAAGAA
ATCGTCAGGCATTTAGAACAGGGTAAAAAACCGTTTTTTGTAGCTGCCACAGCCGGAACCACAGTGCTTG
GTGCATTTGACCCTATCGACGAAATAGCACAATTAGCTAAACAGTATGATATGTGGTTTCATATTGATGG
TGCATTTGGTGCCTCAGTATTGCTGAGTCGTCAACACAAATATTTGCTAGATGGCAGTGAATTGGCTGAT
TCATTGACTTGGGATGCTCACAAAATGATGGGTGCAACATTAATGTGTTCCGCATTTCTTATCAAGGAAC
CCAATTTCTTAAAACAAACCTGTGCAGTAGGTGGAACTGAATATTTATACCATGATGAAGATGAATGTTA
TGATTTGGGTCAAATTTCTTTGCAATGTGGTCGAAGAGTTGATGTACTCAAACTCTGGCTTTTATGGAAA
CACTATGGAGATCGTGGTTATGAAGCCTGTATTGATCATGTTTTTGAGTTAGCCAAATATGCCAACCAAC
AGGTTGCTGAACATCCCAATTTAGAATTAATGACACCGACTCAATCACTTAATATCTGTTTTAGATATCG
CCCAAATTCCCAAACAGATATAAATACTTTCAACCTTGCACTACGGGAGCAATTAAGAAGAAGCGGTAAA
ACCCTCGTCAATTATGCGATTATCAAAGGAAATGTTGTTATTCGGCTCGTGATTGTAAATTTTGAGTTGT
CTAAAACTGATATTGATACTTTTTTTGCCAATGTGTTAAGCGTTGCTAAAACATTATCCTGA
