# Supplementary material for: Similarities between bacterial GAD and human GAD65: Implications in gut mediated autoimmune type 1 diabetes
Source: PLoS One. 2022 Feb 23;17(2):e0261103. doi: 10.1371/journal.pone.0261103 (PMC8865633; doi:10.1371/journal.pone.0261103)
Supplement: S1 File — (ZIP) [file pone.0261103.s002.zip › GADsequences/human.fasta]

>NC_000010.11:26216372-26304558 Homo sapiens chromosome 10, GRCh38.p13 Primary Assembly
ACTCTGACTCCAGCTGGCGTGCATGGTCTGCCTCGCATCCTCACGACTCAGCTCCCTCCCTCTCTCGTGT
TTTTTTCCTCCGCCGCCCCCTCATTCATCCCCACTGGGCTCCCTTTCCCTCAAATGCTCTGGGGCTCTCC
GCGCTTTCCTGAGTCCGGGCTCCGAGGACCCTTAGGTAGTCCCGGTCTCTTTTAAAGCTCCCCGGCTTCC
AAAGGGTTGCCACGTCCCTAAACCCTGTCTCCAGCTCGCATACACACACGCACAGACACGCACGTTTTCT
GTTCCTGCGTGACACCCGCCCTCGCCGCTCGGCCCCGCCGGTCCCCGCGCGGTGCCCTCCTCCCGCCACA
CGGGCACGCACGCGCGCGCAGGGCCAAGCCCGAGGCAGCTCGCCCGCAGCTCGCACTCGCAGGCGACCTG
CTCCAGTCTCCAAAGCCGATGGCATCTCCGGGCTCTGGCTTTTGGTCTTTCGGGTCGGAAGATGGCTCTG
GGGATTCCGAGAATCCCGGCACAGGTAGGAAGGAGAACGGGGGCCTGCGGCGGGCGAGTTTTGCGGTGGT
CTGGGGTTTGCGGAACTACGGAGAAGACGAAGGAGGTTTTTCCACCTGCAACAGGAAACTTCTTCGGGCG
CTTCTCCCTGCTTTTGGGCTAAGTCCTTGACGGCCCAAGAGCTCAAGACCTCTACAGCCTCTTGTACCCT
GGGAAGACGCCCAAATAGTCTCAGGCCCGTTCCACAGAAGGTTGGAAGAGCCCCCCAAAGACCGCGGTGT
CTCGGGGACATGGAATTCCGTGGTCCTGGGGCGCTGCTAAGATCCGGGTGTCTGGACCCTGGGGTGGGAC
GGAGTGACCGTGAAGATAGAAAAAAAAAATGGGAAAGGTGAGAGATTTCTTTATCTAGAAAGACAGTCTG
CGAAAAAATGGATAGCTTCAGTGTTTAGGAAAACTCGTCCAAGGTAGGCAGGGAGAGGAATTTGCCTGAG
CCGATTGGCACCTGGAAGGGCAGCGGTGTGGGCTTCTCCTCGGGAAACAGATAAAGGAAATGAGGGCTGG
CCCGGGCCGCCAGCCTCCCGCTTGCCTTCTGCACCTGCCGGCCTCACCGAGTCCTGAGCGGCCCCCAGGA
GGAAGGCGGCCCCTCCTAGGACCCCGGACTGATTGATTTTCACATAGAACGAAATTTCACACGTCCGTCT
GTTGTTCTCTTTCTGCCTCGCTGTCTGCCTGCCTATTCTTCCTTGCAGCGCGAGCCTGGTGCCAAGTGGC
TCAGAAGTTCACGGGCGGCATCGGAAACAAACTGTGCGGTGAGTGCCCAGGGACCGGGGCGGCCAAGGTC
GGCCCGCGGGGTCCAAGCAGTCTTCTCACCTCCGCATCCCAGTCAGCGGAGTCGGGGTTTCCTGGCTGCG
GGTAGGCGGGAGCGAGGGAGCCGGGCCCGGCGGAGGATTGACGAGGCCCGCGTTCGGTGTCCTTACCCAG
CCCTGCTCTACGGAGACGCCGAGAAGCCGGCGGAGAGCGGCGGGAGCCAACCCCCGCGGGCCGCCGCCCG
GAAGGCCGCCTGCGCCTGCGACCAGAAGCCCTGCAGCTGCTCCAAAGTGGATGTCAACTACGCGTTTCTC
CATGCAACAGGTAAAGACTCAGCGGGGAGCCCCGGGGCGCCCCTGCCCCTCTCTCTGCCCCGCCCACCGC
GGCCGGTGCGGGTCCGGCGCTGAGAGCCGGACAGGGGCGTCGAGGTGGCAGCGGAGGCGGGACCTGCCAG
AATCTTCAGATAAAAGCGAGAAATGCGGGACCTGCCCGCTGGGTCCAAGCCCCCGAACCTGGCCTCGGAG
CTCCAAGAGGGCTCTGAGGCCGTGGCGCTCTTCCCCCAGCGCGGCCCTTGGGATGGCGGGTGGCCGACGA
TCCAGGCGCTCGTGCGCTCACTGAATCGATGACGGCTGGCTTCCCTAGGCCGCTGGGGCCTCGGGTGGGA
CTCAGTTTCCAAATACCGTGCCCGAGAATTCAGAATTGCATTTTTTTTAGGTCTTTAGATCACGAGAGTG
ATTTGTAGCTGCAATTGCACAAGAGAACGATTCCATTCACATGAAACCCGCGCGCCGAGTTTTACCCCCG
TGCACTTACACACCGTCTCCCAAATGTACGCGCGCACACACACATGCAGACACACATGCATACGCTCTCT
CTCTCTCTCTCACACACACACACACACACACACACACACACACACACTGACTTTAGAAACAGCGGGCCTT
CCTATCAGACCAGAGATCCTAATGCACCTGTTCCACTTTGGTTTGCCCGAAGGCATTCGAGACAAACACT
TCTGACGTGAAATATTTATGTAAACATGTAAGATGGTTTACTGAGAAACACGTTTAAGACGAACTCCTGT
GAACTAGATAAACGGAGGTACACGCTCTTCAAAAAAAGAAGGCAAACAATATAAGTTATGAATTGAAATG
CAGTAATTAATTTGGGGAAGAGAAGAAATCATAATTTATCTCATTCATTCCCTTCACCTTTGAAAAATGT
CTCCCTTTTAAAGAAAAATGTTCTGCCTTTCCAAAAGCTTTATCTAACATGAAATCTCTCAATTCAAAGA
AATGTTATTGCCTCATCAAGATCTTGCCTTGAATATTTTCAAAGTAAAATTAAAATGTGGCATTTTAATT
TCATTCTTTAGACCTGCTGCCGGCGTGTGATGGAGAAAGGCCCACTTTGGCGTTTCTGCAAGATGTTATG
AACATTTTACTTCAGTATGTGGTGAAAAGTTTCGATAGATCAACCAAAGTGATTGATTTCCATTATCCTA
ATGAGCTTCTCCAAGAATATAATTGGGAATTGGCAGACCAACCACAAAATTTGGAGGAAATTTTGATGCA
TTGCCAAACAACTCTAAAATATGCAATTAAAACAGGTATTGTCTCATCGAAAATAATAAAGCTCTTTTTT
CGTTTACAATTTTTATTTTATTTTTTTCTATAAAATGTTTTGTTTGATGGAGTTACTGATATTTTCAAAA
TTGCAAAGTTATTTTCATCATGTAAAAAATAGTCATTATTAGAATGATTCTAATCCAAAGCACCTTCCAC
TGCTATTGTTCATGCTTCTGAAGTTGATAATGTCAGAAACATGATTTAAGTGTAAATCATCAGATTTTAC
GTTGCATGTATTTGGACACGGAGGTTATACCACTGGTATAGAAGCAAATATTCATCAGCAGAGACCAGCA
GAAAGAACTCAAAGTGGAGAAAGAGAATATGGAAATAAAAGCTCGAAAAATGCGTGATCCAAACAAAAGC
CCGAATACCAGTGCTGTGCTGGTATTTTCTTTGGCATAAAACTGATCAGAAACAGGACTCACCACCCTAT
TAATCATTGAGTGGGAGGGATGTTTTCACATTGTGTCAAATGGCCAACCTTTCAGATTTGAATTCAGATT
TTCACTTATTTTTAAGGAAATGTGCACAACACACAAGCAGGCATGATACAGACTAGCTTAGCAATTCAGC
CATGTTATATAAGGATGTGTGTTCCTCCCAGCCACTGTATATGTGAGATAAAGAAAAAGGGGGGGAGGGG
CAAATCAGATATCCTTAGGGGGAAATTTTTTTAAATGTACTTTTGTGGTCTCTTGGCTTTTCACAGGAGT
CTTTATATTCCATCCATATTACAGCTTCATTTATAACATTTATTTGGGTGCATTCCGAGCTTTCATGTTA
TCTACACAAAGTCAGCCATTCATCTGCCCAGGTCTTGATTACCCTCGCTTTTTACGTTGTCTCTAATCAT
CCTGATACACGATGGCTGACACTTCATTACGGCAATAAAAATAAGTATGAATGAATTTCCAGGGGTGGGG
AGGACTTTGTGGATCGAAGTTGATGTGTAGCCTTTAAAAGATTTGCTAGCAAATAAAAAATGTGAAATAT
GACATGAACATTCATCACCATAGAAACGTCATCTTTTTAGATTGCAAACATTTTGCTGATGAATTAGCAG
TATTACGCTAATCAATAACAAACATTCTTAAAATGTTTGCTGTGAGAAGTTTAGTTCTTTTTTTCTTTTT
GTTCACATTATTTGTACCAACAGAGAAGAAAGGTAGGCATACAAAAAGCCTTGGGACATAGATTTCTATC
AAAGTCAGGCTATGGAATAGGAGTTTTGAAGGTGTATTAGACATCATCCTCAATTAACGTTCATGAAGAA
CCCACGTGATGTTTATACCAGGCATTAAAAATTTTCCTACCCCTCCTCAGCTTTTCCTGCATTCATAGTG
CAATCCTGGGTGATGCTTTTAATTCATTTTTTGACCCATTCCCCATACCTTATATTTAGATACGTTAATA
GTAAATTGCCACCTATTGTTTGTATTGCTACCAAACCAAAAAGAACCTATGGAAATGTTTTGTGTCTTCA
TCCTTGAAAGCTAGTGGTGCCTGAAATGCAGTCTACAGAGTTAAGATAATGGGAACTGCAAGTCAATGAA
AGTAATAGTTCTGTCTATCAACGTTGCATTTAGTGCCAGGAAAAGATGGGCTAATTCAATACTTACATTT
TGCCATAATGCTTATGAAACTGTTAGGTGTCACTGTAATGCATTTTATTTAAAGTTCAGATAAAAATGTG
ATGGATTAAGTTGGATTTCTAAGCAAGGCATATCAATTCAATCTCTCAATAGTTTTCATAACATATTTAG
TCTGCTGGCCTTTTCCTTCAAATAGCATTTCAAAAAATTAACAGCAGTCATTTTCTCTATTCAGCTGGCA
ACTTTATAGATTTCTGTGCTATAACTGTCATACTTGTCATCTAATGCTATTTAGGGTATGTCAAATTAGT
TACCATCCTTGCTACTACCAGACATTTTAATACTCCTCAAGAGATTATTTTATAAAATGCATATTATCAT
CTTGTTTCTACTGAGAGACCTTAACCTGATTTCCACTTGGGCTCCAAGCTTAGAGAGGAGTGAAGGGCAG
TGGGAAAATGAAGTCTTCATGGATTGTTAAAATTACCTCTGTAAAAAGAAATGTTGGAACACGGAAAACT
GAGCAGAGAATGATAGAATTCCAGAATAATTTGCATTTGCAGAGATCATTAGATTTGGTGCTAGTGGTGG
TGGTGCTGGCTGGGGAAGAGTAGGACTTAAATGTGGTCCTGAATCTTTTACCAAACCATCAGACAAAGGG
AATTAAGCGTCAGTAGATGAGGCAGCCCTAGTGTGAGTGTTGCCAGGACATAAAGAGCAGTTTGGACCGA
CTTTTGGCCTCTTCCCAACTGATCATGAGCACAGGGTCAGAGTTGCCTGAGGCTGGTTGTTCGCAGAGTC
TGCGCATCCTTCCGGGCTCATTTGCTAGTCTGCAGGGAGCATCCCTGAGTCTGAGCAGCCAGTTCTCACA
TCTCAAGCTCGCCACCTTCCTGGCTGCATAGGCTGTGTGGCCACCCAATGGCTGACGCAGTGCGCTCTGC
TCCCATCACAGGGCCTGGCAGGGTGGCGACAGCAGCAGGAGGCCAAGGGCTGCAGGGACACCTGACCTAT
GGGGGCAGGTCTCACAATTCCTTGGAGAGAGCCCTGCCTTGATTTGCTGGGCAGCCCTAGGAAGCAGCCT
GTAGGGGCCACAGGATGGGAGCAAATGTCACTAGGGGAATATTTCTGCCAGAAATCGAGAGAGCCTGTTG
ATCTGACCTGTCAAACTATCTCCCTCCCTATTTTCACATCATCATCAGGGAATGAAATTTTTGAGGCAGG
AGAGATTCAGGTGAAATGGCAGAGCAAGGTCAAAATATATATAGGGAGGAAGGGAAACCTAGCAATGAAA
GCGTCAAACCTGTTTTCACTGTTTACGGAAAGTTATCATCAGGGTGAATTGGCCTTCTGATATCCAGAGG
CACAACACACCCCTCACAATCTCTCTCCATCTTATGCACAGGTTTTCATTCCCAAGTTTCCCTAGAGTTA
AATACTGTCTAATCATAGACACCACATTCATCCAGAAAATGAATATGAATTATAATCCTTATTAATTTCC
TCACTTGAAAAAAAAAGGGTTAGGGAAAGAGAAATGAAGGAGCATCGGGAGGGAGGAAATGGCTGTGATT
TCAGCTGCGAGCATAATGAAATGGGGAGTCAATGAGGCAGAGAGGAGTGAAGGGTTGCTCCAGACCTCAG
TGGCCACAGCAGCAAAAAAGCCTTCTCACCCTTCGTGGATGGGTAAACTGAGGGGGTCAGCATCAGAGAT
AGAGGGGTACCACACGAGGCCACAAGGACATAAAACAATGCTGGAGAATGTACAATAGATACACAAGTCC
TGATCCCGCTAAAATGGGCTCCCTCCCAGCTTATATCTTTACCCAGTGTCTGTCTGGCCACATGCCTGAG
GCTGATAAGAGAGCACTCCAGTGCAGGAGATAAGCTAGCCATTGACTTTTGTCCCTGCTCTTCCCCATTG
CCTTCCTTTATCTTGTTTTGCCTGTGCTGGAGATGAGAGACAATCACATCCCAGGCTTCAGACAGATGTC
CAGGATGTGGAAGATACCTTTTTATCAGATGCTATTTCCACAATGGCCCATCTTCTAAAATTTTTGCTGC
TGTGCAAATCACGGACCTATCGATGACAGGCTTTTGTGGAGCAAGAGGAGAAAACTGAATGCTAATGACA
TATTTATAATCACATTTTAAATAATAGCCTCAGGAGAGTGTGGATGTCAATCCATTTAGAGAGTTTTAGA
GGAATCTAGAAGTTAATTAGATAAGCCTTGCGATGGACTAATCAGTCGATTGAGTATATCTTTCTGTATC
TTGTTGATAAAACAGTGATGTTGACTGTATGTGGCCTTATTTTAAATCACAACTATGGAGGAGCGCTGTT
GTTTATAATTAACAAAGAAGAATTGACAAGAATTAGCTTTGTCCATGCCATCTTTAGACAATCATCACCT
TTTGAATCCAGGGCAAATCATTCAGCAGAGTGTCCTATTTTCTCATTTTTGCCCTGTCTTTTGTAATCAT
CAGCCATTTGTCACTGATATTATTATGAATGTTGGCATGCCTGGCGGATGTCATGGTATGACCGATTCTC
AGAACGACTACAAAAAAGGACTTCTAGCAGCATGAGTATAAAGGAGAAGTTACCTGTCTGAATGGCTGTG
GGTTGCAGTAGCATTTTAGCTTGCGAAAATATTGAAAATAGAAAAGAGACTCATGCAGATTGCAAACCAT
ATTTGTTATATTTATAGGGTCCGATTAAAGGAAGATTTGTAGGGTATGTTTTAAGAAATATCAAAACCTA
AAGTAGTCTTCGTGGTTAGAGGAAACGCTTTTATGGTGTGTGTGTGTGTGTATGTGCATGTGTGTGTGTG
TGTGTGTTCTTGTGCATACACACGTGTGTACATGTTGGATTTCTACTTATGGATTTCCTGTTACTGACAG
ATCTTTCAAGGTCCTTTAGCTAGAGAAATCATGTGTTTGAGAGGCATTTATTTTCACTGGAGGCAATCCT
GATTCTGGTATTCCATTTTATTCAGGGCATCCTAGATACTTCAATCAACTTTCTACTGGTTTGGATATGG
TTGGATTAGCAGCAGACTGGCTGACATCAACAGCAAATACTAACATGTAAGTAGCCAAATGTGTTTTTAT
GTAATTTAGGATAATTATTAGTGACATTCCATAGTCTTTACATCTTATGTGAAAATCTGTTTTTTATTAA
GTAGCCACTAAAATAGTGATACAAACTTCTGAAGTGTGAGTGTTCACTTTAATGTAACAGAAAGTAGTCC
TGATACATCTTCCATGTAATCAAACTCTACAAAATTTTTAAAATACAAAAGAGACTTTTTTCTCACGTTT
GATTTATTATTGTGCATAATGTCAAAGACAAATGGGACCAGATATTATATTTTAAATCATGTTACTCTGC
AATATTTTTTATTTATTCAATACAATAAATTCCCCTCGTGCATTATGTCAGTAGTTGGAGCTCTTGACTG
TAGGGATATAGAAAAAATAAACATTTTGGAAGGCCTTTTTGAAATAATTTTCTCTCTGCTTAATGTTATA
ATCATAACACTTGTAAATGTATGTTTTGAAAAAGGAAATAGTTCTGTAGCTATTGTAATGATTGTAAATT
ATTTATCTGAGTTACAGAGGTAAAATGTGGCCATTACTACATTTCAGGTTCACCTATGAAATTGCTCCAG
TATTTGTGCTTTTGGAATATGTCACACTAAAGAAAATGAGAGAAATCATTGGCTGGCCAGGGGGCTCTGG
CGATGGGATATTTTCTCCCGGTACATGATATTTCAACTTTCTTTGTGTTTTTTCTTCTAATATGCAATGC
CTTGTTGTAAACCTAGGGAAGATTAAAAATCTAGCCTATGCCTCTGCTTAGGTTAAATAGACTGTGTGTT
GATCAAAAGAATGACTGTGATTAAGTGCACATGACCATTGAACATGCCTCCAAGCTAAGTAACCCATGCT
TGAACATCAGTTATTTGTGTGCAAAGTGAGCATAATCAGAGATGGTACTTACCCAGTGCTTCTACTGTGA
CCCTACAAACAGGATGTACGGATAATGTGGAACAAAGGAATCAAGATTCCTAATCAGGAAATTCACTCTC
TGATGCTCTTCCTAGAATTAGTGAAAGGAAATGGGTAGCCTCATTTAATAAAGCATTTGCTGTTCAAGGG
TGCATAGCAAGGTATATCTACTCAGTAGAGCATATGGACCACTCTGTCTTTGAAATAACAAGCACCAAAG
TGGATTTACACTAATTTCAAGGAGGACAGAGAACGCTTTGGGAGAGAATTTCTTAGAGCAAAAATAGAGG
GTGACGATTTCTTCAAGAGATTTCTCATCCCTTCTCTTCTTTATCATGCCATTCAGTCTTTTCCATCCTG
CCTTTTTATCACCAGCCATTGAATTCTAAGCTCCATTACTTAGACCTCTTCCAGCCAAGAGAATCAACCT
GAAACAAAAAGCTGTGCCCTTGGTTTACAGTTCTGTGTGTGACCTTGGTTTGATGCAGAAAAGAAATAGA
AGTTAGGAAGGCAATGCAAAGAGAGTCACTGACCCATGGAAAAGAAACCCGATGTGCAGACCATCAGCTA
ATCAGTGGCAGGAGCGGATGTCATTAGTCCACTGAGACAGGACCCACCTGAGAGAGAGGCCAGAGCAACA
CCTGTCGTTGTGTCAGACAGAGCAAAGGCCAAGTGGTTGTGCTCTCTCTTCAGCAAATCTACAAAGACAA
GCAAATGATGAGGCGGGGATAGGGGAGAAAAGAAAAAGTGAAAAGAAGAAATGATAAGCAAGAGTGACCC
CAAGGCCAGGGCTTAAGTTAAGCATGTTTGCCTGCAAGCTCTGGTCAGCTATTTTATGTGTTTAAATATA
TAGCACAATTTTTCAGGTGCTGAAGGAAAAGGTGTTAGTTAAATGGAAGGGAAAATTAGCCTTTTAAAAA
GTCATTGAACACCAGCTGTGATGAATTTTAAGCTAGCCTTTATTTTTTATGGCACTTAGTACTTAGTTTT
CCTTTGGAAAGCCATCCCTGTTGAGGGAGCTTGGTCATCATTGCCTGATGCTTTGAAAACATTGTTCATG
AGGAATGAGGTGGGGTACAGAGATCCACATCATTTCTACCTTTCTTCTTCCCACCCTTGTGTGGTTGGTT
ATAGGATTGATCTGTCCCTGAGATGAATCAAGAACATGCTGGGCTCTATTTTTTTTTCTTTTATTTGCAT
TTATTTTATGCTGAATTTATTCCCGTGCATAAGTTTTAATGGTCCCCGGGAGTAGGGAGAGGACAGATGT
ACCTGTTGACCCTGAAAATTTGACTAATTTGACTAACAGCTAGGCCTAATTTACCTGGCTGGTCTGAAAA
ACCTACATGCCCCAGAAAACATACACCCAGAGAAATAATTCTCTTAGGCAGTTCTGCTAGGCTTAGAGCT
TACCCTCCACCCTCACTGATAATGGGGGATTTTCACATGGAGAAGACTTCAGCTTGAGCATGGGAATTAT
AGGCTTCCTTGGAGCCTAAAGACCCATTTGCTCTTACGCCAAGATGCAAGCCATAGATGTCACACTACAG
TGCAGTGCAGACATTGCAAAGTTGGGAGGAGACAGCAGAAAAGGTCATTGCAACCTGTTTCTGCTCTACT
TTCTACAAGACATCACAGACGAGAAGTGGCTCATCACATCCTTACTGGCTATGGATGCTATTCCCGGGAG
CAACCAGCCTTGCTCCTGCAGTAAAGGGTCTTACAATTTAAGGGGTGGGGATAGAGAAAGCCACACATCT
TATGCATCTGGGATCTAAAAGTCTCATTCCCTGGGACTCAATGTGAAGAGTTAGGTCTGTGACTTAAAAC
ATACTGTGTCATAGCTCCATCAATAATATCCAAAGCCTTCATGCTTCATGGAAAGTCCTTTAGGACTCCT
AGAAGAAATCTGCTTTTGTGATGTCACCTACACTGGGAACCAGAGAAATACAGAGCATTCCTTACTGCTC
AGCAGGTCACAAAGCACAAAGACTAAAGAGGGGCTAGGAAAGAAAGCTTGGCTTAGTCACCGACCTTTTC
CTAGCTAACAGGGTTTTCATAATGTTTCAGCACTTGCTTTTATTCATGTATTTTATTTTTTATTTTTTTG
AGACAGAGTCTCACTCTGTCGCCAAGGCTGGAGTGCAGTGGCACGATCTCAGCTCACTGCAACCTCCATC
TCCTGGGTTCAGGCAATTCTTATGCCTTAGCCTCTAGAGTAGCTGGGATTACAGGCATGCACCACCATGC
CCAGCCAATTTTTGTATGTTTAGTAGAGATGGGGTTTCACCATGTTGGCCAGGCTGGTCTTGAATTCCTG
ACCTCAGGTGATCTGCCCACCTCAGTCTCCCAAAGTAGCACTTGCTTTTACATCCTTTCTTAGAGGATTC
GTAGGAAATAAGAGCAGGTAGGGCTCACGCATTTGTCCTCATGCCTCTGTTACACAAAACAGTCTTCTCT
GCCTGGAGGCCCAGAAGCCTCTTTCTCTCACTCAGAGCTGCTGAGCCTTTAGCCAGAGGACAGCTGAGTT
GCAGAGTGAGGTGTGGGAGGGCAGGGCTGGAAGCTTCAGAAGAAATGCACATGAAGAGCACTTTCTTAGG
ATACGTCTTCCCCTTTCTCTTCTTCCCTCCTTCCTTCTCCAGCCTCTTTAAGAACAACTAAATTCTCAAA
CAAGATCATTTTGCTCCCCACAAGGGACATTTGGCAATATCTATAGATGCTTTTGATTGTCTGGGGGAGA
GGGTGCTATGGGCATCTGGTGGGTAGAAACCAGGGATGCTGCTCAACACTTTACAATGCCCAGGTCAGCC
CTCACCAGTTATGTTGCCCAAAATGTCAGGAAGTGCCAAAACCATGAGCTAGGATGGAATTTCCTTCTGA
AGCAGACCCTGCTTCCAGCATCCTACAGCCAGCCTTTCACACCGGGTGTCTGCTCAGAGCAGGCGTGACC
TGGATTCTACCTGATTCTACCTGTCCTGTATCTCTAGAGTCCAGAAAGGAAGGAATCGCCCTGATTTTGA
TTGAGGACAGAGGCATGTGTCTGGGTGATGAGTGCTCTGTGCTGGGCAGCCTGCTTGAATCAGAGCCCAG
GGCTCAAGAGACAAAGGTCATACCCCTGCCTGGGCCATTCAGCTTGACATGGAGCCCTCCTGCTCCTCAG
CCACCAGGAAGGAGAGTAACTCACAACACTCACGTGACGGCAGGACTTGGGGTGTTCCCCTTGGTCAGGA
GGTAGAGGCAGTACCTTCACTCTGCCCCATGGCCTCATGTCTTCCATCCCAGCATATTAATTTGCATTCA
TAACAATCTGTCTTTCCTGAATTGCAAACATCCTAAACTTCCCAACAGCCCTGCATTTTCTTTGCTTGTC
AAGTGAGACTCTACTTACAAGACACAAATCTTATGGCGTGGAATCCCTGACAACTTTTGGATGACACAGA
AAACGTAACACAATATGGACTGAAAATTCTCTTAGTTGTATGTTTGTCTATACTTATGAAATAAGTTTTG
TTAGCTAATACAATTCTATTATTTCAATGATGTCTTTGAGAGGGAAGAACTAGTTTAGAGGGAATGAATA
GATGAGTATGATGAGATGGACGTGGAGGTTTATCCTTTATAACAGGGGTCCCCAACCCCCTGGTGGTGGA
TCGGTACAGGTCTGCGGTCTATTAGGAACGGGGCCACAGAGCAGTAGGTGAGCAAGGGGCAAGCGAGCAT
TACCGCCTTAGCTCTGCCTTCTGTCACATCAGCAGCCACATGAGATTCTCATAGGAGCGTGAACCCTATT
GTGAACTGCGCATGCGAGGGATCTAGGTTGCATGCTCCTTACGAGAATCCAATTAATGCCTAATGATGTG
AGGTGGAACAGTTTCATCCCAAAAGCATTCTCCACCCCACCCCCACCAGCCCCCGACCTTCCATATGTGG
AAAAATTGTCTTCCACGAAACGCATCACTGCTGCCAAAAAGGTTGGAGACTGCTGCTCAGTAAAAATTGT
TGATTAGGCCAGGCGTGGTGGCTCACACCTGTAATCCTAGCACTTTGGGAGGCCGAGGCGGGTGGATCAT
TTGAGGTCAGGAGTTTGAGACCAGCCTGGCCAATGTGGTGAAACCCCGTCTCTACTAAAAATACACAAAA
AAATTAGCCGGGTGTGGTGGTGCATGCCTGTGGTCCCAGCTTCTTGGGAGGCTGAGGCAGGAGAATTGCT
TGAACCCAGGAGATAGAGGTGGCAGTGAGCGGAGATCGTGCCACTGCACTCCAGCCTGGGCGACAGAGTG
AGACCCTGTCTCAAGAAAAAAAAAAAAAAGTTGATTAGCAGCTTACACCAGTAACAGCTGATTTATGTTA
ATCCAAATGCAAGGCACTGAATGAGTTGAAATGAAAAAAAAAAAGCTTTCTCCATCCAGATATAACCAGA
ATTTTACACACCTAGTGCAGAATGACCATGCTCACAAGCTGGGATGGAGGCAAACCTTTTGCTTTTGAAT
TAAAAACCTCTTCAAAGGGCTTCCAGCAAGAGTAGAATCCACTGCAGTTCCCCTTAGTGACTGAGATGGG
GTGTGACAGTGGCACCTGTCCTGTCCCCATGTGCCCTCTGGGGTAGCGCCTTTGAGTCTGAGGATTCAGT
TTAAAGATAGTCAATAGGTTTTTCTTCTGAGTCCAAGGAGGACTCAGGTCAGTGGAAATAAGGAATGTTG
CTTGCATGTGAAATGAGGTTGATAATAAATAAAGTAACTGCGTGTTGCTGTGCACTTTAGGTGGCGCCAT
ATCTAACATGTATGCCATGATGATCGCACGCTTTAAGATGTTCCCAGAAGTCAAGGAGAAAGGAATGGCT
GCTCTTCCCAGGCTCATTGCCTTCACGTCTGAACATGTATGTGTTTCTTTTCCTTGCAAGTTTAAGGTTA
TGTTCCATAAAGCCCGAGTTTAAGGAGTGATGGCTGGAAATGCATTATCCCCAGAGGCCCTCTTTCTGGA
AGACACCTTGGGAGGGAATGGGGGAGAAAGCTGAGTGGTACTATGGGGTGTCCTCCTTGACTCTTTGAAA
TTCAGGAAAACCCTCAAAGATAAAGGAGCAGCCTGGGCAATATAGTGAAACCCCATCTTCACAGAAAATT
TAAAAAAAATTAGCCAGATGTGGTAGCACCTATGATCCTAGGACGCTGAGGTAGCAGAATTACTTGAGTT
CAGGAGGTTGAGACTGCAGTGAGCCGTGATTGCACCACCACACTCCAGCCTGGATGAAAGAGCAAGACCC
TGTCTAAAAGAAAAAAAAAAGGAAAATATTTTTAGCTCTAGTTCCTACCCTTCGCTTCTGCGCAATCAAG
TTGCATATTAAGGGAAGGGGAAGAGGAGGGAAGGGGAAGAGGAGGGAAGGCAGAGGGACTGTGAGCTCAT
TTGGACCATTGATGCTACGCCCATGTAAGCAAAACTCCAGAGGAGCCTTTGATACAGTTTTTCTGTTTGA
AAACTCAGCCCACTGATCTGATAGATATTCTGCCCTCATGGTGCCTTGAGCCTTTTTGTTTGTTTGTTTG
TTTGTTTGAGACAATCTCGCTATGTCACCCAGACTGTAGTGCAGTGGTGCAATCACAGCTCACTGCAGCC
TGAGCCTCAACTTCCTAGGTTCAAGCAGTCCTCCCACATCAGCCTCCTGGATAGCAGGGACTCCAGATAT
GTATCACCATGGCTGACTAATTTTTCTATTTTTTATAGAGACAGGGTCTTGCAGTGTTGGCTAGGCTGGT
CTCAAACTCCTGGCCTCAGGTGATCCTTCCACCTCGGCCTCCCAAAGTGCTGAGATTACAGGCGTGAGCC
ACCATCATACCCAGCCTGAACCATTTAACATTCATCTTTGGCTGACTTGACCAGAGGTTTTGTTACCATA
AAGAAATAGCACCGTACCAGGCACGGTGGCTCATGCCTGTAATCCCAGCACTTTGGGAGGCTGAGGCAGG
TAGATCATTTGAGGTCAGGAGTTCAAGACCAGCCTGACCAACATGGTGAAACCTCATCTCTACTAAAAAT
ACAAAAAAATTAGCCAGACAAGGTGGTAGGCAACTGTAATCCCAGCTACTCAGGAGGCTGAGGCAGGAGA
ATCACTTGAACCGAGGAGGCAAAGGTTGCAGTGAGAAGAGATCGCATCACTGCACTCCAGCCTGGGCAAC
AGAGCCACACTCCATTCTCAAAAAAAACAAAAACATAAGACTGTTCCTTCATGATCTCTGCCTCACAGTA
GCCTGGGCTTTGGAATACAGCTGCCTCAGAGACAATCAGGAAGCCCTCTGATAGCCAGGGAACTAGGAGA
CAGGGAGGGAGGAAGGGCCTAGAGGGAGACTCAGGGCTCCTGTAAGGAAATGTCACTCAGGAGACGCAGG
GAACCGTGGTGGGTCTCAGATCCAGATCCACCATGAACTTTTTCTATTTCCTATTTTAAGTGAGGTATGT
GTATCTATGTGTGTGTGTCTGTCTCTGTGTGTGTCTGTAGGTGTCCATGACAAGGAAATAGATTGGAAAT
CAGTGGATACAGTTCATTACCACAGCAGTAGCTGTGGAATTAAAGGAAACTAGCAATTCCATGTTAACAA
ATTATCAAAGCATCTTGTTTTCAGTCATCTTTTGGGGTTTTATTTTGTGAAATGTCCTTCTTCAACGTAT
AGGGGTCACATTGGGCAAAAACCACACAGCCTAAAATTACTTAGTATTTTACCTTTCTGTTGCTGCTGGA
ACAAATGATCACAAACTTTGTGGCTTACAACAATATGAATGTATTACCTTATAGTTCTGGGGGTCAAAAA
TCTAAAATGGGAAAAGCAGGGCTGCATTCTTCCTCGAGGCTCTCTGGAAGATTCCGTTTCCTTGATGTTT
CCAGTTTCTAGAGGCCACCTACATTTTTTGGTTCATCTTCAGAACCAGCAGCATAGCATCTTTGGATCTC
TCTCTTTCTCTCTCTCTCACCTCTACTTCTACCACCACATCTCTTTCCACCTGTGGCTCTCCTGCCTCTC
TCTTTTGGATCTACTCAGATAATCCAGGGCAATCCCCCGTCTCAACCTTAACCTAATCACATCTGCAAAG
TCCCTTTTACCAAGTAAAGTAACATATTCACGGTGTTGAAGATGAGGATGTGATTTTTGTGGCAGGGAGT
ATCTGTTATTCAGCCCACTCTACCTAGTACCCCACCAGGAGATAACTTTCTTTTCTCAGCTTCTCCAAGG
ATAGAAAAACGTGATCTATTTTTCTCCTCAATTACTATTTTCCTGAAATGGGTTTGGACCCCTAAATAGT
TACATGTTATTACATTCTCAGCCTCAAAAAGTCCAGATGATCTTTTATTGGGCGTCTTTTTCTTTTGGCT
TCCAAGCTGCGTCCACAAGTTAAAATGAGTTTGGTCCAGCAGCAAGCCACTCTGTGCTCTCTGCCAGGCA
TCTCTGGTTTGGGCATGAGCTTCTCAGCCTCATGCTTTATGTAAATTGACTGAGACTTGATCAGGCCATG
TGGTCTGAGGATCTAAAAATAACAATTTTGCTCTACCTTCTTTTCCTGATACTGTAAACTCAGTCTACTT
TTTTTTTTTTTTTTTTTTTTTGAGTCAGAGTCTAGCCCTGTCGCCCAGGCTGGAGTGCTGTGGCGTGATC
TCTGGAGTGCAGTGGTGCAGTCTCGGCTCACTGCAACCTCCATCTCTGGGGTTCAAGAGATTCCTCCTGC
CTCAGCCTCTGGAGTAGAGTAGCTGGGACTACAGGCACGTGCCGCCACACCTGGCTAATTTTTGTATTTT
TAGTAGAGACAGGGTTTCACCATGTTGGCCACGCTGGTCTTAAACTTCTGACCTCAGGTGATCCATCCGC
CTTCACCTCCCAAAGTGCTGGGATTACAGGAGTGAGCCGCCACGCCCAGACTACTTCTTCATTTCTGAGA
AAGAAACACAATTCGGCCGTATAACAACCATTTGACTCTCCCTTCTCCTTCTTGTGTCTCTATCTATGCA
TACAGTAGTGAAGGATCATTTGAATTACGAAGCTCTCCTAAAATACCAATAGGCTCTAACTTTGGCCTAT
CATTTGGGTTATCATTGCCTTATCATTTTTGACAAATAGTTTTTTTAATATATAACACCTTATATCTGAC
TACTATTTGACAGTTTCCAAAACACTTTGAAGATATGGAACTTTGATTCTCACAGCAACCTTATGGGACA
AGTAGAACAGAGATTGTTATCTGCATTTTACAAATGAGGAGGCTGAAATTAGCTAGGTAGGTAGAGCCAA
GATCAGACTGGGTTTACTGGGTCCAAGACCAGTGAGCTCCATGCACCGACTACCACTGTAGAAACCAGAT
TAAAAGATTCAGCAACAGAGCTTTGTATACAGCAGCTTATCAATTGACTTAACATCTTATACCTTCCCTG
ATCAAGTTTCCACCAGGAGCTGTTTTCTTAATGTGAAACCGATGCTAATTTGTGACTCTCTCTTTCTACC
AAAAAACATTCTCATCATCTCGTAGGGTTGGGCTGGAGGGGGTTTTCGGAGCTCATTTAAAGCCGTCCTG
CATCTTCTTGAACCCTTGACCCTAACCATCCTGGACAGGTGAGCTCTTAAAAGTGAGTCCTGCCTTTGAA
GCTGCAGGTTAAGAGGTAATACGATCCCCATCGCTAGTTCCTTCTGGGCTCTAGACCTCAGACATTATTT
TCAATTCATCATTTAGTGTAGCTTCCTTCTGGCTTCAGGCCAGGCCACATATTTTCTTGGTCTTTTCAGA
TTTTACAATCACACTGTCTCCACCAGCTCCAGAAATAGATCTCCAGAGGCAGAAAAAAGAAAATTACCAA
GTCATTTCTCAAATGCCTTTTCTCCGGCTAGACAACATCAATCTTGGCATGGAGGCTTCTTTCCTCAATT
GCTTGGCTGGCAGGGAGAAAGGATAATGGAGGGGCTGCTGTGTTGACTCAGTGAGGAGAGGGAGGCCATG
GGTCAAGACAGACGCTGCTTCGGGTGTTCTCTCTTCACACATTTTGAGAGGTTTCCAAGGCCCAAGACTC
CTAGAAAATCAAATGAGAGCCTTATAGAACTTGTGCCTCAGTGCCTGGGACACAGAGAGCTCTGCATAAA
TATCAACCAACTTTAAAAAACAACAACCTCAGCCGGGTGCGGTGGCTCACGCCTGTAATCCCAGCACTTT
GGGAGGCTGAGGCAGGAGGATTACTTGAGGTCAGGAGTTTGAGACCAGCCTGGCCAACATGGTGAAACCC
CGTCTCTACTGAAAATACAAAAATTAGCCAGGTATGTTGGTTGGCGCCTGTAATCCCAGCTACTCGGGAG
GCTGAGGCAGGAGAATCACTGGAACCCGGGAGGCAGAGGTTGCAGTAAGCCAAGATCGCACCACTGCACT
CCAGCCTGGGCAACAGAGTGAGTGAGACTCCGTCAAAAAAAAAAGACAAAAAAAAAAAAAAAATCCCACC
TTGTTTTACAGATGAAGACACCAAGCCCCAGAGGTGGGGGATACTTTGCCCATGGTGTCACAGCCAGTCA
ATGGCAGAGCAAGATTCGAAGCCTCAGTAATTTCTCAATAATACCAACACTGCTCTTTATAAACTTTTTT
TGCATTCAGTGTATTTTATTGAATTGAAAAATCATTCCTTTGATGTGTCATCTAAGGATAGGCTCTGGAA
TCAGACAAACACAGGTTGAAATGTTTGGTTTTATCATGTACTAGTTGTGTGACACTGGACAAGTTACTTA
ATCTCGCTATGCCTCAGTTTTCTGATCTGGGAAAGGAAAGTCATATTAATGCTCCTCTCATAAGACTGTT
GGGAGGGTTCAATTAGACACCATCACTGAAGAGATTAGCATAGTGGCCAGCCCAAGACTGCTCTTTCAAC
TACTGGGTTGGATGTCCTAAACGCTTCTCTCTGGCTAGCTGCTCTAAATTCACTTGTAGCATCCTTTCTT
AAATCCCATTTTCCCCATGTTGATTATTCTTTTTTTTTTGAGATGGAATCTCTCTCTGTTACCCAGGCTA
GAGTGCAGTGGCGCCATCTCAGCTCACTGCAATCTCTGCCTCCCTGGTTCAAGCGATTCTTCTGCCTCAG
CCTCCTGAGTAGCTGGGACTACAGGTGCATGCCACCACACCTGGCTAATTTTTTGTATTTTTAGTAGAGA
CAAGGTTTCACTATGTTGGCCAGGCTGGTCTCGAACTCCTGACCTCAGGTGATCCACCTGCCTTGGCCTT
CCAAAGTTCTGGGATTACAGGCGTGAGCCACTGTGCCCGGCCCCGTTAGTTATTCTTGTGCTAATTTCCT
GATCTACTGAACCAGGTCACATTACTATCCCTTCTTCCAATCTGAGCACTGAGTTTGTAACTTGGCATGT
TTAGAGCCATAGGGATGGGAACAACATTGCGAGACTCTGTGGCCTTCTGCATCCAACCAGAAATGTTCAC
ATATTCATGAAGGGAAGAGCCATTTTGTTTTCTAAATGACCCTTCACTCTGTCTCTGTTGCACCCCACCA
AAGCTACCCACTTCTTTTCTGGCCACCAACACCGACTAGAGCTTTGCTTATCTGATGAGGAGGGCAACCT
ATTAAATTTTTCTGGTTGTTTGAATCAACTGTTTTCTTGTAAAACTTGAATAAGACTAAATTAAACAACT
AGTCTTTCTGTGGCAAGCGTTTAAGAGTTCCAAGATTACTTTTCTCTAAAATAGAGAATCACAAAATCTC
AGAATTGAAAGTGATCTTAAAGATCCTTTGGTTCAACACATCCTTTGCTGGAATCTCATCCCGTTCCCCA
AATCTTCAGTCATACAAAGGCTTGGCAAAAATTAACTTGATGAGTTTTAGGTTCTCTCTTTAAAGTAGGT
TTAGAGGGAAGCTAAGATCCCAGCTCAATAATTCACATCTCAAGCTCTGAATCCTTTGAAAGCCTAAACC
ATGAGCTCAATTCCAAATTCCTCTTATTTCTTTGTGGCACAAGCTCTTCCAGAAATATCTTCCGCGAAAC
AGCATAACCTCATCTAGGAAACATATTCTTCCTAATCATAACAAACAGTGGCTCTTTAGGCAAATCACCG
TAACTAATTCGCTCCGCTCTTCACATGCCAAGCCTGGCCCACACCCACATCCCCCAGAACCAGTTGCCAA
TGTTCTGCTGAGGCCCCTTGTGGCTTCGACCCACTTCTGTGGGGAGGTAATTCTCAAAATTGCTCTATTT
TAGTTTATTATTTTATTTTGGAGACAGGATTTCACCCTGTTACCCAGGCTGGAGTACAGTGGCACGATCA
TGGCTCGCTGAAGCTTCAAACTCCTGGGCTCAAACACTCCTCCTGCCTCGCCTCCTAAGTAGCTGGGCCT
ACAGGCTTGAGCCACCACATCTTCAGAAAGATGACTTTCTTTTCTTTTTTCTTTTTTTTTTTTTTTGAGA
TGGAGTCTCACTCTTGTCGTCCAGGCTGGAGTGCAATGACGCAATCTCAGCTCACTGCAACCTCCGCCTC
CCGGGATCAAGCAATGGTCCTGCCTCAGCCTCCCAAGTAGCTGGAATTACAGGCGCCCACCACCACACCC
GGCTAAGTTCTGTATTTTTAGTAGAGACGGGGTTTCACCATGTTGGCCAGGCTGGGCTGGAACTTCTGAC
CTCAGGTGACCTGCCTGCCTTGGCCTCTCAAAGTGCTGGAATTACAGGCGTGAGCCACCGCACCTGGCCA
TAAAGATGACTTTCACGTATCATTATTGGAGAGGTTTTTAGTTTCAAAAATAGATCTCCTTTAAAAAATT
CTTTTAAACAGTGACCTGTTTGGAAACAGGGCTGTTTGGGCAATTTGGAAACAGATGACTTCCACAAAAT
GTATTGCTCCCCCCTTAGTCGGAACTGACAGTGAGTGAAATTGTGGGCTAAATCTATTTACCTTCAGCAC
CCCTGCTCCTGTGCTGCATTCCTACCTCCTTCTCACCTCAGGGCCCTCATCGCTCCCATGTTATTTTCTC
CTCTACCCAGTCCATCCAAACCTCCTCTCAGGAAAGAACCTGAAAGCCTTGCTGAGATGTAAGCAATAGG
TAAGACCTCCCCATTGCCTCTCCTGGGGATATTCCCATCGCACTCAGAGAGGCAAAGCTGTGAGGTGCTG
AGACACAACTCAGCCACTGTGCAGAGAGATGCTTCCTTTATTCCTCCCTTCCTTTAGTGCTGCAGGCGCC
AGGCGTTGCTTCTGGCACGGGGGAGAGAGCAGTGGGCAGAACACACCCAGTGCCCGCTCTCAGCAAGTGT
CCCTTGTTCTGGGGAAGAAAGGGATGGGAAGGGGCTCCTGAGATCCCATCCACGCCAGGTGACGGATGCT
CCCTTGTTCCCAGTGCCAGGTCAAAAGTGGCTGAACAGACTTATTGTTCTCCAGGTTAGTGATATATCCT
GTGAGCTTTGGAATTGATGAAATGGTGACAGGCCCTGCTCTGCCACCTCCCAAGGCATGACCCTTCGTCT
CCTCCTCATCTGTAAAATGGGGATGATGATACCCAGCTCCCGTAGCTGTGGGGAGGATGAAGCAAGATGA
TACATGGGAAGGGTAGTGCACTGCGCATGGCTCTCGGTGAGCCCCTCACAGATGACACTGTCGTTAGAAG
GAGCTGAGCCCAACCAGGAGACGAGACAGAGGGAGCAGGGAGAGCAGAGTCGGGGCCAGTGATTTCCTTA
AGAGGGATGTGCCCTTCCTCCCAAAGTGCCAAAGCAACACTCAAGGATCCACAGCCTTGGGAGAGTCTAG
ATCCTAGATTGCTACTTGTATAATTTTGAGATTTCCCTACATACATATATTTATTTTAAGAAGTAAAGTG
AATTAGCCGGGTGCAGTGGTTCATGCCTGTAATCCCAGCACTTTGGGATGCTGAAGCAGGTGGATCACCT
GAGGTCAGGAGTTTGGGACCAGCCTGGCCAACATGGTGAGACCCCACCTCTACAAAAAATACAAAAATTA
GCAGGGTGTAATGGCGGCACCTGTAATCCCAGCTACTTGGGAGGCTGAGGCAGGAGAATCACTTGAACCC
GGGAAGCAAAGGTTGCAGTGAGCTGAGATCGCACCACTGCACTTCAGGTGACAGGGCGAGACTCCATCAC
ACAGACACACACACACACACACACACACACACACACACACACACACAAGAAAAGAAAGGGATTGACATGA
ATTTTGTTCGAAGATTTCACAATGCCACTTGAGGTAAGGAGGGAGACCTGAGGACAGTATCACATTAGGT
AGAAGGATGGGAGGATAGGAAAGGCTACCCTTTTTGGGGATAGCCCAAAAAATGATATGTAAGGCACCTC
ACATGCCACAGCTACACTTCTCACATCAATTCTGCCAAGAGAGGACTTCATCATTGCACCTGAGCAAATC
ATGGCTCAGCATGAGAAAGTAATTTGCCTAAATAGAAGCAGGTGTCAAACCCTCATCATTGTGCCTCACA
TCACCTCTTTCCATTACACACTTTCATTCACTCTTCATGATCCACAATCATAGAAATAATTGTTGTCCAC
AGAGTGCTCAAAATGACTGAAGACATACTCACTACTGATGTTCACATTTGTCACTGAAGATCATTCTTGG
ATCTCTTTTCATGTTAAACTTAACCTGGTACACATCATTCCTTTCATTTGACACTTATTTAGGGTATAAG
CTCACAATGGGGCCACCTTGATCTACTAGTCAGAACTGAGTGTGACTAATAAGATAGCAGCTTCACAGAC
GTGCCTGTGTACAGATCCACATCACCTGCGAATCACACAGTCTCTAAAAATGTGTCTGGGAGGTCCCCTC
CCCTCCAGATCATTATAATTAGAAACCAATGAGGTGGTCTCCCAGAGCACAAGCTTGTTTGTAAATCCAA
TGCTTTAGCAAGAGAATGTTCTTTCGGGCCAGCTGGCGAGCAGAAGTAAGGACAGAGGCGACCAGTATTT
CTAAGGAAGCTGTAGCTATCATTTCCCTCAAATCTTAGGGTGTACTGTATAGGAGCAAGCGAATGGAGGT
GTCAGAAGGATGTGAAGGAGGAGGATACGGTGAGAACTGCAACTGCTGAGGGATTGGCCCCGGGGGATGG
TGGGGTGGGGGGTGGTCAGGAAGCATGAGGAAGGGTCAAATGGGCAGATTCCAGCTCATTGATAGGCTGG
GCTTCAAGATCTACTTGTTGAGGACAATATATAATGATCCCCATTCCCCACACACCCACTAATTCCACCC
ACAAAGGGTGTTGGAACAAAAGAATCAAGCCTGAGGACAATTGGTCAATTGATGGATCTCAGAGCTGGAA
GGTAGAATGCTTGATAGGATGTCAGAAGAGTTAAGAGCTAAGATTTCCCAGCCAGTGTGTCCTTTCTCTT
TATTTGAGGTCTCTGTGTTGCTTCTTTCTTCCCTCTAGCAGCTGGCTTGGTTAGGAGAACACACAGCTGC
CTCCAGCTTGGGCAGGACCCCACCTTAGGCCTTCTGGAGCAGGTGCCAAGAAGACCCCTGGTCTTGCTTT
TAGAATAGGCTTTAGATTTGAGGCATTGGGGTCCACGGAGTCCACCAGAGCCACACCAACATTGGGATTT
GTGGCCAGATAGTTAAGGCAATAAATAGTGACATTTCCCCGGACTTGTTATCTGAATATGTGGTCAACAA
ATTCAACAAATATTTTGTCAATTATACGCTATGACAAAGTCTTCGCCCTCATGCAGCCTGCTGTGTTCTC
GTAGTGGACACACAGTGAACTAATATTAGAAATAGTGTCTTGTGGTGATGAGATTAGGGTGGTAGTCAGC
TACTTTACAGGATGGTCATAAAAATATCTCTGTGTGGAGGTGATATGTGAGCAGAGACCTACATTGAATG
AGGGAGGGAACCATGTAAGTATTTGAAGGAAGGTTTTCCAGGAAAATGAACGGCAAGTGCAAAGACTCAG
AAGGGAGAACAAGTTTAGCAAGCTCACAGAAGACCAGGAAAGCCAACGCACCAGGTAGACAGAGTGAGGG
GAACAAAGACAGAAAATGAGGTAGGGGAGGTTGCCAGCCACTGAGGACTGTCTTAATAATCTGTGTCCTC
CAAGCCCAGCAGAGGCTTGTCCCTGAAACCCTGTGATCTGTTAGGCAGTCAAATCTCAGTCTCAGTTAAA
TATTTGGATGAAATCAGCAATGGCTTGAAATAATTGATATGGCTTTCCAGATGTCTTGTCCCAATTCTAA
TAGAGGAGGAGAAACCGGCATGCCAAGATTCTAAACTAGTTTGTCTCAGAGCTTTCTACCACTCACCTTA
CTCTCCCACCATCTCTAAAGGGATTAGATTTACTGTCCCCATTAAAGAGTGAAGGAGCTCATGCTGCACC
CTCCAGTCTAGGGCTAGGAGGGATGGGCGCTGCCCTCTCCAGCCTGATACGCTCCTTCTCACTCACTCTT
AGCTGAATATTCTCATCCCACTCAAACCTAGAAAGCCTGCTTATTTTTTTAATTACAAATATTTTATAAT
TATAAAATCCCTTATTTATTTGTGCATGTTTTAAGGATAAGCTGAATCATGTAACCTGTGTCTGGTTTAC
CTACATATATTTTTTTAATAGAGAAATTACTCTTCCTTGGGAGGCTGAGGTGGGCAAATCACTTGAGATC
AGGAGTTCGAGACCAGCCTGGCCAACACAGCAAAAACCCATCTGTATTAAAAATATGAAAATTAGCCAGG
CATGGTGGCAGGTACCTGTAATCCCAGCTACTCAGGACGCTGAGCCAGGGGACTCACTTAAACCCAGGAG
GCGGAGGTTGCAGTGAGCTAAGATCAAGCCACTGCACTCCAGCCTGGGCAACAGAGTGAGACTCCATCAC
AAAAAAAAAAAAAAATGTGGATGGGTGCAGTGGCTCACACCTGTAATCCCAGCACTTTGGGAGGCCGAGG
CGGGGTGGGCGGATCACGAGGTCAGGAGATCGAGACCATCCTGGCTAACGCGGTGAAACCCCATCTCTAC
TAAAAATACAAAAACAAAAAATTAGTCAGTCATGGTGGCAGGCGCCTCTAGTCCCAGCTACTCCGGAGGC
TGAGGCAGAAGAATGGCGTGAATCCGGGAAGCGGAGCTTGCAGTGAGCTGAGATCGTGCCACTGCACTCC
AGCCTGGGCGACAGAGTGAGACTCCGTCTCAAAAAAGAAAAAAAAAAGAGAGAGTGAGAGAAATTATTCT
TCCATCAATCTTTACTTTTTCATTTAGTAGAAAATAAAATTATTTGGGCTTTAATATCTATTGTCCTTAA
ATAGAAATATGATTTAATCCTAAATAAGCACTAGATTCTATTATCAAGGCTCTACTGTAATTTTTCGCAA
ATCCAGGGAGGGGACGAGGGTATTCTCATTAGCTCATTCCCAAGCCATTTTATTAATGAACAACTGATCA
TTACAAGAGTCTTGATTATTTTGGGACAAATTTGAATTCTTGTAGCTTCCAATTTTTGTTCAGAATTTTG
TCTTCTGAAGCCATTGAAGAGTGAAGGAACTCATGCCACACCCTCCTGTCTAGGGCCAGGTGGAGTAGGA
TGCTGTCCTCTCCAGCATGATGTGCTCCAGAGCAGCCTATCCCCTGATCCCAGGCTTGGCACAGCCCTTC
ACCTGAAGGCCACCCATGTCACATATCCTTAATGCCCTCTGCTCATTTCTTTTTTTTTTTTTTAGAACTG
AGGTGTCTTTTATTTCAAAAACGGATCTGATTTTCCTAACAAAACTTTCCCCAACACGTTACCTTTTTCT
CCAAGTTTCCTCTGTCTGTACGTGTATGCACATGCATGAGTGTGCACACACATGTATTTTTAGGTGGAAG
TACAAAAAATTGAAGTGTATTGAGGTATTTTGGAAAACTCTATAAATAGCTTCCTTGCATTGAGGGGAAG
AGGGCCTTTTGGCCCTTTGATGATAATAGGTTGTTATCTTCTGAGGTGTAGTTTGCGTCCTCACTCCTCT
GGGTGGTCTGCTAGTATGTGCTGCTGACAGATGTAGTTGCCCAACTCAGCATTCTTTGCTAAAACATCTC
CCCTCAATTCTTGTTGGCCTTGCAGATACTGTTGAATCACTGGTTCCATTTGTTTGTTTGTTTGTTTGTT
TGTTTTTGAGACAGAGTCTCACTCTGTTGCCCAGGCTGGAGTGCAGTGGCGTGATCTTGGCTCACTGCAA
GCCAAGCTCCGCCTCCCTGGTTCATGCCATTCTCCTGCCTCAGCCTCCGGAGTAGCTGGGACTACAGGCA
CCCGCCACCATGCCTGGCTAATTTTTTTGTATTTTTAGTAGAGACAGAGTTTCACCGTGTTAGCCAGGAT
GGTCTCGATCTCCTGACCTCGTGATCCGCCTGCCTCAGCCTCCCAAAGTGCTGGGATTACAGGCGTGAGC
CACCGCGCCCGGCCACTGGTTCAATTTTTATATTTGTTTCCAGAGAACCCTCTAGGTTCTCTCTAAACAC
CTGCTTTCCAGCCTTCTCAGCATCCAGGTGGTTGTTCTTCAGACACTCTTTTCCTCTGGTTCATCAACAA
GTACTTCCATTCAAAGTGGTGCTAAGGAATAAAAACGACTGTCCACATGTGGTCTCGCCGGCCCAGAGAG
ACATGCCATTTAAGCTATCTTCACTGTTTCTCCCTCATTAGGTAGATGCTTTTTCCTCTCAAGTTTTCTT
CCTCTCCATGGATTCCTTTCTATTTGTGAATAACGTTAAGCTATTTCTCTGCTCCCTTTCCTCAAAATAT
AAACAGACTCGATGTTTGCTACCTAATTTTCTTTTTCATGCTTCATCTCACCTTTGTTCCCTGTCTTTAA
GCTTTCTATCTGGGCATGTGTTTTTCTTTAAATCTGCAGCATTTGGTACCGTGATCAATTATCCTGGGTA
ATTGCTCCTCATTTAAGAACCCCTATTCTTTCTCATTAAAGACTAGACAAGAATACGTCCTCCCATTGAC
CAGGTGCACCAGATCTCTTACTTATCCCCAGTTCGCCTTTTTGCAGTTTAGTGCTTAAGAGCTCATTCAC
AGAGGGGTGTAATTTGAGTGGCTTGCATGTACTTAGTTGGGGCAGCTGGCTGTCTCTTCCCTTCTGGCTG
TAAGAGACTTAGCTTGCCTCTGAGCTCCTTCTCTTTGGGGTCGCCCAGGGCTCTGCCAAATGCACAAAAA
ACCCCCCCCCTTTTTTTGGTGGGGGAGGTCATGCATCTTTACAAACCTTGATCTAATTAAGCTTTCTCCT
CTAGTTCCTAGGTATCACGGTAATGACTGTCCACTTTGTCATTCTTAGGTTGTAAAATGAAGCTAATGGC
CCTTTCTCATTGCTTCTAGCTGCACTGAGCTTGTCAAACTCCACAGCTCCAGGTCTCCTTGATTGGTCAT
CATTATTTGCTGCTGTTATAAATGTGATTTCTTCTTGGTGATTAGACATACCCCCTAAAAATACATGTGT
TAAGAGTTCCTGTGCTGTGTGTTTGAGAATTCAGAAGAGTACAAAAGTGGGCATTCGAAGAGAGAGGACC
CTCTTAGGATCCCTAACTTAAAATTCCAGTCAGCAGCCCTTTGGAGATGTAAATTGAGGAAGCAGCTCTT
CTTTTGGACAGCTTAATGATGTGTAGTTAATAGTAAGAGGCTGATGGGCAGATGCAGTACAGCTGGGCTT
AGGTTAGCCTTTCTCAGCTCTCCAAATGGCACGGTGATTACAACCATTGAGACACACAGTCCTACCCGGA
ATCAATAACCAAAGGCACAAAGACTTTGGCGGTGGCTTGGCAGTGTGGCCTGTTCTGTACACGCAGACAA
GTCATTCTGCCCCAGCCAGTAATTGATACCTCTTTTTTAAAGCCTGACTCAGGCTTGGCAGTTGCCTGTG
CAACAAATAGCCCCTCCAGCAACTGGAATAAAGAGTGCTAGATTTAGGGTCACTTGTCCTCTTACCTGAG
TTTACTGAGTTTCACTGAACCTGGGAGAAACTGAGTGTAACTTCTTGGTAACATATAAGCCTGGGAGCCA
TACAATACATAGCTGCTGGAGCTGGTTGATGTATTGTTAAGCCTTGTATGTAAAATTGGCTTTGAGTTCC
TGTGTGTCAGGTTATTGGATCCATTTACAATTTCCAGCATCTTTCCAGTTTCCCTCAAAAATCTCAACAA
GAACAAAAACTAAATAAACGACTGTATTCAAAATGGGCAAAGAACTTGAATAGACATTTCTCCAGAGAAG
ATGCACAAATGGCCACTAAGCACATGATGCTAAGCACAAGATGTTCAACCTCACGGATCGTTAGGGAAAT
GCAAATCCGAAGCATAATGAGTTGCCATCTCTCATTCATTAGGATGACTGTTATCGAAAACAGAAAATTA
TGATTGTTGGTGAGGATGTGGAGAAATTGGAAACCTCGTCCACTGAGAGTGGGAATGTAAAATGGTACCG
CCATGATGGAGCACTGTATGGATGTTCTTCCAAAAGTTAAAAATAGAAGTGCTGTATGATCTAGTAATTC
CACTTCTAAGTATCTACTCAAAGCAATTGAAAGCAGAGTCTTGAAGAGGCAGTTGTACCCCCATATGTCA
CAGTAGCATTATTCGCAATAGCCAAAAGGTAGAAGCAACCTGTTTGTATAAATGGATGAATAGCTAAACA
AAATGTGGTATGTACATGTAATAGAATGTCATTCAGCCTTAAAAAGGAAGGAAATTCTCACACATGCTAC
AACATGGATGAACCTTGAGGACATTATACTAAGTTAAACCAGTCACAAAAAGTCAAATACTGTATGTTCC
ACTTATGTGAGGTACTTAGAGTAGTTAAATTCAAAGACAGAAAATGGAATGGTGGTATTCAGGGGTTGGG
GGTGGGGAGAATGAGGAGTTGTTTAATGGGCACGGAATTTTAGTTTTCAAGATGCAAAGAGTTCTGAAGA
TGGATGGAGGTGATGGATTGCACAACACTGTGAATATATTTGAAACCACTGAAATGTACACTTAAAAATG
GTTAATAAGGCTGGGCACAGTGGCTCATGCCTGTAATCCCAGCACTTTGGGAGGTTGAGGCAGGTGGATC
ACCTGAGGTCAGGAGTTTGAGACCAGCCTGGCCAACATGGTGAAACCCTGTCTCTACTAAAAATACCAAA
AACTAGCTAGGCATGGTGGTGGGCACCTGTAATCCCAGCTACTTGGGAGGCTGAGGCAGGAGAATCACTG
GAACCCGGGAGGCAGGGGTTGCAGTGAGCTGAGATTGCACCATTGCATGCCAGCCTGGGCGACAAGAGCA
AAACTCTGTCTCAAAAAAAAAAAAAAAAGAAAAAAGAAAAAAGTTAATAATGCACAGTGGTGCCTGTCGG
GGCTGGGGTTGGGGGTGTGGGGGGAGGGAGAGCATTAGGAAAAATAGCTAATGCATGCTGGGCTTAATAC
CTAGGTGATGGGTTGATAGGTGCAGCAAACCACCATGGCACACGTTTACCTATGTAACAAACCTGCACAT
CCCGCATGTACCCTGGAACTTAAAATAAAAATAAAAAAAAAATAAATAAAAACGGTTAAGATGGCATTTA
AGTTATGTTGTTTTACCACAATTTTTTTTTTTTGAGACGGAGTTTCACTCTTGTCTCCCAAGTTGGAGTG
CAATGGCGCAATCTTGGCTCACTGCAACCTCCGCCTCCCGAATTCAAGCGATTCTCCTGCCTCAGCCTCC
TGAGTAGCTGGAATTATAGGCGCCCGCCACCACACCCGGCTAATTTTTTTTTTTGTATTTTCAATAGAGA
CTGGGTTTGACTATGTTGGCCAGGCTGGTCTCAAACTCCTGACCTTGTGATCTGCCTGCCTCGGCCTCCC
AAAGTGCTGGGATTACAGGCATGAGCCACCACGCCCAGCTGTTTCACCACAGTTTTTAAAAAAGCACAAG
TGAAGGATGCCATCTTCTCTCAGCAGCCCAGGCTTTGGAGGAACAGACTAGAAATGAAAGGAAAAAAGGA
AAACAGAAAACAAACAGCCAGTGGAATGGATCTTGTCTGTATATGGAACTAATTGCAAATATATATATTT
TTTTTACAGAGTCATTTTTCTCTCAAGAAGGGAGCTGCAGCCTTAGGGATTGGAACAGACAGCGTGATTC
TGATTAAATGTGATGAGAGGTGAGCACGCATCGGCAACTCTTGTTGGTTAGCAATTTGCAAATTCCACAC
AAGTAGTGCCTTTTGGTCTGAAAATAGGAGAGGACCACGGGGCAGCAAGTCCACCTCCCTCCCAGCCTCT
GCAGCCTTCGTTTCTTTTTAACATGGGCTCCTGCTTCTGTTGCTCAGATGTGGTTCCTTGATGCCATGGA
GCCTTCCACAGCCCTTGCCTGAATCAAAACCTTTGTTAAATCCATCAAAATATTCTACACCAAGAAAGTG
CAGAAAGACTTTCATCACCTGGGCACGTTAGCAACAGCAGGCACTTTGAGCACTGATTTATGGAGGTGTC
ATCACTTTGGGCACCATAGATAGTGTAAGCTTGATGGGGTGATTACAGGAGGGGACGTAGTATAGGGAGC
AGGAAGTAAATAAAGCACCAGCAACTCAACAACTGGAACCAGAGGACTCAGGGGAAATCCCTGTCTTAAT
TGACACCTGAACTTCACAGGGACTCTGGGATTCAGTGCGGTGCTTTGTGGGAGAGATTTTAGAATGTCCA
CGTAAAGTATCACTGGCCTGTAGGCCTGAAGCCTACTAAAAATTAGATTCAGTCTCTAAAGTTTCATTAA
GAATTTTCATTAAATTTAAAGGAAGCCACTCAATTGGCCATTTATTTATTTATTTGTATTTATTAGTCAG
ATGTGTACTGATTGCCCACCATGTCACTAGGCTCTAGAAAAGCACCATACGTTGATCCCGGTTCCCTGCC
AGGATGTGAGCTAGGTGGGAAGAGGCAGTGTCGTCAGAAGGAGATAGTTACAGGGTGGAACTGCATGGCA
TGAAGTACACATTTGAACTTTGAGAAGACCTAGAAAGCTTCATGCAACAGGCAGGAATTGAGCTGGATTT
TTAAAATTAGGAGTGAGCTGGACAAGTGGAGGGAAAGGCAAGGGCAGTTACAGAAGATTGAATACCAGCA
GCAAAGCTGTTACAGGAAAGGGGTCCTGATCCACATCCCAAGAGAGGATTCTTGGATCTCGCGCAAGAAG
GAATTCAGGGTGAGTCCATAGAGTGAAATGAAAGCAAGTTTATTAGGAAACTAAAGGAATAAAAGAATGG
CTACTTCATAGACAGAGCAGCCTGGAGGCTGCTGGTTGCCCATTTTTATAGTTATTTCTTGATTATATGC
TTAACAAGGGGTGGATTATTCATGCCTCCCCTTTTTAGACCATATAGAGTAACTTCCTGACATTACCATG
GCATTTGTAAACTGTCATAGTGCTGGTGAGAGTGTAGCAGTGAGGAGGATGACCAGAAGTCACTCTCGTG
GCCATCTTGGTTTTGGTGGGTTTTGGCAAGGTCTTTATGACCTGTATCTTGTGCTGACCTCCTATCTCGT
GACTTAGAATGCCTTAACCGTCTGGGAATGCAGTCCAATAGGTCTCAGCCTCATTTTCCCCAGCTCCTAT
TCAAGATGGAGTTACTCATATTCACATGCCTCTGACAAAGCCACAGGAGGAGGAATGAGCACCTCACGGG
GTCCAGAAGCCAAGCCTTAGCAGAGGCATGGGGGAGGGGCAGCCACAGCAAATACGGTGGCTCACGTGGA
ATTCAGAAAGCTCTAAAAATCCGGCTGGGGGCAGTGGCTCACGTCTGTAATCCCAGCATTTTGGGAGGCC
GAGGCGGGTGGATAACCTGAGGTCAGGAGTTCAAGACCAGCCTGGCCAACATGGTGAAACCCTGTCTCTA
CTAAAAATACAAAAATTAGCCGGGGGTGGTGATGTGCGCCTGTGGTCCCAGCTACTCAGGAGGCTGACAC
AGGAGAATCGCTTGAACCCAGTAGGCAGAGGTTGCAGTGAGCCGAGATCATGCCATTGCACTCCAGCCTG
GGCAACAAAGCAAGACTCCATCTCAAAAAAAAAAAAAAAAAGGAAAAGAAAAAAAAAAAAGAAAGCTCTA
AAAATAAGCCATGTTTACCTCTGTTAGCGAACCAAACTGAGGTTCACTCGCCAGCAGCAGTGAGGCCAAA
CATCCACACACAGGTTTGCAGCAGGAGAAAGGAGGACATTTATTTGCAGGGCACCAACCAAGGTGAATTG
AGCAGCTCATGCTTAAGACTCAGCCTCCCCGATGGCTTGCAGGTAGGGGTTTTTAAAGGCAGGGATAATT
TCAGGAAAGCAGAAGTTACAGGCAAATTGCAAATCAATACATGGTGGTTACACATCAGTTTGGCCCGAAA
GGGTGGGATATCTTGAAGCAGGACTTATAGGACATAGGCGAATTCAAAGGTTTTCTGATTTGCAGTGGGT
TAAGGAAGAGCAGCTTTGCTTAAAATTTTGAGGTCAGCAGAAAAGAATGCTAGCTCTGGCCCAGGGGTGT
GCCTCCCTCCAGGCCCTTCAGGAAGAAATTTAGAGCAAAGAAAGGTGGTCAGAGTTCAGACCTCAGTTTC
CCCTCATCTGAGGTTTACGTACCAGCCAATCCATTTGGTGGGAGTCCTGGAGTCCTGGTTTGTGAAAAAC
AGCCCAAGGATGTATGTTAAGATGTTACCTTTAGTTTCTACAGGGAATCAAATATCCTGTGGTTCTAACT
TCCTCAGAAGCTGATCGTTTACTTCTCAGGTCTTGCTAGTGCCTGGAATTTCCCTTGAAGGAACTCGTTT
CCCTTTATTTTCACACTTAGAAGTATTGCCTGAAGACCACTAAAAGGGCTCCCTGCCCCACTCAGCTCTG
GGTGATGAGGTTAAAGAAGCTTACCACTTTCTTGTTTACACCTTTTTATATTGCCTGATTTTGTTTGATT
GCTGGCAGAGAACATAGCTTTGCAATCAGAAAAAAAAATGGTGTTATTTTTTCTTTTGGGGCAAGGAGAG
CTAAAGTTAGAATTTAAGCTGGATAGGTCTGGAAACAAGGTAACTGGAAATAATTTTCATTAAAGAACAT
GAGTGAAGCCACCCTTCAGGAGGCAAGATAGGCGAGAGGATCTCCAGTCAGGAAGGCCAGTAGGAGGCCC
TAGCAATTAGACAGGCATTAAGGATAAAAGGATGGGAGTGAGGCAAACACATTTTGGAAAAGAAATTGCC
TCTTTTTTTGGCGGGGGAGGGGATGGAGTCTCGCTCTGTTGCCCAGGCTGGAGTGCAGTGGTGCTGTCTC
GGCTCACTGCAACCTCTGCCTCCCGGGTTCAAGCGATTCTTGCGCCTCAGCCTCCCTAGTAGCTGGGACT
ACAGGCACTCGCAACACGCCTGGCTAGTTTTTGTATTTTTAGTAGAGACGGGGTTTCATCATATTGGTCA
GGCTGGTCTTGAACTCCTGACCTGAGATGATCCGTCCGCCTCGGCCTCTCAAAGTGCTGGGAGCTGCCTC
ATATTTTTAAGGCTACCAGTGTTCCTCAGTAGCCGGTACTTAAGAACTGAGATTTGAAGAGAAAACTGGA
GTTTAAAAATGTGAAGAATAAATGTTTAGATGACTTTAAAACTTTCTTAATCTGTAGTTGATCTGTTATG
GGTGAGGAGCCTGGAGTTGAGGGAAGAATCACCTAGAGGGCCGTGGCCCGCTGGCCTAGGCAGTCTTCCT
TGCTAGCCTTGGTAGCTGGCGTTCTCCAGTGAACCCCAGGGGGCTGAGAGGTGACTGGCAGAGCAGTAGG
GGCTCTTGACTCTACTCTTCAAAGCATCGGCATCACTGCTCCTACTCCTGTGAAAATCAGGTGTGACCGC
AGAAGTGGTCTTGGATGAGTCCACCAGGCCAGCTAGGCGGCTCATCATGGGAACAAGGGGCCTGCCTGAG
GACATCTGCCCATCTAAAGGCAACACTCTGCTCACAAGAGAAGTTCAGGCCTAGAAGAAGGAAGACCAAG
AAGGGAAAACAGAGGAGTGGTGGGGGAAAGGGACCATGGACAGGGCTGCCAGGACAGAGGCAGGAGGGGT
TTGCCATGCACCACCAGGAGGGCGGAGAAGGAGGCAGGAGGGGGATGCTGGAGAGCCGGCGGGACCTACG
ATCAGTGACTGGCCAGGGGGCCTCAAATGTGAAAGTCAAAGATATTTATTTCAACAATTTTTTTTTTTTT
AAGACATGAGGTCTTGCTCTTTACCCAGGCTGGAGTGCAGTAGCCCATTCCAGCCTGGAATTCCTAGGCT
CAAGCAATTCTCCCCTCTCAGCCTCCTTAGTAGATGGGACTACAGGCCCACACTACGACACCCAGCTCAT
TTTTGTTTGTTCGTTATAGAGATGGAGTCTCACTATGTTGACCAAGATGGTCTTGAACTCCTAGCCTCAA
ACAATCCTCTCATCTCACTCTCCCAAGTAGCTGGGATGAGTCATCACACCCAGCTTATTTCAACAATTTT
AGAAGTCATTAGAACAACTGAAATACAATACTAAAAAGTATGCTTTTTTCAGAAAATGGCTCACTCTCTA
GTACCCCTGTCTACTCACATACACCCCTTGGGAGAGACAGAGGGAAATGGGCCACTGGGCAGCTAGGGCT
CGGGGCTTTCTCCCTTTGTGCTCATAAGCTTTGTGGGATGAGGGAAGAAGGAGGGGTCGGGAGAGGCAGG
AGTAAGAAAGAAGGAAGTGGGAAAGAGCAAACAGAGTAAGAAATAAAAGGTGGGAAAAAATAAGGCCTAC
GAGAAAAAAGTTTGTGACGGAAAATACAAAGTAAAGCAAGGAGGAGAGATGGTGAGGGCAATGTGAGTGG
AAGCCAGAAACACAGTGAGAGCTTTAGAAGGAATAAATGACCATATTTACCATTTAAAAAGCAATATATG
CTCACTTTTTTTAAAAAAAAGAAAATAACAGAAAAATCATAGTTCCACTGTACAAAGATCATCGCTAATA
CCACATTGGTGTCTAAACCTTTGAAACTCTTTTTCTAAGCACAGAAATTTGTTGGGTTTTTTTTCCTTTT
TTTTTTTTTTTTTTTTGAGACAGAGTCTTGCTCTGTCGCCCAGGCTGGAGTGCAGTGGTGTGATCTCAGC
TCACTGCAAGCTCCGCTTCCTGGATTCACGCCATTCTCCCGCCTCAGCCTCCCAAGTAGCTGGGACTACA
GGCGTCCACCACCATGCCCGGCATTTTTTTTTTGCTTTTTTTTTTTTTTTTGTATTTTTTAGTAGAGATG
GGGTTTCACTGTTAGCCAGGATGGTCTTGATCTCCTGATCTCGTGATCCACCCACCTCGGCCTCCCAAAG
TGCTAGGATTATAGGCGTGCACCACCATGCCCAGCCTCATCTTTCTTTTTCTAATTAGACATGATAACAT
GAGTATTTTTCCACATGATTACAAACACAAACACACTTAACTGTATAACATTTTACATATGAATATGTCA
GAAAGCATTACAGTACATTTAGAGAGCTGGCTTTGGAGCTGGCTTTGGAGCTGGATTATTTAAATTCCAA
TCTCAGCTCCAGCACTAGCCTGGGCAAATGCCTCTCTGTGCCTCAGTTTCTTTATCTGAAAAAACAAAAA
AGTAATGGCGCCTGCTTCATAGGATTGTTATGAAGATTCAATGTGTTGACAAATGTAAAATGCTGAAAAC
AATCCGACAATGGGATAAGTCCAAAATATCAGTCCCCTGCTATACATTTTTCTATTTCTTGTGTTACTGT
TACGAATAACCTTTGTATCCTTCAGTGAACGTCCTTATGCATCCATAGCTTCTCCATTTAGGACAATTTC
TTTCTATTCTTACTAATTGAAATGATATGAATGTTTTTAAGGAAATGGATGCATCAGATTAACCTTGCAA
AAGATTTCATCAATTTGTTCTCCTAGCAGCATTGTATGAGAGTATGTTGGAAAAAAATTTTAACTGTGCT
ATTAGCTATATGGCATCTTTGACTCTATATTGATAATTCACATCATCTGTGTGACATGAGTTTAAGACTG
AGAGCCTGGCCCTAATGGTTTAAGTGACATTGAAGTGTTTGGGTTCAGAAGCCAAGGAGAAAGGTGTGGA
CAATCATTTGTAGCCACCATTGGGGTCAGAATCAATTAAAACACTCTCGGCAGCCATTTTATTTTTATTA
GCACGTCCTTGTAAAAGTCAGATGTACAGTTCAGAACACCACGTAAGGCTGACAAGGTGAGAGTCTTCAT
GCTTGTTTCCCGTAATGCGCTTTGTAAAGTTCATTCAGCCTTCCCAAAACACAAGCCTGGACCTGCCCTC
TGTGGCTTTCAATTCTTGTAGTTACCCGTTCCTACCACACATTAGTCTATCAGTGGCTGGGTGATAGGTT
TTATTATGTTCTGCAGACAGTTGAAGGTTCACAACTGAGAAGAAATGTCCCAGTGAAAGAGAATAGTCTG
TGTCTTTCTAGCAATAAGCCCAATGCTGCATGTGGAGGAAGATCCTGCGAGGTACATTTTTTTTTCTTTT
TTTCTTTTTGAGACAAGGTCTCACTCTGTCACCCAGGCTGGAATGCAGTGGCACAATCTCAGCTCACTGC
AGCCTCTGCCTCCCAGGTTCAAGAGAGTCTCCTGCCTCAGCCTCCCAAGTAGCTGGAATTACAGGTGTGT
GCCACCACGCCCAGCTAATTTTTGTATTTTTAGTAGAGACAGGATCTTATCATGTCACCATGTTGGCCAG
GCTGGTCTTGAACTCCTGACCTCAGGTGATCCACCCGCCTTGGCCTCCCAAAGTTCTGGGATTACAGGCA
TGAGCCACCATGCCCGACCCGGTACCCCTTCTTTTTTTTTTGAGACGGAATCTTGCTCTTGTTGCCCAGG
CTGCTGGAGTGCAATGGCGCAACCTTGGCTCACTACAACCTCTGCCTCCAGGGTTCAAGCGATTCACCTG
TCTCAGCCTCCCAAGTAGCTGGGATTACAGGCATGTGCAACCACACCCAGCTAATTTTGTATTTTTAGTA
GATATGGGGTTTCTCCATGCTGGTCAGGCTGCTCTCGGACTCCTGACCTCAGGTGATCCACCCGCCTCGA
CCTCCCAAAGTGCTGGGGTTACAGGTGTGAGCCACCATGCCTGGCCAACCCCTTCTTAATTAGCAGTCAC
AGGGGCTAACTTTGGGTGACAGTTCAAAGTGAAACACGGTTCTCAGTTAAAACAAAAAAAAAAGTTATAA
TAAATCTTTGTTTGTTTGGACTAGGTTCTTTTAGAGTTGAAAATTAAAAAGCATTTTAATTTTATTAAAT
ATACTTAAAAAATGGAATAAGATAAGGTAATGTAAAACTTCAGTTCTCGTGGCTTTCATTTTGATGTGAA
GCATTATAACTAAACAGGAATATTCTATTTTGTAAAAATTACTTATTAAATTCGAAAGAAGAAAATGTGT
TAGGTGAATACAAGATTTCATAAGTTACAGCTTGAGGTTTCCTTTCCTTGTTAACAAAAAGTTGAATATT
CAGTGATGAGGTTGATGAATTTTTATTCATGTCATTCATATTTGCAAAATTTGAATTAGTGGAATCTAGA
TTCATGATGTGTAGCTGTAGCTAAGAATAGAAAAGAAAAGTGCATTAATATAGAGAGGAAAATAAACATT
TGTGAAAGAAAACAGAGCAATATTTCAGAATTTGCTTGGGCCACTGAGCAAAAAGATGTTTCCCAAATAT
CCAGTCAAGGGAAGAGGAGAGAAAATTTCTATTGTATGGATGATAATTTGGAAGGATGGGGAGTTCCTAT
ATGATGGAAGTGAGCTCCTGTGAGCTCCATCTTTTGGCTGCAGGCAGTGGTCTTGATTGGAACACAATGG
CAGACATGGTGGATGTAGTCCAGTCTAGCGTGAGATGAGCACAGGAAGGGAAGCACCATGATAGAGAAAG
TACTGGCTGTTATTGATTCACATCCAGTTCTGCAACTAGGGGAAGGATTATGGGAGTCATCCAGATAAAG
AGAAGAGGCAAAAATGTCCCAGGCAGACGCCACAGCACATTCTAAACCAGGTCCCCAACCTTTTTGGCAC
CAGGGACTGGTCTCATGGAAGACAGTTTTTCCACGGACAGGGCTGTGAGGGGCGGGGGTGGCAGATGGTT
TCAGGATGAAACTGTTCCACCTCAGATCATCATCAGGCATTAGTTAGATTCTTTTTCTTTTCTTTTAATT
GAATTAATTAATTTATTTATTTTTGAGACGGAGTCTCACTCTGTCGCCAGGCTGGAGTGTCCTGGCACGA
TCTCAGCTCACTGCAGCCTCTGCCTCCCAGGTTCCAGTGATTCTTCTGCCTCAGCCTCCTGGGTAGCTGG
GTTTACAGGCTCACGCCAGCACGCCTGGCTAATTTTTTTATTTTTAGTGGAGATGGGGTTTCACCATGTT
GGCTAGGCTGGTCTTGAACTCCTGACCTCAGGTGATCTGCCCGCCTCGACCTCCCAAAACATTAGTTAGA
TTATCACAAGAAGCACACAACCTAGATCCCTCACATCCGCAGTTCACAGCAGGGTTCCTGCTCCTATGAG
AATCTAATGCCACTGCTGATCTGACAGGAGGCGGGGCTCAGGCGGGAATGCTGGCTCAGGGCTCACCTCC
TGCTGTGTGACCGGTTCCTAACAGGTCACCATTAGTACTGGTCCGTGGCCCGGGTAATGGGGACCCCTGT
TGTAAACCATGGATGTGAGAGAGAACCTGGCTTGTTCAAGGAACTGAAAAGAAGAGAGGACTTGGTCAGA
ATGTCCTTGTCATGTGGGCCTTATGAGCCATGTTAAGCCGTTTGGACTTCTGACTAAAAGACATGGGACA
TCACTGAAGGGTTTTGAGCAGGGGAACAACAGCATATTTTTGTGTTAGAAAGATTATTTTAAATGCAGAG
TGGGCGGGATGAGAGACTGGAAGTTGGTGGATGTTGTAGTCATATGAATGGGAGATGATGAATAGCGGGC
CGACCAGATGCAGAGCAAGGGACAGGGAGTGCTGGAATGAACAGGAAGTGTTGGCTGATTGGTGTGCAGG
TTGAGACAGGAGGCAAGGATGAATGCCAGGCTTCTGGCTTGCCAGCTAAGTCCAGGCGTTGCTATTCTCT
GAGATAAGGGACCCTGTCTGAGGTGAACCATTCAGATTTGGAGATACTGAGTTTGACGAGGTTATGAGAC
ACCGAAGTGAGAGTGTCTGGTAGGCAGGTGGAAGTATGGGCCTGGAGCTCAGGAGGTACACTAGGGAGGC
CGTGCAGAAGGTGGCCTGGGAAGGAACTCTCAGGAGCATCCACACTTCAGGGACAGGCAGAGTAAGAGCA
GCCTACAAAGGAGATTGAGGAGGAGCAGCCAGAGTTGTCAGAGAATCAGAAACCGGGGCCACGAGGGCCA
TGAGAGTGTTTCCAGAGAAAGGAGTGGTCAGCTGAATCAAATGCTACAACAGGTGAAATGAGGGCCAACA
ACTGCCCATCAGCATGACTTCTAAGGAGGCGGCTGATGAGTTTGGCAAGGGCAGTTTCAGTGGAGGGGTG
AGGGCAGAAGGCAATTTGCAGTGGGTTGGGGTGAGGTGAGTGGTAGATGAGAAAAGGGAGAACTAATACA
GGCAAGGTCCAGGAGGTGGAGCCGTGAAGGGGAGGAGGCAGGGCTGAAGCTGGAGGGGAGCTTTGAATCC
AGGGTGGCTTTTGGCTTTGTTGTTTAAAGGAGAGGGGCTTACTGCCCATTTCGCTATGAGGTGGAGGACC
CACTAGAGAGGAAATGTGAATTATGGAAGGAAAGAAGGAAGGAAGGAAGGGAGGGAGGAAGGAAGGAAAA
GGGGAGGGGAGGGGGAAGGGGAAGGAAAGAAGGAAGGAAGCAAGGAAAGAAGGAATGAAGAAAGGAAGGA
AGGAAGGAAATAAAAAATCGCAAAGGTTTAATTTTCGTTATTGAGTTTCCTAGTCTTTTGACTAAAATTG
TGTAGGATCTTTCCCTGAGAAGCTCACACAAACTCTGAAATTATTTCAAATCCTAAAATTGGAAGGAAAC
AGAGAGGAGAAAGCAACGGGAGAGTGATGTGTGATGGCAGGTGCAAGGAGGACTGGGGAGGGATGGGGAG
GAAGGAGGGGAGGGGCCAGCCTGGGCTTAGCCTATGTTGACAAGCTGCTAATGACTTTCAAATCAGACAC
CCTTAGAGTTGGAAAGGTGCTCAGACCTTAGCTCATCCAACTTTTTTTTACATTGTATTATTAAAATAAT
TTCAAATTTAAAGGAAAATTGCAGGAATAGTAAAAAGAATGCTCATATACCTTACACTCAGATTCACCAG
TTATAAACAGTCTGACACATTTGCTTTCTCTCAATATATGCTGTATATAAAATCCAATATTACATATTGA
GTGTAATATTGTATGTATTAATTATATATGTATGTATATATGCATATTATATATATATATAGAGAGAGAA
CCATTTGCAAGCTCCTTGCAGACATCACGCTGTTTTACCCCTTAATATCTCAATGTATGTTTCCTAAAAA
CAAGGATATTCACTTACACAATCACAGGCCAATTATGAAAATCAGGAAATGTGACATAGATAGAATACTA
TTATTAAATGTACATACCTTATTCGTTTCTTCAGTTGTCCCAATAGTATCCATTATAGCTATCTTTCCCA
GTCCGGGATCACACGTGGCATTTAGTTGTCATGTCTCTTTGGTCCCCTTTAATCTGCAATGTTTCCTCTG
CCTGCCTTTGTCTCTCATGACATTGATGTTTTTTATGAGTAGAGACCATTTAGTTTGCAGGTGATTTGGA
TTCATCTGGTGTTTTCCCATGATTAGATTCAAGTGATGCATTTGGCTTAGGACTTTCAGGAGGTGAAGTT
TGGCTTTCTTGAGTGCATCTCATCTGGAGGTTGGTCTCATTATCAGTAATATCAACTTTGATTTTTTGGT
GAAGGCAGTGTCTGCCAGGTCACTCCGCTATGAAATGACTATTTTCTCCTTTGCAGTTAATAAGTATCTT
GCAGGGGATGCTTTGTGTCAGCATAAATACCCCGTTGCTTCTGAAATGTTCACCCACTAGTTTAGCATCT
ACTGATGATTTTTCCCTGAATTATTGTTGTGATGGTTGCAGAACAGTAATTTTCTAACTCCGTCATTCCT
TCTGTATTTATTAGTCCTTTCATTCCACTGTAGGGAAGAGATTTTGTCTTTTTGTTCTCTCTCTTGCTGT
CTCTCATTTATTATCAGTATGGACTCAAAACTATTTTTAGAAATTAATATGCTCGGCTGGGTGCGGTGGC
TCATGTCTGTAATGCAGCAGTTTAGGAGGCTGAGGCAGGCATATCACCTGAGGTCAGGAGTTCAAGACCA
GCCTAACCAACGTGGTGAAACCCCATCTCTACCAAAAATACAAAAATTAGCCAGGCATGGTGGTGGGCAC
CTGTAATCCCAGCTACTTGGGAGGCTGAGGCAGGAAAATCACTTGAACCCGGGAGGCAGAGGTTGCAGTG
AGCCAAGATTGCACCACTGCCCTCCAGCCTGGGAGACAGAGCGAGATTCCGTCTCAAGAAAAGAACAAAT
TAATATGCTCTAGCACCTTCTTCCACTCATTCTCCCTGCTCTCTTCCATTCACCTCTTTCTCCTCCCCTC
AGGGTACCCCTGCCATTATCTGAATTACTCATAATTTGTTGTAAAACCTTACAGAAAATAAATCTGACCA
AGACGCATGATACCTAGTGGCATAGGACTACAAGAGTCATTGGCTTTCCTAGCTCCCATGTAACACAAGA
AATCTGTTAGCCATTTTGATTAATACTTTTATACCTACTACTAGTAGGTATTAGCTACTAGTACATTTAT
ATACATTTTAGCCTTTCTTTTAAACGTATCACTCCAGCTTTATAAATTACAGTTAGACTACACTTCCCTG
TGCTTTTTAGTACCACACTTTATCATACAATTGATTTAAACAATTGAAAGTATAAATAACCTGGGGTCAT
TATATTCTTTTGTTAAATTAGCTGAATTGTAACCAGTGCCTGAGGGGTCGTTAGGGATGCTAATTAACTC
TTTCGGGTCCTTGGGAAGCTGTTCAGCGCATTGTAGTGGGATAGACTTCACAGAGACACCGAATCGATTA
TTCCTGAGCAGGGCTGTGGGAAGCCCTCTGAGTGGCATATTTCCTGTGGGTGTAGATGCAGAGAACTCAG
GGATGCTAGTCCTGTGTGTACTTCATTCTGCCCTATCTCAGGAAGGACTATAATAACAGCTGACACTGAT
TGAGAGTTTATGCCGTGCCAGGCACAGCTCTAGCCACTTTACAAAATTGACCTAATTAATTCATTTAATT
AGAGACACAAAATAGTATATTCTTTCACATTTATCTGGTGCTAACATAGTTTACAAACAACAGTTTTAAA
CAGTATGACAAGTTTTCTATCATAGCCCCTCACAGGGGATATGTCTAACATCACATGGCTTGTAAGTGAA
GAGTCAGGGTGTGGACTCAGAAGAGAACCCTTAGTGTTCATTAGTTTAAACAGAGCTCCTTTTTTATTGT
GATAAAATACACATAACATAAAATTTCCGATCTGAGCCATTTTTAATTGTGCATTTCAGTGGTGTGAAAT
ACACATATTGTCGTGCAACCATCATCAATATTCATCTCCAGAACTCTTCTCACATTGCAAAATTGAAATT
CCGTGCTCATTTAACACTAACTCCCTACCACCCCCTCCCCACTATCCCCAGGAAACGTCCACTCCACTGT
CTCTACGAATTTTACTACTATGGGTACCTCACTCACATGAATGGAATCATACAGGATTCGACTTTTTGTA
ACTTGTCTATTTCACAATGTCCTCAAGGTTCATCCATGTTGTAGCATGTGTTAGAATTTCCTTCCTTTTT
AAGGCTGAATAATATTCCATCGTATGTGTAGATCACATTTTGTTTATCCGTTCATCCATTTATGCGTACT
TACTTGGGTTGCTTCCACCAATTTTTTTTTTTTTTTCTTTGAGACAGAGTCTCACTCTGTCACCGAGGCT
GGAGTGCAATGGCACAATCTTGGCTTACTGCAACTTTTGCCTTCCAGGTTCAAGCGAATTTCCTGCCTCA
GCCTCCCAAGTACTTAGCTGGGACTACAGGTGCACGCCACCATGCCTAGCTAATTTTTGTATTTTTAGTA
GAGACAGGGTTTCACCATATTGGTCAGGCTGGTCTCAAACCCCTGACCTCAGGTGATCCACCCACCTCAG
CCTCCCAAAGTGCTGGGATTACAGGCGTGAGCCACTGTGCCCAGCCTTACTTCCACCATTGACTAATAGG
AATAACGCTGCAATGAATATGGGCTGAAAAATTACATCTTCAAGACTCTGCTTTCAATTATTTTGGAGTA
GATACCTAACAGTTGAATTGCTGGATCACATGGTAATTCTATCTTTAATTTTTTGAGGAACCATCATACT
TTTTCCTCAACTGTTTATCATTTTACATTCCTGCCAGCAGTACACAGGGTTCCAATTTCTTCACATCCTC
ACCACCACTTGTTATTTTTTGGGTTTTTGGTTCGTTTGCTTGTTTTTCATAGCAGCCTCTTTATGGGTAT
GCAGTGGTATTTCATTGTGGTTTTCATTTGCATTTCCCTGATGATTAGTGGTGTTGAGGATTTTTTTTTC
ATGTGCTTAGTGGACATTTGTATACTGTTTTTGGAGAAATGCTTACTCAGGTCTTTTGGATTGGTTTTGT
TATTGTTGTTGTTGAGTTTTAGGACTTCTTTATTCTAGATATTAATCCTTTATCAGATATATAATTTGCA
AATATATTCTCCCATTCTGTGAGTTTCCTTCTTACTCTGTTGATAGTATCTTTTGTTGTACAAGTTTTTA
ATGCTCATGAAGTCAAATTTTTCTATTTTTTTCTTTTGTTGCCTGAACCTTTGGTATGATGTCCAAGAAA
TCATTGCCAAATCCAATGTTATGAATGTTTTGTCCTATGTTTTCTTCTAAGAGTTTTATAGTTTTGGTTC
TTACATTTAGATCTCTGATGTATTTTGAGTTAATTTGTATTTTGTTGTATAAGAGATGGCTGCTTTTTAA
AAATAAGAATGACAACATAATTCTCCTATTCCGGAAGCCACACATATTCATTGTAGAAAAATAAGCAAAT
AAAAGAACCTAGATATAATCTGTCATAGTATTTGATGGCATGTAGTTTAAAATATATTTACATATATTTT
AACATAAAAGACATATAAGTATTTACTTAACATAAAAGACACTATAAGTATTTACTGATTAGAAATTTGT
TTTTTACATAGCAAATATTATGGACGACTTGCATGCCTTAGAAATTCTTCAATACAATTCTCATTCACTA
TTTAATAATCCACTGTTTATAATTTATATTACTTAACAAATCTGTTGTTAAACATTAAGTTGCTTTAAAC
TTTTACTATTAAAAAATGCTATTATAAACATTATTGCGGGTAAATATTTGCACATATCCTTGTATTATTT
TCTTAAAATAACTTCCGGCTGGGTACATGGCTCACCCCTGTAATCCCAGCACTTTGGAGGGCCGAGGTGG
GCAGATCACCTGAGGTCAGGAGTTCGAGACCAGCCTGACCAACATGGTGAAACCCCATCTCTACTAAAAA
TAAAAAATTAGCTGGGTGTGATGGCGCGTGGCTGTATTCCCAGCTACTCGGGAGGCTGAGGCAGGAGAAT
CACTTGAACCCCGGAGGCGAAGGTTGCAGTGAGCCAAGATCGAGCCACTGCACTCCAGCGTGGGTGCCAG
AGCAAGATTCCATCTCAAGAAAACAAAAAAAACTTTCCAGACGTAGAATTTCTGAGCCCAGGACTGTGTC
TATGCTGAGTTATGATACTTGCTGTCATGTTGCCTTCAGAAAAGACTCAGCCAGTTTACACTTCCCCAGT
ACTATAAAGGGGTGCCTACCCACTATGTCCTCACTCAGGCTAGGAATTAAAACCTTAAGTGATGTGTGTC
AATCTGATGGATGGAGCTTTTTTATTATTCATGTTTTCATTTACAGTTTGATAATTAGCAAAGCTGAGTA
TTTATTTTATTTTTGTAGGTCATAGTTGGTGTATATACTTATGGGGTACATGAGATGTTTTGACAGACAC
AGGCATGCAGCGCAAAGTAAGCACATCATGGAGAATAGGGTATCCATCCCCTCAAGCATTTATCCTTGCA
AAGTTGAGTATTTTATACTTATCAGTTATTTATAGTTCAAAAAGAAAAAGAAAACAAAACTCTCTTTTGT
CATGTATGTTGCAAATGTTTTCTAAAATGTATCACCTGCTTTTTTATTTCATCTGTTGTATCTTTTAAAA
CATTTCAATTTTTGGTAGTCAGAGTGATCATCAATTACTTATTTTTTACCTTTAGTGTCTTTAGAAAATG
TTTTCCATTCTTAGAACATGTTAATATTCATTTGTTTTCCCCTAGAAATTTTGTGTTATTATTTAAGTAG
TTGACTTAACTGAAATGTATTTTGGTCTATGGTGTTTGGGAAGTATGTAATATTTTCTTCTTCCTTCCCT
CCTTCTTTCCTTGTAAAATGCCTTTGTAAAATGAGTTTGGAAGTATTTCTTCGTTTTCAACTACATGGAA
GAAGTTGAGAAGGATTATTATTAATCCTTCGTTAAATGTGTGATAGAACTATCCAGGTGAAGCTATTAGG
TCCTGGGCTTTTCTTTGATGGGAGATTTTTGTTTTCTGATTCAATTCCCTTATTCATTATTGGTCAGTTA
GAATTTTCTATCTCTTTAAGAAGAATGTTCTTGTCCCAAATTTAATGGAAATGTATTTAGGCTTTTGCAT
TTAGATACGATGTTGACTCTTGGTTTGAAGTAGATGTTTTTATCGTGTTAAGAAAGTATCTTCTTAATTT
ACCAAGAATTCTTTTGTTTCTTCTCTTCTCTTCCCACCCTCTTCTCTTCCTCCTTCTCCTCATCCACTTC
CTTCTCTTCTGGAATGGATGTTGTCTTTCATAAAATGCCTTTTAGACATCAATTGAGATTGACACTGAGA
TAATTTTCTAACCTTGATCTATTGATAAGATGAGTTGTGCTAAAAGGATTTCCTAGTAGTACACACCTTT
GCATTCTTGCAACAAATCCTACTTGATGCAATGCGAATCTTGAATTTCCTTCAGGATTATAATTTCTAAT
ATTATATTTAGGATTATTATAGCTACATTTGTAAAATGTATCTATAGGTTTCTCTGGGCTATCTCTGACA
CGTTTTGCTTTCAGAATTATCTAGCTTCAGAAAATTCATTCTGCAGCTTTCCATTGTCTTCTCTATAAGA
GTTTAAAGAGCATTATATGTTATTAGTAAACTTGCTAAAATTTACTATCTGGGCCTGGCATTTTGAGGTG
GGGGCAGATTTTTGGTAACTTTTCTCCCACTTATTTCTTGGTTATTAGTTTTTTTTTTTTTCAATTTTTC
TATATATTATTGAATCAATTCTTGTAATTTACCTTTCCCAGGGAAAAATTATTTATTTTCTCAAAAACTT
TAAGATTATTATAAAGCTTTACATAGAATGCTTTAAAATATTAAAATATCTTTATTCATAACATCTCTTT
CATTTCAAATGTTACGTTTTCTCTCTTTTATTTATTGGACTAATCAGATATTTGTGTATCTGTTGATATT
TTCAATGTCCCATCTTTTGAATTTATTAAGTTTACTTTTTATTTAGTTTTCTAATTCACTAAAAAAAAAT
TCCTTGTTTCTGCTTACACTGTTGTTTCCCTAGCTTTTTTGGATTAATTAATTTAGTTCTTTTTATTCTC
TGTTATTTAATTTCAGAAGCACTCAGAGCTATACATTTTCCTCTGAGAATGATTTAGGATGCTTCTCATG
TTTTTGTTTTATTCTCATGTCATTAATTTTTAATGTTCTGTAACTGCCATCTTGATTTCCTCTTGGACTC
CAAAGTTATTTATTTAGAGTAGCCAAGCATGTTTTCTTACATGATAACTTGAACCTTTTATCATAATCCT
TTTTTTTTTTTCCTCTCTACAGATACATTTAGGGAAGAGGGACGGTAGTTTGGGGAGAAGGAGGAGTAAT
GTGAGGTGGTCAGCACACCTTCTTGCCCATACATATACCTCCCTGTCAGCTCTAATACTACCCTTCAAGG
GCAGCAGTAAGGAGGTTTCATATACAAAAGAAAATATCTCCTTACCATATCATGATTGGAGTCTCAGTTG
CACATCACTTGCATTGTTGTATAGTCATAGTATGTGTGCTAAGTAAATGCTTTTGGAGAAAGTCAATGGG
AAGAATAAATATTACTAGAATTATACACAAAAAATCACCCAAAATATCCTTCTCTTATAACCTGAAAATA
ATGCTAAGTGATTCAATTGTGCACATTGGAAAACAAATCCTAAAAGAGAAAAATATCATTAATCATTATA
GTTAAAGTTCTTTTTCCAAATCCAACTATGTATTTGGATTCACTATTTATAGCAAATAGGAAGTTCACTA
TTTATAATTATGGTAAAATTCTTTGCAAAGGGCCTGGTTTTGTAATACAAGTACTTCTTAAATGGTCAGT
TTTGACTTTTGTTAGTTTATTTATCTTAGGGGCCTAAGACAGGCTACCCATGTTGGTATCAGCTATGTAA
AGACACGGGGAGCTCTTTTCCCCAGGAGAAATCTCTGGTAATTTTTACTGCTCCTGTGCAATTCATCTTC
AACAATTTTTTCCCCAAGTCAGTCTATGCAGTTTCTGTAGTCACTACGCAGTCTGTGCAATTTGAAAATT
CACCTGCATCCATTAACTCTCCTTGCCATCTTGATAGGATAGTTTTGCCTAGCACTGACTAGTTAAAAAG
CAAATATAAACAAACAACTAGCAGGTTTTTTTTACTGCTATTGCGTTTGAATGCTACACTAGGTAGAACA
ACATCCTCAAATATGTTTTAGGGTGAGGTTACGTGCTTTTATTATTTACTAGCCAATGCTGATAGCAGTA
ATTGGGGTCACTGGACCGCTCAATCCAGGGGGCTTCCAGAAAACCACATGGACATTTTGCATATGTCATT
ACAATCCTAGAAGTCAACCTGAAAAGTTTTTTTGTTAAGTCGGGGTAGTTGTACAGTGCCAAGAATCTAG
GTTTTGTTATCAGACAGCTCTAGATTTGAAATCTGCCTCCTGCTAGCTGTGTGACATTCTGCAAGTCATA
TAATGCTAATAACAACAATAACAATACTACTGCTAATAACAATGTAACAATGTTAGACTGTCAAACACAC
ATTGAGTGGTTACCAAATGTTAGGCAGAGTTTGCTTAATATTGTTTATACTTACTATCTTATGTAACCCT
CATACAAATCCTCTGAGACAAATACTATTATCTTATAAATGAGTAAAAAGAAGAACTTAAACTTCAAGTA
CACACAGTTAGCATATATGATCTGTGGCAGGAACCCACTATTCCATCTCCAGATTTCAAGCTTTTTTTTT
TTTTTTTTTGAGACAGAGTCTCGCTCTGTCGCCCAGGCTGGACAGTGGCGCGATCTCTACTCACTGCAAG
CTCTGCCTTCGTGTTCAGACCATTCTCCTGCCTCAGCCTCCAGAGTAGCTGGGACTACAGGTGCCCACCA
CCACGCCCGGCTGATTTTTTGTATTTTTTTAGTAGAGACGGGGTTTCACTGTGTTAGCCAGGATGGTCTC
GATCTCCTGACCTGGTGATCTGCCGGCCTCAGCCTCCCAAAGTGCTGGGATAACAGGCGTGGAGCCACCA
TGCCCGGCCCAGATTTCAAGCTTTTAACCATAGTCAACTGCCTCTCTGAACCTCGGTTTCCTAATCTGCA
CTGTAAGTGCAAAATAACTCTCTTGTAGGGTCGGGAGGAGGAGCAGGGATCGCACAGTTACTGCTTCTAA
AACTGGTCATTTATCGTTGCTGCTGATAGTGCTGCTATTATGTAAACTTAGTCAATTTCTAGCAGGAAGG
ATGTACGCATACTTTCTTCTTTGCACTCACGTTTTTAGGAATAGAGCTAAGCCCTACTCACTTAGGAAAG
GCTGATAGTATCTCTAGTTTCAGCAGGGCCAATGAACGGGGTCAACTAGTGACTCAGGCACCCTACATGT
GACCATCTGCAAGCCTGCCTAGAAATACAGACTCTCCAGTAACCTGCTTTCTTTGGTAAGATAATCAGTT
CTTCCCTTTGGAGCTATGGGGAATTAGGCATGAAACTGGGACCATGGTCCAAGGTACATTCTGTGTCTTT
TTGCTTCTTCCCACAAAGAGAAGATGTTTCCTGCTGGTGATTCTACCTGTTGTTCTTCCTGGGATTTTTC
CAGTCAACTTAAGGGAGTTATCTGATCCTATAGCATCATACGACTTTTTTTTTTTTTTTTTTAGACGGAG
TCTCACTCTGTCGCCAGGCTGGAATGCAGTGGCACAATCTCGGCTCACTGCAACCTCCACCTCCCGGGTT
CAAGCAATTCTCCTGCCTCAGCCACCCGAAGTAGCTGGGACTATAGGTGTGCACCACCATGCCCAGCTAA
TTTTTGCATCTTTAGTAGAGACGAGGTTTCACCGTGTTGGCCAGGATGGTCTCAATATCTTGACCTCGTG
ATCCACCCGCCTCAGCCTCCCAAATTACTGGGATTACAGGTGCGAGCCACCGAGTATGGCCAGCATCATA
CGACTTCTTAAAGGCTACTGCTAACCAAGGATCTCAATGCAAAACACCTTGTCCAAAGCAGCAGTCTGTT
TCAATGGCCCTGACTTTAGTAGCAGTCCCTTCCTAAACACTAACAACTAACTGAGAGCAGTGTTATAAAG
CATCAGTGGCCACTTAACTGTAAGCTTAAAGGCTGGATGTATAATTATTAAAGATATATGCTTACGTTAT
AGACATACTTTTAGACCACACAAAGAGTATGGAACAGTCGCCATCCAAAGCCTCCCAGGCACCAGGCGAT
GCTTGTGCAGAAAGGCCAGGACTGATCCAACAGCTTCTCATCTGCAGAGGACAATCTGTTGGTTGTCACC
CAATTGTCTCTGTCCCCGCAACATATGGGCAGTCAGAGGATGGACAAGGCTACATCTGGAGCTCCTTCTG
CTCACTGCCCTGCAGCCCTGAAGGCTCCAAACCATGGCACATATGAGAAGTACTTAGTGTGTTCCACAGT
TATTTAAATACCTCCCAGGCTAAAATGTCCCAAGCAGCTTTTCTTAACATATGGACCCAGGTCTACGTGC
ATCAGAATCACCTGGGTGACTGATGAACATGCAAATTCTTGTGCATATTTGTCTTTTTATCAGTTTATTA
TTTGTCTCCCTTGATAGCATGGAAACCCTGGAGAGTAGAAGCTGTCTTGTTTACCCTGCTACCCCAGTTC
CTGCAACACTGCTTGGCACATAGCAAGTGCTCAATAAATATTTGTGGGATGAATTAATTCCTGGGCCCTA
TGCTGACCTACTCAATCAAAATCCCTAAGAATGGGGCCATGTATTTTAAACCGGGACTTCAATGATTATT
ATGCTCACTAAATTTTAAGAACCAGCGTTCTAAGGTAATCCGGCCAATTCTAAGATAGAGAAAAAGATGG
TAAGTTTCCTCCCCCAAGGCGTCCATATTCACTATCTGGTCAGACATTAAGTTAAACATATTAATAGCCT
TGGGTTAAACTTTCCCTTCTAGCCATATTCCTCCAACAAATGTTTATCTACCACCTGCCATATGTCAGGC
TCTGGGTCCTAAGTAGAGAAAACAAATATAGTTTTGGAAGGCAGAGTGCCCAGGAAAAACTAGAGCCACC
CCCATTCCTTTCCAATCTGCCAGAGGTGAACACTTGGAGTTCATGGTTTGACAAGCCTACTCCCTCCTTC
TGCCCAAAGTTCGCTGATACAGGAAAGAAACAGACTATATGTTCATTACTGTTTTCCCGGCAGGTTTGTA
TGACACCTCTGGTTCATGAAAGTCAGATGTGAGCTTAAAATATTTATCTTATCTTAAAATAATCAAACCT
TTCCAAACAGGTTTCCTATATGTTTGGCACCTTTGAGTTTGTTCTGGAAGCTTAGATTATATTTTGAGTT
ACTCCCTGGACTTTTACCAGTATTTGATCTTGGGCAGTCACTTCTCCTTTCAGGCTGTTGCCTTATTTGA
AAAATGAGAAGGTTCGACTAGAATCAGGCATGTCTTGGAGCCCCTTCCAATTTGAATGCACTCTCATCTC
TGACTCCTCAGTGCCATCTTACTGCCTTATACTTAAAAAAAGTTAAGTATGATATGATTTGATGAGCAAA
TAATGATTGTCAAGCTAGTCTACCCAAAATTCTCCCAGGCAAAGGTGTTTAGCTTTTGGTAAAGTTGGGT
AAAATTCAAGATTTGCAAAAAAAAATTTCTAAGAGTTCTCACTCTCAGTTTTCTTGTTTACCTGCAAAAA
TACTATGGCAATTTTAATGTGCTTTAAACTTTATGTAAAAGATAAAGATAATACCCACACTTTCTCAGAA
ATTTGAACTTTTTATTTATATCAGGGCTGGAGCAAGGTGCTTTAGCACAGCCTGATCTGATCAGGTTGAA
AATCACTGCTTTAAGGGATGCCCCCAGGCAAAGTTATGAAGTGTAGGAAGATTTATAAGGAGTGAGAAGC
TCTCTGTGTCCTTTCCTCAACCACATCACCCTCCCTTCCCTCCCCTCAGTCTCACAGAAGTTCCCCAAAG
GTAGGCTGCCCTAATCTAAGTCCATAGTCTTTGCATCAAATGTAACTGTAATGCCCCTTTTTCCATTCCA
GCCTGACAAACTAATCACTGGTAACTTGTCCATTACCATTGCCCAGGTAATTGTCTTTCTTTGGGAAACA
GCTTCACTTAAATCAGTGATTCCCAATGCTTTGAGGTTTCATGTCTGCTTTATATTCCAATTATTTTGTC
ACGCCTCCTTTATTGGCCTGAAAAAAAAAAAGGGTCAAAAATATAACTTACCCTTCTCACTATATAATGC
CCAAATTATTTTTTTAAATGAAGAAATGTGATAGAAGTAATTTGTAATAAATTAACTTATTTCAATATGT
AAAAGCCTAAGCAAGACAGCACTAGAAGCTGTGATGAAGTCCAGTGCTTGCTGTATGTCTAGACTCACAG
GGAGAGCCACAAAGGTACTATGGAGTCAATGACAAATACCAAAAACCCCACTCACTGCTCACTATATGCC
AATAGCATCCCACAACCACTGATTGTGATAATCACCTCTACCATCAGTTATTTTTCCAAAAAGCCTTTTA
AAAACCTAGATCAATGACCCTGATGCAAAGTTGGCTATGTTAGCAACCTCCAGAGAGCTATTTTGACTTA
AAGAATGTTTCTCTGGGCCGGGCACGGTGGCTTACGCCTGTAATCCCAGCACTTTGGGAGGCCGAGGCAG
GCAGATCACAAGGTCAGGAGATCGAGACCATCCTCGCTAACACGGTGAAACCCCGTCTCTACTAAAAATA
CAAAAAATTAGCCAGGCATGGTGGCGGGCGCCTGTAGTCCCAGCTACTCGGGAGGCTGAGGCAGGAGAAT
GGTGTGAACCCGGGAGGCGGAGCTTGCAGTGAGCCAAGATTGTGCCACTGCACTCCAGCCTGGGCGACAG
AGCCAGACTCTGTCTCAAAAAAAAAAAAAAAAAATGTTTCTCTGTCTCTCGTACCATGATTATTATAATA
TTAAGCAAAGCAGTATCTGTGTTTTTATTTTAGGAAAGAAGCATTTTTAGGGTTGAAAGGATGTTTGAAA
CTTGAGCCCATGAATTTTTGGCCTTCTTTACGCTTTTAGCACTTGGAATGTCATTAGGTAGCTATTTCAC
TTAGTATCTTCATCCAGATATTTCAGAATGGATTTTCTCTTCCTGCTGTTTCATTGGTATGTGAAATTGC
AGGTCGGTTTATTCAAAGGTTTGGAATAAAAAGGTTTCTCTGAACTCTCCTTTCATTGCCAAACATTTTG
CTCCAAATCAGGCTTGTTTTAACTGAATTAAGAGGATGACTTAATAAGAAGCTTCTGTGCACAGCAGAGG
GTCATGGTAATCGTTCTATAGGGAACAACACAATACGGTCACAAGTCTGCAAAACGTGCCAGAAATGATA
GTCATGCCTCATCCAGGCAAGTAAATGCATCCTTCCTGGAAGCAGTCAAGGAGTTGTTTTCTCCGAGTAT
TGTTATCAACAGTTTGGGGTTGGACTTTACCCTCCTGCGGCCACTTACGTTGTAAAGACGATGAAGCAAA
TTATTCAAAGCAAATCTATATTTCTTTTTCCTTCCAGAGGGAAAATGATTCCATCTGATCTTGAAAGAAG
GATTCTTGAAGCCAAACAGAAAGTAAGTTTCTGCCGGGAGCTTTATCCAGCCCATATTTCTATTTCCATC
CACCGGAGAACAAAATGTGTTTTGGTTTTATTTTAAAAAGAGGATCCAAGCCTCAATCTCCCAGGTTTAA
TGAGAACATAGAATTCTGCATCCAGTCACTATTTATTTCTCTGGGTTATAGGCTCTGCTTTAGAAAAGTT
TAAATTGCTGAATAAATATTATATACAGAGATACAGTGAGCGTTTCCAAAGCATTTGTCTTCCTAGGTAC
TGAGGGTTGGCATGAAACACCCACACATTTGAAAGAATATTTTCAGAGGCGGGGAAATAGCAGAATGCTA
ATGCAGTATGTGAGAGACCCTGGTGCAGTTCTTCAAAAGGGGCCAGTTTTTCCCGTGTAGGTGCATGCTG
TTAGCATTGGCTCTCCAGACGTCTTATTTTGCAGGAAGCAATTTAGAACTCTTTTCAGAAGTAACAAGTT
CTGAATGCCTGCCCAAGATTCCCAAAGCTCTAGAAAGTCATTTACAACCTGGGATGGCTCACAAATCAGA
GAATTTGTTTCTAGAATTCTTTGTTTACCATTTGGTAGATATAACCTACAGTTTCTGATTTAATAACATA
CACATGCATTTTATCATTAGGAACTCAGAAATAATGATTTACGTTCATATGCCCTTTTTCGTTTGGTTTT
GTTTTACTAAGTGGCAGGCAGCAGGAGAAGGTTTCCCTCCTTGTGCAAGTACTAGAACTACTTCTAGTAA
CATCAACTAGAAGATTAAACCTTTGCTGCCACCTAAAGACTGACACCATAACATCACGTTCTATAGACAG
GACAGAGTCCTTATGGAATGAGGGACTATGGCGATCCTGTTTGTGGCATTCTCCTGCCTTCTTCCAGCCC
GTTACTTCAATCAGTTTTCATTTAGCCATGGCCAGAGAGACTGAGGACTAGTTAGACGGATAAAAGTCAT
GGCGTATTATTTTAGCCGCTCCGTGCTGAAACGTGAAATAAATTATCTGGGCATTTTCCAAATAGGAATA
ATGGGCTGGTCAGAGCTACTTCTCTTCATTCTCCTGCCTACTCACTCTAGGGGATTTATGAAGTTCAGAG
GCCTCGTTGTGAATAAGGAACACTTGAAAGTGAGCAAAGGGGGTTAAAAGGGCCAGAAAGTCTACCGGGA
ATATATACATGTCTCGGGGACGTCCCTGACAGCCTCTGGGTTCACTACAGCCTCTTCTGAGAATCAGAAT
GTCTGTTCTTTTAAGACACAGTCAGGTCCAACAGCATAGCCTAGAGAACTCAGATTCCAGAGAGTGAACA
TCAATTTGTCCCAGACCCCGGGGTGTCAGTAACTCTGCTGCTGCTTCCTCAAATTCAGACGTGTCTGTTA
GGGAGAGAATTTCCATTGCTTTGAATCAGCTTTTTAAAAGAACCCTTGACTCTGTTTTCCATGATTTGGG
GCTTTCTCGTTCGCACAGGGGTTTGTTCCTTTCCTCGTGAGTGCCACAGCTGGAACCACCGTGTACGGAG
CATTTGACCCCCTCTTAGCTGTCGCTGACATTTGCAAAAAGTATAAGATCTGGATGCATGTGGATGTAAG
TATCCCTTAGGGACTGGCCACTAAAACGTCCTTGCACGTTTTTCATGTGGGACACACAAAGGAAATTTGT
TTTCTCTTTTTTTAACTTGGTCAGCTTATTTTCAGAGTGGTGATATTAAAGCTTTTAAAGCTGGATGAAG
CAAATTAGCACACAACTCACACAGTACACACCGTGCACCAGAAGCATCCCAAGGCTGATTATACCTTAAT
GTCCCCAACATGGTAATATTTGTATTTCTATGATCAGTACCCAAGCTGACCACTTTGTTCTCAATTCATC
GAGCCATTGCATCCATGGAGGAATACAACCTACGCACACAGTCCTGCTGTTCCTCACTTACCAGAATGGT
CAGAAGAGTAAAGAGGAGTTGCATTTATGTAGGAAACCCAGAGAATTAAAAACAAACAAAAGCAAAAAAC
TGAAGCTCAAGTTAGATATTCCTGTATTTAGAGAGGAAAATAGGCTTGACAACTTCCTGGGAAATAAGGA
CCACCAAAGTTCCAATTTCGTAGCTTGGTCAGCTAAGAAGATAGATTATATTTGAAACGTTTTGACTTCA
GGCCTTGTCACACTAAAAAATAATGAAGGTGTTCCCTCCAGAACATTTTCCAATGAAAAAAAATGTGTTA
AGTTTTAGAAGGACCGAAGGGATTTAAGTTTAGATTAGTATTACTCAAAGTGTGGTTTGACGATTAGCTA
CCACCTGCAAACTGTTAATGATCCATATGAGATAAAGAGTTTGTGCCAAACCATCATCAGTCACAAACCA
TCGCTAATCACAAACCATCACAAACTAAGCGCAATGCTTGGCTCAGCTGATAATTTTTTCATTGCAAGAC
TTTCTCAGTGAAGGAACGCATAAGTTGATGTTCATTCGAGTGCAAGATCCTTATGTTGTCATGGGCCAGC
ACTGGGTCTAAGCCAGGGCTATAACAATGATCTAGCCCTGGCTTAGATCATTTTGGCTTTATAATAATTA
TTCAGACCAAATTAATGCTCTTTTTTTTTTCTTTTTGAGACAGAGTCTTGCTCTGTCGCCCAGGCAGGAG
TGCAGTGGCGTGATCTTAGCTCACCGCAACCTCCGCCTCCAGGGTTCAAGCAATTCTCCTGCCTCAGCTT
CCTGAGTAGCTGGGATTACAGACGTGCGCACCCATGCCCAGCTAATTTTTGCAATTTTAGTAGAGATGGG
ATTTCTCCATATTGGCCAGGCTGCTCTCGAACTCCTGACCTCAGGTGATCCACCTGCCTTGGCCTCCCAA
AATGCTGGGATTACAGGCAGGAGCCACCACACCTGGCCTCATTAATGTTCTTTTCTTTAGGGGCAGAAAA
TTTCCACAGGCTTAGCTGGGTGCATTTCCATTATTCCAGAGTATTCCTGCAGAGCAATCACCAATGTTCT
TTATCCTCCCTGATTCACAGTGTGAGTCGTTCATTAGGCTACCAGAGCCCCTTTCATTTTACACATGAAG
ACACTGAGAAAAGACTGAACTATCCGATATCATTAGTGACCTGGGCCTCAGGACTGGAAATCCTGGTAGA
CCTTGCTGGCTGATTCAGGAAGAGGATTACCCGGCAACTTCAAAAATGAGAATGTCTGTGTGTCCTGAGC
CAGCAGAAGCTATGGGTTGTTCCTCTGGGCCTCCTACTTAAATTAGAACTAGGGAATCTTTTAACCAGTT
TTATTAGCTTTTCTTTGAAACATACCAAGTTTACCACTTACTCTTATTAGCTTTAACATTCATACATTCT
ATAAAGTAGAAAGAATCTTAAAATAGTACACGTTTGGAAAATCATAATTTTTCAAAGTGCAAAAGAACTG
GGCCAGGTGCAGTGTCTCACGCCTGTAATCCCAGCACTTTGGGAGGCTGAGGCAGGTGGATTACCTGAAG
TCAGAAGTTCGAGACCAGCCTGGCCAGCATGGTGAAACCTCGTCTCTACTAAAAATACAAAAATTAGCCA
GGCATGGTGGTGGGTGCCTGTAATCCCAGCTACTTGGGAGGCTGAGGCAGGAGAATTGCTTGAACCCAGG
AGGCAGAGGTTGCAGTGAGCCAAGATCTCACCATTGCACTCCAGCCTGGGCAACAAGAGCAAAACTCTGT
CTCAGAAACAAAACAAAACAAAAAGAGGGCTGAACTTACAACAAAAGGTGGGGGGAAGTGATTATATCAT
AAAAGAATTTTATAATCCATTTAAAATTATCCTAGAATTATTTGTACACACAGAGGAAAGAAAGTTAATA
TTTCCAAATGAATCTCCATCTTGGCATTCTATTTTTAAAGGAGATTACTACACCAATTCAAATCTTCAAC
CTTGATCAAGTACAAATTGTTAAGACGTGTTCTAACTGCTCAGCTAATTAACTGGTATGAATCTTCCCTG
CTTGTGAATTTTGGACACAGAAATTATCCAAAATCACACATCAGTGAAATAGAGTTATGAAGCCACTTCT
TATTTCTGGAATCATTTAGACTTGTCAAAAGAGTTTTCCCTGCAACTTGGAAGCTGTTTAATGGCCCTCC
TGCCCATCTTCTCTGCCTTACACTGTGGGGACCACAGGGTTTCGTATTCTGAGAACATGACTTCATGAGG
ACTAATGGTGCTGGTGATAGGTTTGGGAGAGGGTCTTTCTCTCTCTTCTACGGACCAGGAGCTATGCCTC
CAAGGTGGCTCCTTACACCCATATAAATGTGGGATGGAATCTGAGACCTTAGAAGGGCCCTTCGGTGTAA
ACTCTGAAGGTTAGTGCCAGAAGGAGGTGGTCAACTTCCTAAGTGGCCTGGGGTCAAGATCATTTTCACC
TAGAAAGACACCAGACTATAGAAATCTAGGCAATGACAAACTGCTACCATTTTCCTCATATGATTTTTTT
TCAGGCAGCTTGGGGTGGGGGATTACTGATGTCCCGAAAACACAAGTGGAAACTGAGTGGCGTGGAGAGG
TATGTTGCATTTTTCTTATTAACAACATAAAGTGTTAAAAGCTAACTGTGAAACACAAATTACAGTCAAT
TTCCAGGAACTTTTGGAATACTGAGTGAACTCACTCTATTCAGTGCTTGTGTTCCTTGCCTTATGTGGTA
TTACACTCATGAATGTGGGTAAACAACAGAAAAATCAAATATGTAAATATTATGTGTAAACAACAGAAAA
ATCAGAATACACATCAAGCGACCCAGGTAGAATCTCTTTCAGACATAGAGATTCCTGTCTAGGGTCTATT
CCTGGGATCTCTGAACCAACCACAAAAATTGTTTAAAACCTACAGGCAGCCCACGTTTTACTAGGGAGAA
GATTTATAGCTTTCATGTTTCATAAAAGGATAATATCCACTGCTTAAAAAAAATAATAATTTTTCAAAGC
AAATAAGCACCTTGTAACTTATCAATGTTGAAAGTTTGGGTTTGGGGTCTAAGATGGCCAGTTCACTTAA
AGTGAAACATACTAGCAATAGCCTCATCTCATGTTTCATTCCCGTAATAACCTTTCTCTGACACAGCTCC
GACTGATGCTGCAAAGCACCTTTTATTTAGAGCCTACGCAGAAGACTGTTGAGAAAAGCTGAAAAACACA
AAGGCAGTGATATCTGATTGGCATAAAGCACATTCAGGTCCAAAGAAAAGAGAACAACAGAATGCAAAAT
ACAGGCTCTGGTTCTGAACCACATGCAAGGGGAGCCCAGTTCTCTCATCACAACATGGCAGGTCAGACAC
AGTGGTGAGCTCTGGCACTCCAAGTGACCAAGAAAGCCTGAATTCATCAGAGGCTGCCAAATGCCCACCA
TCCCCTGCCAAGTCGCCAGATGCTGCCCAGCAAAAGCGTCACACTGGCTCTGCCACTAGATATCTTGGCA
CAGTTTCTGTTCCAGGACAAGGAGAGACGCTGATGGAGCACAGAGGCACTTGTGAGCCCTGGGCATGTGG
GAGGCCCAGGCCAGAGTGGCTGTGCAGAGGGTGCGATCTGACACCCAGGCCCAAAATACACAGAGAACCC
GTGAGTGTGGAAAGAGAGGGGTATGGTTACTGGGCTGGAGTCAAGAGCATCCCACCAAATTAATGGAAAG
AAGGCAAAAAAGAGTTGGGATACACCAGCTAAGGCCCATGTCAGAAGGGTCACTGTCCCTGAGTCTGATG
GCTGGGGTCAGAGCCTGGCCTGAGCACAGCGGTGTTAAGGCACCTGGAGCCACCCAAGCTCTGATTGCAG
GGCCCCATTTAGATGCCAGTGGATGAGGGCAGGTGTGTCTCCCTCCCAGGGTCAGCCAGTGCCAGGCCTC
TGCTCTTGGACCCTTGGGGCTTCTCTCAGGCCTAATCCCTTTCCATCTTGAAGATCTGCAAGAAAGCAGA
AGCTTAAGGAAGAGGCAATGAAGTAAACAGGGAGAGACAATAAAAGAGAGAGAGAGAACAACTTGGAAGG
TGCCTGCTCACATGATCAGAACAATAATTAAATTCATGTGCTTTCAAGAGAGGTGGCCTATGTACAGTAC
TTTCTCTTCTGTGAGTTTCTGACTGGCACAAAAAGTCTGTTACTTTACCTTTGATGCCACTTGCAACTGT
AAGTGCTGAAAGTCCTGGCACATCCTCCACTTAAAAACTCACTAAATTACCTACCCTGAGCCTTAGAAAA
ATAAACACCCACACGATTCTGTACCAAAGACTATTATTTGAGAGCAAAGCTTAGAACGTTCATCAGGGAA
CACAGAGTTTCCTCTTATTGCCGCAATTCTTGAAACTGTACTGTAACTAAACTTTTCAAATGGAATAACC
ATATATGAAGTCCTAAAAATGAGGGGGCTGCTGGTGTTCCACTCTGAGCAGAATCCCCTTTAGCCACCCA
TTTAACTGAGGATACCCCTCTCTCACTGACTTATTAGCAAAAGGCATACTTTCTAAGTGAATACAGTTGG
AAGACCAGTGGAAACCACATAATGTGTATGGCCACAAGTTTAGGAAAGAAATGTGTCTCACTTAGGGAAT
GACATTTTTCCAAGCTCCGCAAACCAAAGTTTAGAACTCACCCTAAAAGTAGAAGAAATCCGTAGTCAAT
TCTTGTCCCCAAATCCAGAGGATCCTTAGTAGTCACAGAGGATCCTGAATGCCATTCTCATACAAAATGG
CACAAGGGGGCCGGGCACGGTGCTTGTAATCCCAGGACTTTGGGAGGCAGAGGTGGAAGGATCATTGAGG
CCAGTTCAAGACCCTTCTGGGTAACAGAGTGAGACTCCATCTCTACAAAAAGAATTTGTTTTTTTTAAAT
TAGCCAGGCATGGTGGTACTCATGGCTGTGGTCCTAGCTACTCAGGAGACTGAGTGAGGCAGGAGGATCA
CTGGAGTCCAGGAATTTAAGGCTACAGTGAGCTATGATGGCACCACTGCACTCCAGCCTGGGCAACAGAG
ACCCCATCTCTAAAAAAATAAAAATAAAAATAAATAAATAAATAAAATGGCACAAACACCTGGAGCCCTT
TCTGGCATCCCCTTCAAGAACCAACCAAATTCTCAGAAAACAGCTCTCTTCCTTGCTAGCACTGTCAGAA
TGTCGAGAGATGGTGCCGCTGAGAGGGCACGCCACAAACCCTGAGACTCCAGAGCATGACTCTGTGCATT
GTATTTTTATTTATTTTTATTTTTATTTATTTATTTTTGAGATGGAGTCTCACTCTGTCACCCAGGCTGG
AGTGTGGCAGCGCAATCTTGCCTCACTGCAACCTCTGCCTCCCGGGTTCAAGCAATTCTCCTGCCTCAAC
CTCCTGAGTAGCTGGGGTTACAGGTATGCGCCACCATGCCTGGCCAATTTGTTTGTTTGTATTTTTAGTA
GAGATGGGGTTTCACCATTTTGGCCAGGCTGGTCTTGAACTCCTGACCTCAAGTGATCCGCTCGCCTCGG
CCTCCCAAAATGCTAGTATTACAGGCGTGAGCCACCGCGCCGGCTTCTGTGCATCAGACTGACGCGTCTT
TAGTCTCTCCTGCCCACAGGCTGCTGCTTACCGTAATCATCCTCTGATGTGTTCCACTCTCAAGGCTTTA
AGTCGCAGCTGAAGGTGCTGGTACAGTTTCTGCTGCATCACCAGTTGCTCTCACTCCTGCCCTGAGAGCC
AGGTGTTCAGGATTTAATTCGATCATTGCTGAACCTCTGTCATAGGCAAGCCACAGCACAACGCACTGCA
TGGGTGCAAAGACGAGTATGATATAAAGCCTATCTTCAAGGAGTTCAGAATCTAGTGGGGAAGATTGTCA
ATGAACAGTGGATTAAAATTCAAGGCAAGGAAGTAAAGGCTGGAGAGACAGACGTGGGAGCTGATTGGAG
AGCACAGAGAAAGGAATGTTTCCTTCTGTGATTACAGGGAGCTTTCACCAAGCAGGGCAACATTGTAGCT
CAGCATCATAGCATACAGGGTACTTCATCGGGCAGAAATGGAAAAGGGCATTCAGGCTGAAGAGACACAC
AAGTGTGAAAGTGCACAGTGTGTTGGAGAAAGTTCAAACCCGTTTGGTTGGAGGATGCCATGGTTTAACA
GCTGTGGCCAGGTCATGGGTGGAAAGTGCAGAAGTCTTGGCCAGCCCAGGGCCCGCCCGCAGAGCCAGGT
CAGAATCTGCGGGGGTTCTTTCCACGAAACATAGATCCCTGAGCTGGGAGTCACTGCTGTGTGGCTGCCA
TTATGCGTGGAGAGCATTAGATTCCTTGGGGCGACAAAACCCATGGAAAACCTTTGCTGCAGGAGCCGTA
GTGGGCTTTGAGCAGAAGTGCAATGTGATCTCACCTGTGTTCTGGCATTAACTCTGCATTAGAGAGGAGA
CGGGAGCCAGGGACAGACTAGAAGCTATTAAGCTCTTAGGAACGTCCAGGTGCAGGACAGGAAAGAAGCT
GAGTGTGACCTAAGCTGTAGTAGCAGAGAAGGAAGTAAGTGGATGGACCTAGGAGAGGGGGAGAGAGAAC
TGTAAGGGGCGGTATAGAGACGGGGAAGAAAAGAGTGAAACTAAGGACAACAGTGAGGTTTGGAGGCTGG
AGGCCTGGAAGGAAAATGGTGCCAGGAACACAGAATATAGAGGAGAAAGAATCAATCTAGAAGGTTGAGC
AGTGGCGATTGGGGCCTATGGATTTGAGGCAGAAATAAGAGCACAGGGAGATGTCTTAAAATAGCCCTGC
GGGATTCAGTTCTCTCCAACTTACACAAACTGCAGAAGCCGCATGACCGAATCCCACAGCAAAACATTTT
GAAATGAACCTGAGGCTGTTTTTTTTTTTTAAATAAATTGCCAACATTTCTGAAATCAAGTCCATGTCAT
CGAATCAATCTGCAGGGCTTTTTGCCATCTTTATGCCTCTGAGAGGGAGGTGGGACAGAGAATTCAGTGA
CAGGTAGTTGGGGGCCTTGGCAGCTTCTCTTCTAAAAAGACAAATAGGCCCCCACGTAGAGATAAACACC
ACAGCCAGACATGGAAGACAGCTGTTTTCCTCTCCCATCAGGCATTCTTACTGACAAAGCTGAGTTTATC
CGAATTAGACATCTAGCCATAGAACATGATGGAATGTATAGAATGGCCATGTGTACGTGCATGCACGGTG
TCACCAAGCTCACAAATGACAGAGATGAAATCCATAGCAAAAGCCAACCTTATTTAATGCTTACTGCATG
TTAAGCACAGTTCTAAGCACTTCACCTAAATACATATTATTATTCTCCTTTTCTAGTTGAGGAAATCTAG
GCACAGAGAGGTTAAGTAACTTGCTCAAAGTCACACAGCCAGGAAGTGATGAAACCTGAACGCAAACCCA
TACTATCTGGCTCCTGAGGGCTTCCCCCTTAACTATTATGTCTGCTTTATAGCCCAGGGTCCTGACTCCA
GGGTCATTCTACAAAGCAAGGAGGTATTTTTTTGGAGGGAACTTTCCAATACCTCAATGCTGTTATTACT
CATTAAGTCCTTTAGTCTTCTCTCCAGGGGTAGTTATCTGACCATGAACTGCCTTTGCTTCTAGTTCCTC
AATTCCAGTCGTAAATGTATCTGACAACCAGTGTCAGAGCCAGAGAAAGACCAGAAGCTGAGCTAGACTA
TTCGTTGGCCCAGATGAGATCCCCAGGCCAGTGAGCGCTCTCTGACTGTCTGGCTGACACCTGCCCTTCA
TCAAATGAATGAATCGGGTCTTTCCCAGCTTCTCATTTTTTCCCAAGGCCATCACACCCGAGAGGTGGGA
ACTGGATGAGCCCACGTCCATTGTACGGCCAGACAGGGCAGCAATCCATGGCTCTCTGGAGGCAGCTGCC
ACGGGTTATTCTACTGTAATACTTTCCTTCCTCCTTTATGCCACTCATGAAACTCCACTGCCAGGACCCG
TCAGTCTCTCCGGAGACAAGCGTAGAGGCTCACCTTACCCAGTAAATGTGTGAAGTGAGCCATGACATTC
ACAGTGGGAGCAGTTGCTTTTCCCAGAATCCAAACAGGAGCACGGTGGAAGTGAGGGAGAGAAGCCGCAG
AAGTTAAACAAAGCCACAGAGATCATACTGAAAGAATCTGGGGCCTTAAAAAATAAGCAAGATTTAACAA
AGTGAAGCAAAGGGAGATGGTGTTCCAGGAAGAGGAAACAGCATGATGAGACCCAGGAGTATGAGAATAG
AATTCTCTGAGAACAAAAGTTAATCTGGCCTGATGAAATGGGTAAAGAAAAGCGAAGAGACCCAAGACCT
AAGGCGTAGCTGGGGCTCACCCCAGGGGCTGCAGGAGCCGTACCCTGTATTTGGAATTTGGGCTGGAGGC
AAAAGAAAACTGTCAGTGATTTCAGAGAAGGAGAGGGCCATAAACAGAGATAGAAAATAATTCTGGTGCC
AAGTGAAGGATGAAATGAAGACCGAGTCAGTTATGACACAATTGCTGAATCCAGATTAAAATAATAATTA
TTATTAAAGGAATCTGAACCAGGACTACAGCTCAGACTTTTGAAATAATGTAAATCCCTGAGCACGGAAT
CGCTGTTGTGTGATCCACTGTTACTGATGAGAGAGCATCAAATTTCCCCAAGGCATGAGGCAAAAAAAGA
TGGAACTCTCCCCTGCTGTGGGAACCACACACATCTCACCTGCAGTCTGGAAAGAAAATAACTCTGGATT
AGGAAACAGATGGAAGCAGGGGCCTTGCCAGAAGCTACTACAAAAGGACGCATCTGAGAAATTTGGACAT
CAATTGATTAGAAAGGAAAGATCGAGTTAAGCAGTGGAATGAGCCCTCTCTTTGAGCTCCAGGACACTGC
AATAGCAAGAACCATAGAGGCACAGGAGGCAGCTGCCCTCACTGGCCAGGTGCTCTGGCCATCACTGGCC
AAAGGAGGGACCCTGGACTGGAGGATCCCAATCACTCTAAGCTGTGCTCTGAGATCACCGTGGAGGCAGG
GTGCATGCTGCCACTGGAGCAGGGGCACACCACATGGAGACCCACGCCCTCACCTGCTATTTCTGTGGAC
AAAGAAAAGTTGCAGTGTGAACTCCAAAAAACTGAGACAGGTCTCAGTTAATTTTGAAAGTTTATCTGGC
CATGGTTGAGGACGCACGCCCGTGACACAGCCTCAGGTGGTCCTGACAACATGTACCCAAGGTGGTCAGA
GCACAGTTTGGTTCTATGCATTTTAGAGAGATGTAAGAAATTGGTCAACATATGTAAGATGAACACTGGT
TTGGTCTGGAAAGGAAGGACAACTCGAACTGGGGAGGGGCCTTCCAGGTCATAGGTAGCTAAGAGACAAA
TGGTTGCATTCTTTTGAGTTTCTGATTAGGCTTTCCAAAGGAGGCAATCAGTTATGCATTTATCTCAGTG
AGCAGAGGGGTAACTGAATAGGATGGGAGGCAGGTTTCCCGTAAGCCGTTCCCAGCTTGACTTTTCCCTT
TAGCTTAGTGATTTTGGGGGTCCGAGATATTTTCCTTTCACACATATTTAAGAGTCTACTTTGTGTTTAC
TAAATACAGTATCATGGGAGCATGGGATGGGGGTGAGGGTTGAAAAATTACCTATTGAGTACAGTGGTCA
CTATTTGGGTGCTGGGTACACCAAAAGGCCAGACTTCACCACTACGCACTATATACGTGTAATAAATCTA
CACTTGTACCCCCTCAATCTATTTAATTTTTAAAATTAAAATAAATAAATACATTTAGTGTCAATCTGGA
GTCTGAGAAACAATACCAAGAAACTGAAGCTCAGTTGCGCATGCCCTGAGCCTGTCAGGGTGGAGTGCCA
CCCGCTTATGTGATTTCTTTATTTTAGGGCCAACTCTGTGACGTGGAATCCACACAAGATGATGGGAGTC
CCTTTGCAGTGCTCTGCTCTCCTGGTTAGAGAAGAGGTATGTCTCTCTTGACTCTGTGTCCCAGTCCGTG
CGTGGGCTTTGACTGTCTTTATGCGGTTGACTTTCTCTGGAAATGTCAAGATCACCGGGTCTTCTCTATG
GTCCTACTCACATTCCCCAGAGAGCCCTTTCTAGATTCCTGTCTGCAGGGTGAAGGTCTGGTGCCTAACA
GGGAAGAAAGGATAAGAGGACCTCAAATTTCAGAACATAAACTTTGACCTAATCTCCATGTTTTCAGTAT
GATACCCCTTTCCTCAACTGTTCCTGCATTCCTCCAATCCAGAGACCCTCTATGTCACTCTCCCAAAAAA
TTAAATTTCCAGGTTTTTTTTCTGGAATCTGAGAGGAGATCATTTTTCCTATATAACAAATATACATGAT
ATAGGATTAAGGGTGGTGGTAGGATCCAGATACATAACATGTATATGTATGTGTGCATGTTCTGATTACA
GTCAGATGATTAATCTGTAATCTCTGATTACAGATGATTACAGTCTATCTATTTAATATTTAAAGCCATG
TTCAAAGTGTAAGGAAGCTGCATCCTTATTAACCAGAAAAGAGAAGCAGCATCAATGAGCACTTTCATGA
ATGAAACCATCTTGAAACCATCTTGAAAGATGGTTCTGTTCACCAGGCCTAGGACCATTCTCAGTAGGTG
AGCACTGTTGGTCAAGGCCACTACATCTGCCTTCCGTGACGCCAGGCCGGACTCATAGTTCCTCACTCCC
ACATTTATTTTGTTGATGAAACCCAAATAAGGAGCTTCAGATGATCCCCATTCAATTTTATCTTCTTAGC
ATTAATAAAGCAACCCCAGATTAAAAGAAATTTTAAATGTTGATCTTCATTTACTTTTTTTTTCTTTTTG
AGACAGAGTCTCATTCTGTCACCCAGGCTGGAGTGCAATGGTGCGATCTTGGCACACTGCGATCTCTGCC
TCCTGAGTTCAAGCGATTCTCATATCTCAGCCTCCCAAGTAGCTGGGAATACAGGCACCCGCCACCACAC
CTGGCTAATTTTTGTGGTTTTAGTAGAGACAGGGTTTTCACATGTTGGCCAGGCTGGTCAAGAGCTCCTG
GCCTCAAGTGATCCGCCCACCTCAGCCTTTCAAAGTGCTGGGATCACAGGCATGAGCTACCATGCCCAGC
CAAATATCTATCTTCATTTACTTAAAAATATTTTGCTTTGTTCCTAGTTATACAGTTAATACATTATTTT
AGAAAGTTGAGGCAGAACAGAAAATATAAATAAATTTAGAGTCACCTCAAATTTGTGTAACTTAGGGATA
ACCATTATTACCATTTTTAATATTTTCTCCCACAATTTTTTCTAGAAATAAATATATTTAAAAAGTATAA
ATAAATATATATTTATAATAAAGTTGCTATCATCTACCTCATATACCTCATATATACATGTTGATTCTTC
TTTATATTTTACATTATATTGTGAGCATTATCTTCCAAAACCTGATTTTAATGGCCTCATATTATTCTAT
CACATAATTCAATGAACAATATCTCTATGGTTAAAATATTAACCAATGTTTTACAGAGTCACTTGATAGA
ATCCTTAAACATATACCTTTGATCACATTCCTGATTATTTTCTCAAAGTAGACTCCTCAATGTGGGATTG
CTGGGTCAAAGAGTGTTATTACTTCTGTGGTTCTTAATACCTCCTGTTGTCAACTTCAAATTTACACAGC
ACGCCTTCTGTGTCTTCATCAGTAATAAAAATATGGACACAGGATTGAAGACAGCAACTTCCCCTCAAAA
TGAGATGAATGCATTGGAAAATATCCTTTTGGACTGGTTTTTCATCAGTTAAAAATCCAGTCCAATGTAT
TATCATCTGCCCCAGCTCATGCAGGGCATGAGACCTCAACTATAATTACTTCAAAGGAGAAAATAAATTT
TTGTTATTTAGAATTCAGCCAGATGTTTTGACAGTGGCTCCCATCATGTCCTTACAGACCAAAAGGGAAA
TGCGAGCCGGAGGAAAATAGAAAGATTTGGAACTGATTAGATGACTGCATTGGAAGGATCTACTGACTGG
CAATTTGATGTTACCCAGGATAGAGCCTATGGCTTGGTACCTAACCTGTAGCATTCGAAATATTCACGGA
CTGTTTGAGTAAAACATAGAAGCTTATTAATGTTTCAGATGAGAGGAGACTGGGAGGTAGAGTAAATGTG
TGTAGGAATGGAATCAGAATACAAGATGATTTTTACAGACTGGAGCAGTAAGCCACATCCAAAAAGGGAC
ACTGTTATTGGAGACCATTGTAAGGCTGTGCTCTTAGGTCCATGTATACCGTGGCTGTATTTTGATTGGA
CAAGGAAGGCTTGTTTCTACAGCTAAATTGTTGGACTTGTGAAAAAGGCAAAGGATATCAGCTCTACAGG
GTCAACAACGAGTCAAGAGAAAAATGCCACACAAAATACATTAATGAGTTACAGCAAGTGGAATTTCAGC
ATGAGAAGGTGGTGGTCTCCCACCCTCCTCTAGTTAAACCACACCTGCCATGCTCTGCTTAGCTTGGTAC
CAAATTGTCCATGGGGTTCCATCAAGCTAGAGCCCAAACTGTGGGGACCATTTGGTAAACGTGGAAGAGG
GATGATTGAAATAGCTAAAGATGTTTAGCCTAGAGAGGAAAAGAAAAGAAAAGGGCTGAAGGGAGGATGG
CAGCCTTCACCATTTAAAGGACTCTCAAATGGAAGAGATTTGGAAATGATTAGATGACTGCATCAGAAGG
ACCTACCGACTGGCAATTTGATGTTACCGTTGAGGCTGTGGGGAGCTGGTTTAGTAACACCAGGTGGTAG
AGATTTGACAGCAAAATCAGAACATCTGACTTGGGTTCAATAAAAGGAATACTTCTAAAAATTAAGCTGT
CCAACAATAGGAATAAGTTAATAAGGGGAGGAGATTAAATAGAGAGATTGGACAGCCACTTATTAGTAAG
GGTGTAGAAATGATTCCTTTATTGAGGAGGAATAGAGTAAACGAGCTCTAAATTCCCTTACAAATCCAAG
ACTTTATGATGCTCTGACAGCATTTGTTTATTGGCATCCAAGGAATAATGCTGTTCCATAAGATGGTAAT
AAGAGTTCCCCAATAAGAGAGTTCTCAGTTTTAAAAAGGCTGGGATATATTGGTTTAGAGTTAAAAACAA
CTTATGTTATTTCAGGGCTTACTGGGGCCCTTAATATGCTGATAATTATTGCAGTATCTAAGAAGAAAGA
CTAGATGATATCGAGTTTCCTAAATTTATTTGAGCACGGGAATCTCTTTATGTACAGCAACTATTAATGT
GTTTTAATGTGTTTTAAATAGTTTGGGACAGGATGGTCTATAACTTTTTCATGGCTCAGAACCAGGATAT
CATCTCACTAAGGCCTTCTGTAGGGAAAACAGCATCACTTTTGCTTGTCATGTTGTACAGTAATGAGACT
GCGGCTGTTCAGCTTTTTTTTTTTTTTTTTTTTTTTGAGACGGGGTCTCTTTCTCTGTCGCCTAGGCTGA
AGTGCAGTGATGTGATCTTGGCTCACTGCAACCTCCACCTCCTGGGTTCAAGCGATTCTCCTGCCTCAGC
CACCCCAGTAGCTGGAACTACAGGCACCCACCACCGCCCAGCTAATTTTTTGTATTTTTAGTAGAGATGG
GGTTTCACCGTGTTAGCCAGGATGGTTTCAATCTCCTGACCTTGTGATCCACCCGCCTCGGCCTCCCAAA
GTGCTGGGATTACAGGCATGAGCCACCGCACCCGGCCATCCAGGTTTTTTAGGGCTCATGTGTTTTTGAG
TTGTTTTCTTTATCACAGTAGGAATAGGTCTGATCCATTCAGCATTCCACACTCTCTGAGGTGGTCTTCC
TTAGTATTGATGGCACGAAGGTGTGAGCTTGCATGGCCTGAGGAATAATGGTACAAAGTTTCTGTGACCA
TGAAACCAAATAAAAGTGAGTGTTGCAAATTTTCACCTTATTGGTCTTCAAGTGAATTTTCTTTTTTGAG
TTCAGTATATTTCTACTGATCTAATACAAATACATCGTATTTAATTTTTCTTATTCTGAAAAATAATGAA
AGGATTCCAATATATGTGAAGCCTAAACTACAAGGTAGAGTCCAGTTCTGTTGTCTACCATTTCAGCACT
CCGTCTTTCAAAACCAAATTAAAATTGTAGTTGCATTGCATTGTGTTTTAGTGTGGACAGTTTTCAGAAG
TGTTCTCAGTTTTAACTTCAACTAAGTGATGACACTTTAGTCTTGTCTTCTTTTGTCGTGAGTCACAAAA
GAAACAAAACCAAATGCCAAAGCTTTTGTAAAATCACAATTAGACAGAAGAGAACAAAATAGTCAAAGGC
TTCCAGTGTTTCATGACAAATTGAAACACGGGGTTTTTAGTGAAGAGACTGTCGATACTATTTTAGTCGG
AAAACATGATTCAGTCACTATTCTCTGGAATAATTCAATCACTTTGCCACCCATTTCCATAGTAAGGTTA
CAGTGCCAGGGCAAATGAATGGCCATTGACGATGAAACTTTCCACTTATCTATCTCAAGGAACTGAGTAT
GCGAATGCAGGACTGAAGCTCTGACCACTCTTGAGAGAGGAATATGACATTTGAAAGATTGGTTATTTAA
ATTCACCTCAAAATTGCAATATGTGGGTTTTTTTTTTTTTTAGATTTTAGCATATAAAAATGATAGCAAT
GAGCTGCCTTAAAAGCTATGATTTCCAAAGGGAGCTCAAACTCCCTAACAGCTAAATGATAAAGTACTTG
AACTAGATATGGATGGAAATACTGGAAGAACCACACTAATAATATTTCACAAAACCAAAGAGTTTCCAAA
ATATTTTAATCATGACAAAACCAGAATAGTAGGATATTCTCCCAAAGAAGGGGAACATTTAAATATAAAT
ATATGCTCTGGTTGTGATTTTTATTTATCAGTTGATTTTTATAAATGCCTTCTCTTAAAAGGGAGAGTAA
AAGTATAAATGTGTCCTTGCTAACCTCCGTGACATTTGACCCTGAGCCATTGATCCCACAGAGTTGACCA
TTACAACAACCTAGACACTCCTGTCCAGAATTGCCCCCATTCTTTTTTTTAAAATTGATTCTTACTGTTT
TCTTTCTCTAAGATATGCAATGTCTCTTACTTCTTTTTTCTTATTAATTTTTACCAATATAAATCTAATA
AGTAGTCAGTAGAATTTCCTAAATTTTCTCTTCTCTCTTGTAGGGATTGATGCAGAATTGCAACCAAATG
CATGCCTCCTACCTCTTTCAGCAAGATAAACATTATGACCTGTCCTATGACACTGGAGACAAGGCCTTAC
AGTGCGGACGCCACGTTGATGTTTTTAAACTATGGCTGATGTGGAGGGCAAAGGTGAGTATGTATGGACC
AGCTAAATGTCAACTAAAAACAGAACCTTTATCTGGTGACCCCATTATGAAATGTCAAAAAAGTGATTTC
CAAATTGAAATTTCCTTACCCAAGATTTGCTTTCTTTAAACTTGCGTCTAAATACCTTCATTTGACATGA
GGAAAAATATAGTCAAATCCATTGTTTGTTTCTTTTCTAGCCAAATTGATTCAAATGCTCACTCATCTGG
AAAACAAATCCATTTTGCTTTATATAGCAGAACACCTTGAATTTTAACAGGTGTTTATTGTTATTGTTGT
TGGCTTTTGTCTGCTAACTTGGTTTTTACCCAGTGATTGATCACCTGGGTAGGTGAATGCAATCTGAAAG
TATAGGTCTGGAGAACAAAAAAGAAAAAGTAAAAAGCCCACCATGATAGCTTATTTTTTGACATTTCAAG
GGATAACCTCTAGTTACAAAGCTTTTTATTTCCCCCTAATCTCCCAAAATACCTAATCACCTCCTTTTAT
GTAGATTCTGAGTTTCCCTCTGAATTTAGCTGTAGGTGATCCCTCCTTTTTTCAGCAAGGAAAACTCACT
AACTAACAGTGTGCAGGACTTGCTTAGACTTAATTGTAGCTTTCCAGGAGCCTACATTTATGTTTAAATG
TAAGCAGGCTGGATAGGTCAAAGATTTTATTTTTAATTTTGACCAGATTCTTAACTTAAAGGTCACAAAT
TAGTGCCTGCCCATCCGGCTTCATTTGTCTCCTGTAGGAGATAAATAGACAGAGCCAGCTGTATATACTA
TAGAAACTCCAATGCAAAAAGAGAGTTCGAGGAAACCTGACATAAGAAAGTGAGAAAGGGGGCGATTAAA
GGTGTCAACCTTAATAACAGAGAGAGTCTCTCTAAGAGAAAAGATGTTGATTTGGAAATAAAGCATTGCA
ATAGGAATACATGTGCCATAGTAAACTCTATGCACATTCAAAGGAGGTAAAGGAAGGCAAAAGTTTTTAA
AGGAAGAAATGAGGAAGATTACATAATTGTTTTGAGATAAATATCCTTGGCTACAAAGATCAATAACAAG
GGTGATGCCAGTCCGAGGCTGGATAGGCAATTGCTAGGCAGATGTCCTTGCAGAAGTATTTTTTTGTATG
TAAGGTTGTGGTGGCCTTTGAGCAAGGTTGCCATTTTTGCAGTCTTATGTGACAGTTTTTGTTATCTGGT
ATACAAGGCATGAGAACCCTCTCTTCATGGTTTTCCCTGGCTCTATCTATCAGGATTTTCTTAGCATTAG
TGACTCCATTTTGATTCTAACAACATTCACAAGGGAAATCTGGGATACCATGAGGTCCTTTATGCTTGGT
GGAGTGGATATACATTTGGCTCTAAGGTGTGTAAATAGCCTACTTAAAGAGGTAACATGCTCAGTCCCAT
AAGAAAAAGCAAATAACTTGGTCAGCAGGAGGGAAGTATACCAGGATAAGACCAGTGAATGGGTTCTTCC
ACAAGTCTGTGTAAAAAGGTAGGAACCATGTCCACGGCAATGCATTCCTTATGCTTTTGTTTATAATTTT
TTTAAAGTAACCTAAATTACTTTAAGCAGTTTAGATGATGGGATTCTTAACAAGAAAAAGAGGGAGTTTT
CGAGTGAAGCAATGTGACCCACAAATATTTTATGGAATCTCCTTTAAGTCCATTCTGGCAAAAAGATGCA
GTTTAAACAGAAAGATGGTCTTGCTTAAAGAAGAAATAACTCTTTAGTGGTTTCCAAGGATGGCTGGACT
GTACATCCTTCAGGGAAGCCTCCTTAATACTGTTTACTCCAGCTGAACTTTTTACATGTTGCTAAATATT
AGGCAGCTACAAGAAGCTAAATATCAGGAGCTTTACATGAAGTGAAGCTCCACTGTGTTGCCTGGTAATG
GTGGGGTGACGGGCCCCCTTCCTCTTTTGAAAATTGACAGCCCAACAAGGACAGGTATCTGGTCCCCACC
ACCTAGTGGGAGACTCATTCTGCTAGCAATGACACTTTCATTTGGAAGAAAAACCCAAAGCAGTCAAGAA
TGTAAAGTATTGATGTACCTCCAAGCAGCTTTAAAATGAGCAGGGTTTTCATTTCATTGATTGGTGGGAA
TTACAAAATGATGAATGTAAATATCAGGTAGCAAGCTGAGGAAACCTTGATCTCTGAATATTGTGCCAAG
TTCTCTCTTACTTCAAGTATCATTCTTTGTGGCTTTTTTCCCCTGTGGTGTTTTTATTACGGTAATGATC
ATCAGTGATATTTATAGGAAAACGTTTCTCTCATGGTTCATCAGTTTCTGCTGCTCCCTTTCCATCTGAA
GCCTCCTCTCCAGCAGGGGCAGCACAGTTTCTTAGAGAAATAATATGGAGGGCATCAGGTGTGAATCGAA
CAGCAGGACCAGATGAAGCCCAAAATAAAAGCAAGAGCCCCATGAAGGCACCAGGGAAGGGGATGAAAAG
AGCAAATCACAGCCACTGTGTTACTTATTCTTTTACTTACTTGTGGAAACACCGCAAGTATCTAGACATC
TAGCCGCAAAAACTTCCATTTTGTTTTTCAATCTAAACCTTTGTGAGTTTTTTTTTGAAAAACGAAATGA
TAATCATTATTAAAGTAATAAGCTAAGTCCTACAATCTAGATCAAAGGTGAGGAAAATTGTACTCTCACA
GCAAAGCTCTCTCTCTAGCCACACTGGCCAAGGAAGAAGTCATCCTCTTCCCGCAAGAAGAGCCATGAAA
GAGTTGGCTATGATGTTGAATCTTGCCTCCCCACAGGAATGAGGAAACAATCTGGAAAAGATTAAGGAGG
AGAAGGAGGAAGAACATAGCATTAATTCACTAAACCCTCTGTTGTCAGACATGCCTGGAGAATTCGGTGT
TTTCCACATTTTCTCCTAAGATAAACCCCATGAGAAATAGCCTAAGTATAAATTATTCTTTGAACTAATC
TGCTAATGACTAATGGAGCTAAATGCACTGATGACAGCCATCATATTAAGTCCAAATTAACTTGATTAGA
ACCAATTTATGCAAAAAATAAGACCCCTGATTTAGGTTGCTAAGCGGCATACTAGCTGGTTAAGATATGG
ATTTTTATTATCATCAGCAAAGGCCCAGTGCCTACCGTTGACTCTCCTCTTACGGAGTTGGCCTTTCATT
TTGTCTGCATTTTATTAAATAATCCTAGGACCTAATGATTATTTCCCAATGTTGACAGATTTCTACGGTG
GCTAAAACTCAGTAGCTAACAAAAATAAGTAAATAAACTTAAAATTACATCTCCCCCCCACCTTTTTTTT
TTTTTTTTTGAAATGGAGTCTTGCTCTGTTGCCCAGGCTGGAGTGCAGTGGCGTGATCTCAGCTCACTGC
AGCCTCCATCTCCCAGGTTCAAGCGATTCTCCTACATTCCCTTTTCAGGCCTGCAGGAATAACTTCATTT
ATAACAACCAAGGTTTCATAGCAAATCTCTGTGTTTGTATGTAGTCATACAAATAGTCAGTTTTCCTTGT
GGTTTTTTTATGATTAGCTTTTCTAATTAAAAATGTGGATAACAGAGGGACTGGCAAATGGCTGTGAAAA
AAAATACCAGGAAAAAAATATTAAAGGGAAATGGACATCTGGCATCCTTTGCTGAAAATGAATGTTTACT
TTCTCTCTAAAATATTAATTTATTTTAACAAGTAGATATTCAGCATCTATTATCGTGTCTAGTACTGAAT
GGGATAAGAAGGCTCTCATTTTCCAGACAAGATAAGATAAATGCACAGAAATCCATCATAAAAGACAGAT
TAGGACTGATCACAAAAGAAATCCAGACACATCTGGGGAATTTAAAGGACGGAGAGCTCATTCCTGGTTT
AAGAATCAAGATGATTCACAAAGAGATGACCTTTGAGATAGGACTTGAACAGGATAGGTAGAAGAAGTAG
GATTTCACCCAGCAGTGCTGTGAGAAGGCCATTCCACGGAGTGGTTGAGCAGGAGTTCAGTGCATATTAT
GAAAGTGAGGGAAAGTCTAATTGACTGAAGGGCGACTTGGGAGCTATGTTCCAGGTGAAAAGTAACAGAG
CCTGAACTAGGGTGATAGCAGCAAAAATTGAGATAACAGCAAGGGATTCGGTAGTTATTTCAAAAGCACT
GTCTCTGGGGCCTGTGAATGTTTATAAAAGCATTTCAAGAAGTGGAGAATGATCATGACCAGCTCTCAAG
ATGTCAAACCCCAAGACCACATAGAGGCAGCAGCTGAACACTTGGATGGTGAGATTGCTGAAGTATTTAA
TGAATGAAAGAATTTTGAAGAATCTCCTAAAAGCCTTCAAAACCTTGAAAATAAAATGTGGATCTTAATC
CCATAAATATTCAATATGAACGGGAGGCACCCAGGGCACACTAGAGTTTTCTGTGTCATTCCCCATGTAT
ATCTTTAGCCCCCAACTAAAGGGGCAGTCACATGGCCCATGATCATCCCCATAGCAAGGTCCCAGACCAG
GGGAACCAGAGGTCTTTAGTAATCCCATTGCTGTTGCAGTGCAAACTCTTCTTCATGGGAAATCAGAGAG
GCATCATCATTCCCATCTGATCAGAGAGTTGGCCAAAGCCATTCATCTGGACAGGGTCAGAGGCAAGCTG
GTCATGCCATATCCTAGATCAGATATGCAAAAGTTTAAACCCAACTCCAGACTGGTCCAAAGGATCCAGG
TTGGAGAAGAGCAATTAGCTTCCCTCACTTCTACCTACAGTCCATCCCAAGTGAACCCAAACTGTCAGGT
CATTCCAAACCAATTATAATCTCCTTAGCACCCATAGATGCAGAGAGCTCCTGGTATGGGTGCTGGCCAA
GCATCAGGCATCAGCCCAAGCTCTTCTTGGGGAGGCATCAGGAACCCATCAGCCTCCTTGAGCCGATTAC
CTGGGGGAGCAGTCTCCAAAGAAGTGAATTTCTGAACCCATTTGATATCTCCAGGGCAGCTTGTTCTTAA
ACCTGCTTCAGATGTCACAAGTCACTGGGCTATGTTGGGCCCCCTTAGCTGAGATGATGTGATCTTGTAT
GAAACAGGCAAGTGGGCCCATCTCATCTCCATTACAATTGCTTTCTCTAGGTTCTCTGCTGGAGAAGTTA
CTGGTAGGCAGGTTCAAAGTGCTTCTGAGATGAGCACTGGCTTTTACTCTTAAGCTTTCTCCATCAGCAC
CCAGTAAACACCCAAGGAGATAAGAGGAAAGCCATTTTGAAAAGTAACTCTCTTGTGTGTCCCGATGTCA
GTTAAACAGCTCCAGTCCAAGACTGTTGTGTTGGTTTTCCCAAGTCTGGATTCAGAGCTTCCAGAGCCAG
AAACTAAAAGAAATCAGTGATAATGTTCACCCATTACAGACACGTGAGTCATTTATCTGCCCCCAAAGGA
GAACTGTACAGAGCTCGACAGGCTAACAAAGCATCTGGGTGCTCCCTAAAATTCCTGCATCCATTTGTTC
AATGAAGTCAGTGAGCACCTACCCAATTTTTTCTGTATCAGGTACACTGGCAGACAAAGATGGGCTCTGG
GAATGGAAAATGTGCACGTTGGAGGGGAACTAAGCAGGCATTCTGGGGGGTCTCTGGTGATGCTTTTTAT
CTGCAGGAAGAGAGTAGCTCAGCCCTCCTGTTATTAATGACTTCCATGATTATTCCTATGAATAGCAGAG
GCACATTTTCCTCTTGAGTAGTCAAACTAATTGCCTGGGGAATGGAGGCTCTGGAAGAAAAGGAGTTCCG
TGTAGAAAGCAGTAATGAAAGGGAACAAAAGCACCTGACGGGGAGAGCATTGAAGAGAAAATAGCGCTGA
AAAAGCCTTTGGAAACAGCCTTGTGTTGAGAAAGTGCCAGACGGGGCTAAGACAGAGACGGCAGGATGAC
GGTCAGTCTCCAGGGAAATCGCTTCCTCCGCACTCTTAGCCTGCTTAATGAGCTGTGTCCTTCTCTTACC
TAGGGGACTACCGGGTTTGAAGCGCATGTTGATAAATGTTTGGAGTTGGCAGAGTATTTATACAACATCA
TAAAAAACCGAGAAGGATATGAGATGGTGTTTGATGGGAAGGTATGTATTTGGATTTCTACAATCTCAGA
AAGTTTAGTCAATTCCAACCCTCATCACTGATATGATGTAAATGATGTGCTGTCCAGGTAAGTGGGACGA
TTACAGAGGGGAGCAGTGGATGACGGGGTAGCTATTCCAAGCTGGAATAAAGACGAAACTCTCAAAGTGG
TCCATATAACGTTGTCAAAATCATGCCCTCCAATGGCAATTCCTGATTGAAAAGTGGGAATTGTGTTCTG
AACCTGCTGAATACATCGATTTGAAATGTTCTTGGAATTTTCAAAATTGCCAGCCTGGGCCAAATGTGAA
TCTTCCTTTCCTCTTTGTAGCCTCAGCACACAAATGTCTGCTTCTGGTACATTCCTCCAAGCTTGCGTAC
TCTGGAAGACAATGAAGAGAGAATGAGTCGCCTCTCGAAGGTCAGTGCTCCAAGCTCCTCTGATACATGT
GTGTATTGAGCCTTTCATGTGCACATCTTCTTTATGACATATGCCTGTGGCCTTAGGAGACAGCCTACCT
GGGTACATGGGCCCATTCCCGTCTGTGGACTCCTACAGAGCCAGGACATATAGAGCCTGATATATGCAGA
CATTTTTCTTCTTTTTTTTTTTTTTTTTTTTTTTGAGATGGAGTCTCACTGTGTCTTCCAGGTTGCAGTG
CAGTGGCGTGATCTCAGCTCACTGCATCCTCCACCTCCCGGGTTCAAGCGATTCTCCTGCCTCAGCCTCC
CGAGTAGCTGGGAATACAGGCACTCACCACCACGCCCAGACAATTTTTGTATTTTTAGTAGAGATGGGGT
TTCAATATGTTGGCCAGGCTGGTCTCGAACTCCTGACCTCAGGTGATCTGCCCACCTTGGCCTCCCAAAG
TGCTGAGATTACAGGCATGAGCCACTGTGCCCGGCCTATGCAGACTTTTAACAACTCTATTTGCTTGTTT
TCTGAGAGTGAGTTTATGATGTCTTGAAAGAAGTAGTCAGGCGATAACCTTTGCTGGCATTCACAAAGCA
ACAAGGACGTTGCTGAAGTTCATTGATGTTCCAAGTGAAACTGGTGCTCAGTTACAAGCACAAAAGAGAC
TTTAGGTACCAGAAATGGTTAGCAAACAACGCTGCTGCTGACCCTCTTGAGCTGCCAAGGTCAAGGCTAC
CCTGGGTGTGTCCTTAGAGCTGTGGTGACCCCTAGAAGGTAAGAGGGCAAAGAGCAATAATAACAGCCAC
TGTTTTGAGTGTGCATTGTGTCCCAGCTCAATATCAGGTGTTAGGTCACTTAAAGCCTCAGAGCAACCTG
ACATGGGAAGGATTGTCCACCCATCTTGCTGATGGAGAAACTGACCCACAGGGAGAAAATGTAACTCCCA
AAATCTCGCAGAAAGTCTGCATCCGAGCCTAAGGGCTTGAGCTTTAAATGGTACTGTGGTAAGACACCAT
TAATCTTTCATCCTCTCCTGCTCCCAGCACTTATACATGGGTGAAATGGGGTTTACAGTGCACATCGAAG
CGGGGTATATGCAGGACCTGTCCCCCATTCGAAACTAGGGATGGTCATGTAGACTTGGATCTCAGAGTTG
ATTTGGTTGGTTTGGGGGTTCTTTTCATTTATCATAAAAGAGGGAACCTCCTCCAGTCACTGCCAAGAGC
CCCGCAGGCTGTCCCCTCACTGCTCAGGAGCTTGGGCTGTCTCACTGACCTTTGGGAACACTTTAGTTCC
TTCTACGTAAAATGAAGAAGAGGATTTTGTGTAGATATAAAACCTTCACTAAAGCTTTTATGTGTTAACA
TCTGTCCTTAAGCAACCCAAGATCAAACTCCTCATCGGGAGGAAACTTCCATATGGCTGAGGTCTTTAAA
CCAAGCCTCCTAATTAGAGTAGTGATTTGCAATCCTGGCCATACATTAGAATCATCCAGAAACTTCATAA
AAGACACTAGTGACCAGGTCTCACCCTGAAAATGTAATCAGATTGTGCTTGGATGGGCCTGGGAATGATT
CTGGAAGTTATCTAGATGATTCCAATGTGCACCTCAGCTAGAGAACCCCTGATCTAGAGGAAAAAATGGA
AGAAAGCTTCTAGAACCAGGATCCGTGGTGCATGTGTCTGAGATGGAAGGGGCTGTGGTTGTGTTTGATG
ATTTCGTGAAGTTGGTTCATTCCAGGAAATCAAGCCCACAGGGTGGGAGGGAATGAGTAGAGGTCGCATT
GGATAAGATGATCGGTGCAGGCAATAACAACGAGAATAGGGGGTGCGGGTGTCTGCTGTCATTTGAGAGG
AAAAAATTCTTATTTTTCCTGGAATTTTTATGGTATACCTTCATAATGTAAAATTTCTTAACAATGACTT
ATTTAACCAGTTAGAAATTAGATGCCTCCATTCTTTTTGGCTTTCACTTCCTTATTGAACTGACTGGCCA
GAAAGAGAATCCATGGACTAGTTTGGCTGATTTCATTTGTTGAATCAGTCCATTATCACTGGGCTGAGGG
ATGGAGCAAGATGGGAATACAGAATAAAAACTTTTTTTTTTCATCATTTTCTGAACAAAAGTCAACTTGG
AGGCTCCCCCTTTTAAATATCACTCTTCAAATGCCTCCTAGGTTTCAGCACCTCATATGAGCTGTAATGA
AGAATGGGGATGGAGATTATTTCCTGGAGATGGCAATTAGAATATTAGTAAACTGTTTTTATACTGTTGA
CAATTCAAATATGAAAATCTCCGGGGATTGCAGAATGAATTCTCCTGATTTTTCTCCAATTTTATTACTG
TAATCAAGAGAATTCAGCAATTCAGATTTGGAAATGAAAATAGAACCACATGAATACCAAGTTTAACTTT
TGTTCACGTATGCCAATGATTTTTTCAGACTTTCTGGAAAGTTCTTTATTAAGTGTGACGCCCTTAAAGT
ATCATGTCCAGGAACCAGTAAAATATTCATACGCATGCACACACACACACACACACACACACACACACAC
ACACACAGTCCCAGAGGGAAAAGAACTGAGGTGAAATAATCTATGCTGTCCAGTATGGTAGTAATAGCCA
CATGTGGCTATTCATATTTAAATTTAAATCAATTAAAATTAAATTCAACCAAAAATTTGGTTCTTCAATC
ACACTAGCCACATTTCAGTCACTCAACTTGTGCCCAATGGCTGTTTTATGGGACAGTGCAGATATAGAAC
ATCTCCATCACTGCACAGAGTTCTGTTGGTCCAGGCCGATATAGACTCAAAATTTGGGGAAATGCAGAGT
TTCCTGTGCAGTTTATGTGAACCAAAAGAACAAAGTTAAATTCTGGACAAGACAAGGCAGAGAAATTACT
CTGTACCATCTTGCCTGATTCATAGCTGTAGTGCACAATAGGAACTCAAAAATCGTTTGTTGAGCTAAAA
TTGTATCTTAGCGTGGTTGAGCTGCAAAAACAGACTAATATAGACTGGGTAGCTTATAAGCACAGAAATT
TATTTCTCACTGTTCTAGAGGCGGGGAAGTCCAAGATCAAGGTGCCAGTAGATTCCGTGTCTGCTGGAAC
CCCTACTTCCTGGTTCGTCAATGGCCTTTTTCTCCCTGTATCCTCACATGGCAGAAAGAGGTCAAGGGAG
CTCTCTGGGGTCCCTAAGACTGTGCCTTCCTGAACTAATCACCTACCAAAGGCCCTATCTCCTAATATCA
TCACATTGAGGGGTTAAGATTTCAACATATAAATTTTGGGAGGACAGAAAAATTCAGTCTATAGCAAATA
CCTTAGGCATATTCCAGAATAAGGAAGGGAAACAACATTTAGGAAACCTAATAGTGGCTCATAAGCCTTT
TTCCAGAGTGCACTATTTGGGGACAAATATCTGGATAACAGAAGTTATTAATAAAGCAAATACAGTCATA
TCTTCATGAGGGTGGTAAACACGAGAATCCAGTCAGTGTGCTTCCTGCTGCTCTGTCAGGACTATGATCT
TGCAGATGGCGCTTTGTCCCTGAGGCAGTGCAGATGATGAATGCTTGGGGCACTATGAGGATGTGACGCC
ACACACATGCCTTGGACACAGGGAGGGGCAGCAAGTGGGCTGTGCCAATGTTTACCAAACAAGAATCAAA
AGGGCTGGTCTATTGATCACCTCTTGTGTTTCTGGTTCTTTATCTTCTTATTTTAATTTTTTTTATTCTT
GATCATTATCTGGTTCTGTCAGCTTTTATAGTCCTACACTGATTGGAGGACTTTTCAAAGGTTAGCAGTG
GATTTAATACTAAATTTGTAAGGAAGTAGCCTGGACTTATATTTAATACAGACTCTTTGAAAGTCTGTGT
TATTAAGTGCAATAGAGGATTTAATTGGTGAAATTTTCGCATATTAGAATTTTTTTTTTTTAAGACAGGG
TCTCACTCTGTTGCCCAGGCTGGAGTACAGTGGTGCCATCTCGGCTCACTGCAACCTCCACCTCTCAGGT
TCAAGTGATTCTCCCACCTCAGCCTGCCGAGTAGCTGGGATTACAGGCACACACCACCACACCCAGCTAA
TTTTTATATTTTTTGGTCAGGACAGGGTTGGGACGGGGTTTCACCATGTTGGCCAGGCTGGTCTCGAACG
CCTGACCTTAAGTGATCGGCTCACCTCGGCCTCCCAAAGTGCTGGGATTACAGGCATGAGCCACCAAGCC
TAGCCAACAGTTTAGAATTTCTCATTTAATTATTCTGCTTTTACATTTTTCAGAAATTTCTCGCAGTCTT
CCAAAATGTAAAAACAAAGAGGTTTTCTAAGACATAGTGAAAAATACATTTCTGTGATATCTTTTAAGTT
TATTTCATAATGCTTTACTATGCACCCTCTTTGAAAGGGACAAATGTGGATTCCAATTATGGAAAAGTCG
CCTGGTTATTGCTTTCTAAAGGACTGAAAAAGCTAATGGCACAAGAGAGAAGACAATACCCTAAAATTAT
TAAGGCAGGCCCAAAGAGCTCTTGTTGACTATACCTTTAGCGAATTCTTCAACATGCAACCACTCTTTCT
CAACTTGCGTTCTTTATTTAGGAAAACTAGGAATCCAACCAAAAAGTACAAAAGCCTAGAAATAAGTGAA
ATCTCTATGTATTTCATCCAAAAGACCACTGGGATGGCTAGATAGTAGAAAGGAGAGCTTTATTGATGAT
ATCAGTTTGCAAACTGGGAAGAGACAGCCTCCAGCATGTGTGGAAGGTGCCCTCTCTTCCAAGAGAGGAA
GGGCAGGTTGGGTTTTATGCCTCACAGGGCCTGTATCACACAGTAGAGTCATACATATTCAGTAGGTTTT
GGGGGAAAGCTATCCATATTTATGAGGGGAGCTGAGCACATGCAGAATGAGTAAACATATATGTAACATA
CATCCCATGTTTACTTCGGGGCAGGGTTTTAGTGTTAGAATGAGGTGAAATTTGGCTCTTCATGTCAAAA
GGTGAACTGTAGGACATAAACACAGTTTGTGCACCGCATCTATAAGCTGCTAAAACTGGCTTAAGGTCTG
CAATTGCTTACCAGGAAAGAATGTGTGTAAGGTCAGTCTTCTGTCTAGTCAGAGTTATAGTGGTCTGGTT
AGTAAATCAGGGTAAGGAGGGGGTCTCATAGCGCCTATTGTTAGGGAATTTCAATCATTAGGAATTTAGT
AATTTGCCCTCCAGCCAGGCCTTGAACCCTGGACCCATCTTAGTTGATATAGGAGTGTCTATTTTGGCCC
CACAGATCACATATATTCATCAGAATAGTCCGAATCTTATTTTCCTTCTTAACTTGCAATGAGTGAATAT
ACAACGAAGTAGATGTTCATGTTCCGGCTAATTTTAGTTCATCAGCATTTTCTGGAAGCAACCAAAAGTC
ATATGTATTTAGACAGCTGTGATTTCTGCCAATTCAGCTTGCTTCGGGAACTGAGGGGATTCAATCTTAC
TTTATGCCCAAATCTGTTTGCTTGTGGCTGTTAGCATTAATCTTTTAACCTTTGATTTGCATTCATCTGA
AAAGCTAGAGATGATTGTCCTTAATAATTAGTGCCATTCTTCTGTATTTTTGCTTGGATTACCCATGAAA
ACTAAATGAGACTTTAATTTACTGAGTAAAGCTCTGTCATTATTTTATCAGTTCTAAAGGGCAAGCGTGA
TTTATTATACAAATAAAACTAAGGAATGGTTATGTGACTTGTCCTTAAATTCCTGCAGCCAAGTGGATTT
GGAATTCCTTTTCTAATCTGAGATTTATCTTCGCAGGAACCACATTGACTTGACACGCCTCACAACACAA
AGGATAAATTCCATGCCCCTTTGGCTGGAATATGCTAGTAGATCTATTTTCAGAAGTTAATCTCAGATTT
GAGATATTTTAATTCTTCTTCTTATTTATTCCCTGGGATGAGTCCAGTGCTCTGCATACATTCTTAATGC
TTTAGGTGAAAGAAGGATCAGGCCAAGAGAAACATTCCTCCCCATGGAACAAGGGGTGGGAAGGGATATA
AGAACTCAATGTAGAGTCAGAAGATCTCAATGCTGGAATCATCCACGTTCATTTTTAGAGAAGGAAATTA
GGTTCAGAATGAGAAGTGAAGGTGAAGTCTACCTGTTGACCTTGTCTTTGGTAACTAACAAATGATTGGA
CCCAATGGGAACATTGCTATTTTATGCATTGGATACTTTGAAGATGAAAACTTCATTATAAACCAATGAT
TATTTAAGAGTTGATATTTATAAGTCACATGTTCATAACAGCATTCCATTTGAATTGAACTGTCTATTTA
AGATAAATCCAGCTGTGATAGAAGGCATGGTCTCCATTTTGAACCGGGTTTCTGACCATATGAAACTCAA
AGAAGTCTAAAAGTTTCTCTGATGTCTATCTACCATTTGCAGAAATGAAGATCAGATATTATATATTTAC
AAACTCCAGTGGTAAATATATGTGGATAGACTGTATGTACAGTTAGACATGATTTAAGTTTTTGCTTCTT
CCTAGATAGCTGTTTCTATTATGCTACTCTTTATAGCAATAAGAACTTAGGAATCCCCCAACATGAACCA
AGCACTGTGCTGGTAAAGAACAACAACAAAAACAGTAGAAGACACTGTGTCTGCCCTCCAGGACCTGACA
GTTGAGGTAGAGAAAGAAAATGTATTTGCTTGAAAGTAAGAGGATAGTAGGAAATTAGCATATAGTCAGA
ATCTATGGGGAAGGATCATGGATGATATGTTTACAGCTTAAAGGAAGAGAGCTACTGATGGACACTAGAA
GTCAGGAAAGGCTTCATAGCAGTTGTAGGACTGTGGTGGAATCTTGAAGTGTGTGTAGGATATGAACCAG
AAGAGAAAAGGGATGGATTCTAAGCACAGAGAACAAGTATGACATAGTAACACTGATGACAAGTGTGAAG
GGATAAAAATACATATGGTAAATTCAAGAGATATTTAATAAAGGAGTCTTGTCAGAGTTGAAGATTCATT
TTGGCAAGTGGTGGAAGATGAGGCCTCATAAATGGATGATGAAAGGTCTTTGCACTGAACTAGAGTTTAA
ACTTAATTTCATATACAATAGAGAGCTACTGAGGCTATAATCAAAAATCTGGCATAAATAGAGTATAATC
TCGTCTGTGGTATGCTATCCTGTCTGTGATATGAAACATATGTTAAGTCCTTGTGAGTTCAGCTTTTTGT
CCCAGCTAATTATCATCATTATTAAGGATTATCTTTCAAAATATCTTATAAAGTGAGGCACTGCAAAGAG
AGAACGAAAAGAAACTAGAAAGCTCTGGGGTTTCAAGAAAGTTGCCAAAAGTCTGCTTATCTTCATATAT
CACCTGACACTCAAACTTACATTTTGGTAACAATCCTCTGAACTGTTTATTTCCAATGTTTTTACATTTA
CTGTGGGGGGAAAATGCCCCCAAACGTCTTGCTAACCCATTTAGCTTGGGGCCAATACTAGATTCATCCC
ATCCTCCCAAAACACTAACTGGAAAGTCAAGGACAAGGTGGCAGGCAGCTGATAGTCTATCACTTATTAT
TCCTCTTATCACTTGCAGGATCTTGAATGTGTTAGACTGTTCTAATTCTCTGATCCCAAGAAAACTTGGA
GGTAACTCTTTCAAGAGAAAACAATAAGGTTCTGACTGTTGAGCTAAAAACTAAAGACGCTGCTTGCTGT
TGGGTTCTTTGACTCAGGGGAGAGTCCCAGGAGAAAGTCACCATGCTGATATGGTCTGTCCCACAGGTGG
CTCCAGTGATTAAAGCCAGAATGATGGAGTATGGAACCACAATGGTCAGCTACCAACCCTTGGGAGACAA
GGTCAATTTCTTCCGCATGGTCATCTCAAACCCAGCGGCAACTCACCAAGACATTGACTTCCTGATTGAA
GAAATAGAACGCCTTGGACAAGATTTATAATAACCTTGCTCACCAAGCTGTTCCACTTCTCTAGGTAGAC
AATTAAGTTGTCACAAACTGTGTGAATGTATTTGTAGTTTGTTCCAAAGTAAATCTATTTCTATATTGTG
GTGTCAAAGTAGAGTTTAAAAATTAAACAAAAAAGACATTGCTCCTTTTAAAAGTCCTTTCTTAAGTTTA
GAATACCTCTCTAAGAATTCGTGACAAAAGGCTATGTTCTAATCAATAAGGAAAAGCTTAAAATTGTTAT
AAATACTTCCCTTACTTTTAATATAGTGTGCAAAGCAAACTTTATTTTCACTTCAGACTAGTAGGACTGA
ATAGTGCCAAATTGCCCCTGAATCATAAAAGGTTCTTTGGGGTGCAGTAAAAAGGACAAAGTAAATATAA
AATATATGTTGACAATAAAAACTCTTGCCTTTTTCATAGTATTAGAAAAAAATTTCTAATTTACCTATAG
CAACATTTCAAATGTATTTAAATACATATAATTTTACAAAAGGAAAATATATATATTAAAAAAGATATCC
TATTTTGTAACATATAGATTTTTATTTTATATAGGTTATACAAACTGCGGGGGCAGATATAAAATCTAAG
CCAGATTTTTTTTTCCTTTCTCTTAATGGAGGCACAATAAAACACTTAGCAAAGTTATTTTGAAACATTG
ACCCACGAAATTCTTAAAAGGTATTATTGCTTCTTTCTATACATGTTATGGCTTATCACATCTCTAAAGT
TAGTATTTCAAGACAAACACAAAAGAATACTGCGAGTTCTTTAAAATAATTGATCCCATTGGCAGTAAGA
TTCTCTTCCCCTTTAAGTTTTCCACCCATTTTACTCTTAGCGGACTCACTCTGCAAGCGTGACAAACCAG
GCTTCATCTCAGATTAAATTAGGGTAATTGTCTCTATTCTGCTTTCCAGTTCGGCCTGTTTTGAACAGAA
GGTTGATGCTAGTTCTTGAGGCATCTTCCAAATAGTATTCTTTTATTAGGTCATTTGAATTAATTAGAGA
AAGTAAAAATAAAACCTTATCAGCCTGAGCAAAGAGGAATGAAGCACACTCCCAGAATGTGGTGAGCCCA
GAAAATTAAAGTTGGCCTTGGGAGAAGAGATCTCTGTGGGACAATAATGACATCATCCTGGCGCCATATT
GCCACTGTCCAGGAAAGAGAAATTTACCTCCAGGCCAGTTGCGCATTTCCATCCCCTCCCCATTCCTCCC
CACAAAGTCTCTCCCACTAGACTCCCTACCACTGGGACCCAAAATAGTTACTTTATATTCCATGGGTGGT
TGTTTTTCTTCCATGAAATGAGCCTCTCACCCTAGATTTTGAGGCATTATCTTAAGATTTTCCTTTATCC
ATCTCCCATCGAGATCCAAAGTGACCAGAATATGCAGAAATAATAAGATCCTTAGAATTCAAAATAGTAT
TTTTAAAACATCCTTCTTTCCCTGTGAACCTGATAGAAAAACATGAGCTAACAAAAGCTTCCATAGATAT
TTATGGGGTCACACATCGTCAGATTCCAAGTGCTGATTGGAGAACAATAGATTGATATGCAGACTGCAAA
TGCAAATTTAGGAACATTCTCCATTTCTGAATGGACCAGGTAGTTCAGTACTCAGACTGCAGGTATACAA
GGGAAGAGAGAAGGCCCTGCCCTTCAACGGGTAGAAATGCCCTACAATATAACATAGAGAAATGCCCTAT
AATATAACCACAGGATCCAGCCATCTGAAATTTTCATAAGCTTCCCCCTACATTATTTCTCCTAGGCTAT
ATGCAAAAACAGTGATAACTTGATATGAACATGGCTTTGGGCCCTTTCTGTCTAGAAAAACAAATGGGTT
CACTATGACAATCAGAAATAAACTCTTTCATCTGTCCCGCAGAATTTCATGAAGGAGTAACCTTCCATTC
TAGGCTTTGTCTAATGGCCAAGCATTAGACAAAGCATTAGAAAGCAGTTCCTTTCTCAAAACTGCCTGCT
GAGAATAAGCACATAGCTGCCCGACTATCCGGAGCCTCAGGCCCAAAGGTTCCACTTCAGAGACAGAGAT
GCTAATTGATCCAACCTGCTGTCCTTCGTGGAGAAGACAGTGGGGCCCAGTGCCCTGGTGAACCAACCCT
GCTGTACTCCAGGATGCTTTATCTTTTGAGTTACAGATCCTAGATTATAAACTGCTGCTTTTTAGGTTAA
TGAGATGGTAAAATTTTAAAGGACAATTTGTGCCTATATATGAAATTCCAGCAAAACAATTCTAGCAACA
ACAATAGCTCTTCTTCCCCGCTCCCCTACCCCTTCCCAGTACTCCTTCAAATTGGCTGAGAGCCTTGCTC
AGGCCTGTGCAGGGAAATCCTTACCAACTGTAGCCCAAAGAAGGAAGCAAATAAAAGCCTAGTAGGTCCC
AGTAGTTTAATAAATCATCTTGAAAGGAGATGTGGAATCAGGTCAGAAGAGAGTAAGGGAGGAAGGGAGG
GAGGGAGGGAGGGAGGGAAGGAGGGAGGGAGGAAGGAAATGAAGGGAGGGAGGGAGGGAGGAAAGAAGGG
AGATTATTTTTAATATTAGCCCAAATTCCCAGTGCCATGGTCTTTATGTGTGCCCATTCTTTACAAATCT
TAGAAAAGTTTGGTTTTAGCTTTAATCAGAACTGACATGGCCATTTTCATTTATACAGCAATATTGTGTT
TATCATTTAAAATACTTGAACAAACAAGTGTGATATGTCTTTATCTGAGACCTATACATGGTATGGACTT
CATATACTGCCACAGGATGTGAGGAAAGAAAAGGAAATCAATTCTGACTGTGTTGCCTTTATTATCTGGA
TAATACTGTCTTGTCACCTCAGATTGGGGTTGTGCACTTTAGATCTGAACTGTACAGTGTTGCAAATCAA
CATGTGTTTCTGTAAAAGCTTGTACAATATATTATTGATATGTCTTTTTCTGTGTGGTAGCTGTATTGAA
CTTTGATATTATGAAAACTACATTTGCATCTGTTCCTGTTCTCTCTCTCTCTCTCTTTCCTAACTATATG
CCCTCCACATCGGCTCTAATAGAGAACATGCCCTCAGCTAAGCCCCCTACTGAGAAACTTCCTTTGAGAA
TTGTGCGACTTCACAAAATGCAAGGTGAACACCACTTTGTCTCTGAGAACAGACGTTACCAATTATGGAG
TGTCACCAGCTGCCAAAATCGTAGGTGTTGGCTCTGCTGGTCACTGGAGTAGTTGCTACTCTTCAGAATA
TGGACAAAGAAGGCACAGGTGTAAATATAGTAGCAGGATGAGGAACCTCAAACTGGGTATCATTTTGCAC
GTGCTCTTCTGTTCTCAAATGCTAAATGCAAACACTGTGTATTTATTAGTTAGGTGTGCCAAACTACCGT
TCCCAAATTGGTGTTTCTGAATGACATCAACATTCCCCCAACATTACTCCATTACTAAAGACAGAAAAAA
ATAAAAACATAAAATATACAAACATGTGGCAACCTGTTCTTCCTACCAAATATAAACTTGTGTATGATCC
AAGTATTTTATCTGTGTTGTCTCTCTAAACCCAAATAAATGTGTAAATGTGGACACA
