# Supplementary material for: Similarities between bacterial GAD and human GAD65: Implications in gut mediated autoimmune type 1 diabetes
Source: PLoS One. 2022 Feb 23;17(2):e0261103. doi: 10.1371/journal.pone.0261103 (PMC8865633; doi:10.1371/journal.pone.0261103)
Supplement: S1 File — (ZIP) [file pone.0261103.s002.zip › GADsequences/klebsiella.fasta]

>NC_017540.1:2487285-2488757 Klebsiella pneumoniae KCTC 2242, complete sequence
ATGTCCACATTGAATCCGATTCTTGCTGGTTCAGCGCAGAGCGTTGAAGCCTATCAGCAGGTTATCGAGC
AGACCAGCCAGGCCGTTGTGCAGTGGCTGAAGCAACCTGAGATGTATCAGGGGAAAAGCGTTGACGAGCT
GCGTGAGCGTATCTCCCTAGAATTTAACGAACAGGGTTTGGGTAACCAGGCGGCGATTGATCGTGCGATC
GAGTACTTCCTGAAAGACAGCCTGTCGGTGCATCACCCGCAGTGCGTGGCGCACCTGCACTGCCCGAGCC
TGGTGATTAGCCAGGCGGCGGAAGTGCTGATTAACGCCACCAACCAGAGCATGGACTCCTGGGATCAGAG
CCCGTCGGCAACCATTATCGAGATGAAGCTGATCGAATGGCTGCGCGCCCGGGTCGGTTTTCCGGCGGGC
GACGCCGGCGTCTTCACCAGCGGCGGCACCCAGAGCAACCTGATGGGCCTGATGCTGGCGCGCGACGCCT
TCTTCGCCCGTCAGGGGCACTCCATCCAGCAGGATGGGCTGCCGGGGGATATCCGCAAGTACAAAGTCTT
GTGCTCGGAAAACGCCCACTTCTCGGTGCAGAAGAACATGGCGCTGATGGGCCTCGGCTACCGCTCGGTA
ACGCTGGTGAAAACCGACGAATTCGCGCGGATGGACGTGTCCGACCTGCAGGCGAAGATTGCGCAAGCGC
AGGCTAACGGCGAGCAGATCATGGCGATCGTCGCCACCGCCGGCACCACCGACGCGGGCGCTATCGACCC
GCTGCGCGACATCGCCGGTATCGCTGCGGAACATCAGATCTGGCTGCACGTTGACGCAGCCTGGGGCGGC
GCCCTGCTGCTGTCTGAGCAGTATCGCGACTACCTTGACGGTCTGGAGCTGGTGGATTCCGTTACCCTGG
ACTTCCACAAGCAGTTCTTCCAGACCATCAGCTGCGGCGCCTTCCTGCTGAAGGACGCGCGCCATTACGA
GCTGATGCGTTATCAGGCGGCCTATCTGAACTCCGAGTTCGATGAAGAACACGGCGTACCGAACCTGGTG
TCTAAGTCGCTGCAGACCACCCGTCGCTTCGATGCGCTGAAGCTGTGGATGGGTCTGGAAGCGCTGGGCC
AGAAACAGTATGCGGCGATCATCGATCACGGCGTCACGATGGCGAAAAACGTGGCGGAGTACGTGAAGTC
GCAGCCGACGCTGGAGCTGGTGATGCAGCCGCAGCTGGCGAGCGTGCTGTTCCGTTCCCGTCCGGCGCAG
ATGGCCGGAAGCGACGCGGCGGCTATCGCGCTGCTCAACCAGCGCGTCGGCGACGCCCTGCTGGCCTCCG
GCCGCGCTAACGTCGGCGTAACCGAGCACAACGGCGTTACCTGCCTGAAGCTGACCCTGCTGAACCCGGT
GGTGACGCTGGATGACGTGAAGGTTCTGCTGAACCTGGTGGAGCGCACCGCTCAGGAACTGCTGGCGCAA
TAA
