# Supplementary material for: Similarities between bacterial GAD and human GAD65: Implications in gut mediated autoimmune type 1 diabetes
Source: PLoS One. 2022 Feb 23;17(2):e0261103. doi: 10.1371/journal.pone.0261103 (PMC8865633; doi:10.1371/journal.pone.0261103)
Supplement: S1 File — (ZIP) [file pone.0261103.s002.zip › GADsequences/lactobacillus.fasta]

>NZ_LS483405.1:99166-100575 Levilactobacillus brevis strain NCTC13768 chromosome 1, complete sequence
ATGATTAATAATGTGGATTTAGAAAAAACGTTTTTAGGCAGTGTCGAAGCCGGGCAATCCTTACCCACCA
ATACATTACCAGATGATCCCATGGCACCGGATGTTGCCGCTCAATTGGTGGAACACTATCGTTTAAATGA
AGCCAAGGCTAATCAAAACCTAGCGACCTTCTGTACCACGCAAATGGAACCACAAGCCGATGAATTAATG
AAGAACGCGTTGAATACCAATGCGATTGATAAATCGGAATACCCTAAGACCGCGGCAATGGAAAATTACT
GTGTCAGCATGATTGCTCACCTATGGGGAATTCCTGACAATGAAAAGATTTACGATGATTTCATTGGGAC
CTCAACGGTAGGTTCTTCTGAAGGATGTATGTTAGGCGGCTTGGCGCTACTACATAGTTGGAAGCACCGG
GCCAAGGCAGCTGGTTTTGATATTGAAGACCTGCATAGCCACAAGCCCAACTTGGTCATCATGTCAGGTT
ACCAAGTTGTTTGGGAAAAGTTCTGTACCTACTGGAATGTCGAGATGCGCCAAGTGCCAATTAATGGTGA
CCAAGTTTCCTTAGATATGGATCATGTGATGGATTACGTTGATGAAAATACGATTGGGATTATCGGAATT
GAGGGCATTACGTACACGGGCTCCGTTGATGATATTCAAACGCTAGATAACCTCGTGAGCGAATATAACA
AGACCGCGACGATGCCGGTACGGATTCACGTTGATGCTGCCTTTGGTGGCCTGTTCGCGCCGTTCGTCGA
TGGCTTTAACCCGTGGGACTTCCGGTTGAAGAACGTGGTTTCCATTAACGTTTCGGGCCATAAGTACGGG
ATGGTTTACCCTGGGTTGGGGTGGATTGTTTGGCGGCACAACACGGCTGATATTTTACCCGCAGAAATGC
GTTTTCAAGTGCCATATCTAGGTAAGACCGTTGATTCAATCGCCATTAACTTCTCACACAGTGGTGCCCA
TATCAGTGCGCAATACTACAATTTCATTCGATTTGGATTATCAGGTTATAAGACGATCATGCAAAATGTT
CGGAAGGTGTCATTGAAGCTGACGGCAGCTCTGAAAACGTATGGGATTTTCGATATTTTAGTTGATGGGT
CACAGCTACCAATTAACTGTTGGAAACTAGCGGACGATGCGCCGGTTGGTTGGACGTTGTATGATTTGGA
GTCCGAGCTGGCTAAGTATGGTTGGCAAGTTCCGGCATATCCACTGCCAAAGAATCGCGACGATGTGACA
ATTAGCCGGATCGTGGTACGCCCATCCATGACCATGACGATTGCCGATGATTTCTTGGATGATTTGAAAT
TAGCGATTGATGGATTAAATCACACATTTGGCGTGACGACCACCGTTGATCAAGATAACAAGACCACCGT
TCGAAGTTAA
