# Supplementary material for: Similarities between bacterial GAD and human GAD65: Implications in gut mediated autoimmune type 1 diabetes
Source: PLoS One. 2022 Feb 23;17(2):e0261103. doi: 10.1371/journal.pone.0261103 (PMC8865633; doi:10.1371/journal.pone.0261103)
Supplement: S1 File — (ZIP) [file pone.0261103.s002.zip › GADsequences/listeria.fasta]

>NC_003210.1:2433224-2434618 Listeria monocytogenes EGD-e chromosome, complete genome
ATGTTATATAGTAAAGAAAATAAAGAAAGTTATTTAGAACCAGTTTTCGGATCAAGTGCAGAGGATCGTG
ATATTCCTAAATACACCCTCGGAAAAGAACCACTCGAACCTCGGATTGCTTACCGTTTAGTGAAAGACGA
ACTTTTAGATGAAGGTTCCGCCCGCCAAAACCTAGCTACTTTTTGCCAAACATATATGGAAGACGAAGCA
ACCAAATTAATGTCCGAAACACTAGAAAAAAATGCAATCGATAAATCTGAATACCCAAGAACAGCTGAAC
TTGAAAATCGTTGCGTCAATATTATCGCTGACTTATGGCATGCACCTAAGGACCAAAAATTTATGGGAAC
TTCCACAATCGGCTCTAGTGAAGCGTGTATGCTTGGCGGAATGGCAATGAAATTTGCTTGGAGAAAACGT
GCCGAAAAACTTGGCCTAGATATTTATGCAAAAAAACCAAATCTCGTTATCTCCTCTGGCTACCAAGTAT
GTTGGGAAAAATTCTGTGTTTACTGGGATATCGATATGCGCGTTGTTCCAATGGATAAAGAGCACATGCA
ACTCAATACCGATCAAGTCCTTGATTACGTCGATGAATATACAATCGGTGTGGTCGGCATCCTCGGTATC
ACTTACACAGGCCGCTATGATGACATCTACGCGCTAAATGAAAAACTTGAAGAATACAATAGCAAAACCG
ATTATAAAGTCTACATTCACGTCGATGCAGCTAGTGGAGGTTTCTTCACTCCATTTGTCGAACCTGACAT
TATCTGGGACTTCCGCTTGAAAAACGTTATCTCGATTAACACTTCCGGTCATAAATATGGCCTCGTTTAC
CCAGGCATCGGTTGGGTCCTTTGGAAAGATGAAAGCTATCTACCAGAAGAACTCATCTTTAAAGTCAGCT
ACCTTGGCGGAGAAATGCCAACCATGCAAATCAATTTCTCCCGCAGTGCGAGCCACATCATCGGTCAATA
CTACAATTTCTTACGCTACGGCTTCGAAGGCTACCGCACCATTCACCAAAAAACAAGCGATGTAGCACAA
TACCTTGCCCATGCAGTCGAACAAACTGGCTACTTTGACATTTTTAACGATGGCTCCCACTTACCAATCG
TCTGCTATAAATTAAAAGACGACGCCAATGTAAATTGGACATTATACGATTTAGCGGACCGCCTCCAAAT
GCGCGGCTGGCAAGTTCCCGCATATCCACTACCAAAAAGCTTGGAAAACATTATTATTCAACGTTACGTC
TGCCGCGCTGACCTTGGTTTCAACATGGCAGAAGAATTCATCCAAGATTTCCAAGCCTCTATTCAAGAAC
TAAACAACGCCCACATCCTTTTCCACGATACCCAACAATCCGGCGTCCACGGCTTCACACATTAA
