# Supplementary material for: Similarities between bacterial GAD and human GAD65: Implications in gut mediated autoimmune type 1 diabetes
Source: PLoS One. 2022 Feb 23;17(2):e0261103. doi: 10.1371/journal.pone.0261103 (PMC8865633; doi:10.1371/journal.pone.0261103)
Supplement: S1 File — (ZIP) [file pone.0261103.s002.zip › GADsequences/magnetococcales.fasta]

>JADGBX010000054.1:3196-4620 MAG: Magnetococcales bacterium isolate nwalbin5 nwal_bin5_NODE_54_length_15621_cov_3.226325, whole genome shotgun sequence
CTATGCCTCCCGGGAAGCGCTCTCACCGTCGATCTCCCGACCGATGGCGACGAACTGCTCAAGAAATCGA
TCAAAATCGGTCTCATGCATATCAGCGTTGGCGAAGACGAGACGAAAGGTCATGCGGCCATCCACATGGG
CGTAGTTGACCAGGCTCAAACCACGCTGAATCAGACGCTTACGCAGTTCGAGGTTGAACGCTTCGCTATC
ATTATCTCCTGCTGGAACATAGCGGAAACAGAGGGTGACCGACTGCACCGGTGCCGTCACCTCCAGGGAG
GGGTGACCCTGGATCGCCTCCAGAGCGTAGGCGGTCAGATCGAAGAGGCGATTGATGCGCGCTTCATAAC
CGCGATGGCCGTAACACTTCCACGCCAACCACAGTTTCAGAGCATCCACCCGCCGTCCACACTGCATGGA
GACACGCCCCAGATCGAGAGAGGCGTCATAGTCGTCGCTGGGGTGGAAGAGGTAGTGACCACCGTCACAG
CCGCAGCTACGCTCCAGATGGTCGGGATTTTTCATCAGGAGTGCCGAACAGACCAGGGGGATTCCCATCA
ACTTATGGGGATCCCAGGTCATGGAGTCGGCCAGCTCGGAGCCATCCAGCAGATGACGATGACGGCGACT
GAGCAGCATCGAGCCCCCCAGCGCCCCATCCACGTGCAGCCAGAGACCGTGACGACGGGCGCTCGCCGCC
AAAGGGTGGATGGGATCGAACGCCCCGCGCACTGTGGTGCCGGTGGTCGCAGCAATGAAAAAGGGGTGGT
GACCCTTCTCCTTATGCTCAACGATGGCCGCCTCCAGCAGTTCGGGACGCATACAGCCCTGCGCGTCGGT
GGGGATCTCGATCAGGTTGTTCTCACCCAATCCCACCAGATTGACCGCCTTCAGAAACGAGTAGTGGGCC
TGATCGGAAATAAACGCCACCAGACGCCCCACCCCGGACATGCCTTCGCTCTTGGTCTCCGGAAAGGCGA
GATTGCGCGCCGTCAACAGAGCGATGGCGTTGGCGTTGCTGCCACCGGTGGTCAGAATGCCGTTGCCGCC
GCGGAATCCCGCCAGATCGGCCATGATCCGGATCAGCTCCTGCTCCATCAGCGTCGCCACCGGCGCGATC
TCGTAGGTGTACATGGAGGCGTTGGAGAGCGCGGCAAACACTTCACCGAGAAACGCCGGGGGATTGAAAC
CGGCAAAAAACTGGTTGAAGAACTGCCGATGCCCCGTGCGCACGCTGTACTTGAGATAGCTCTCCAGTAG
ATCGGGGATCGCCTCCATGCCGGTTCCTTCATCCTCGATGGCAAGGGAGAGTACCTGACGCAGCGCCTCG
GGTGTGCGGTATTCGACGATGCGGCTATCGCAGTTGGCGTTCTCTTCCAGATAGTCGAGAATCAGTTCGA
AAGCGGCCGAGTAGGTTTTGTCCAT
