# Supplementary material for: Similarities between bacterial GAD and human GAD65: Implications in gut mediated autoimmune type 1 diabetes
Source: PLoS One. 2022 Feb 23;17(2):e0261103. doi: 10.1371/journal.pone.0261103 (PMC8865633; doi:10.1371/journal.pone.0261103)
Supplement: S1 File — (ZIP) [file pone.0261103.s002.zip › GADsequences/moorea.fasta]

>CP017599.1:7030287-7031699 Moorea producens PAL-8-15-08-1 chromosome, complete genome
CTATAATAAACTATTACCAATTTTGATAAAGTTATCCAAAAAACTATCTATATCTGCTTCGTTAATTTCT
GGATTGCTGAGAATGAAGCGAATTACAATCTGTTCTTGATACTGAGAGTAATTGACTAATGCTTGACCAG
AGCGCATTAATTGCTCACGTATCTCCAGATTTAGCTGATCTAAACCATGATTAGACAGACTGTTATCCCT
GGGATTATAGCGAAAACAGATATTCAAAAATGTTGGTTGAACTATCAATTCTAAATTCTCACAATTGCGA
ATATAATCCGCCGCGTAGCTAGCGAGTTCAAATAAGCGGTCAACCCTTGCTTCATAACCATTTTTGCCGT
AGTATTTCCAGGCTAGCCACAGCTTAAGGGCATCTACTTTCCGCCCACACTGCAAGGACATAGTTCCAAG
ATTATAGGCACTATCTTCATCATCGTGGAAGATATAGTGAGTACCTTGACTAGAACAAGCCTCCAATAAA
GTCCCTGGTTGTTTGACTAGAATAGCTGAACAAATCAAGGGCACGCCCATGAGTTTGTGAGCATCCCAGG
TAAAAGAATCTGCTAAGGAGCTACCTTCCAACAGATGCTTGTGCTGGTTGCTGAACAAAACCGGAGCACC
CCAAGACCCATCCACATGTAGCCAGAGTCCATATTTGCTGGTAATTTCTGCAATTGAGGGCAACGGATCG
AATGCACCGGCAACGGTAGTGCCCGCAGTAGCTGTAACAAAGAAAGGTGTTTTTCCTTCCCTTAGGCTTT
GTTGAATAGCAGCTTCTAATTGTTGCGGGCACATGCGCTGATCGCCATCGGATTTGACTTTGACTACATT
GTCTATCCCCATGCCCAACAAATTTGCTGCTTTGAAAAAGGAATAGTGAGCCTGATCGGAGATGAATGCT
ACTAGCTGGTGATTTCCCAATCCCTTGTTTTTGGCTTCGGGTAGAAGTTTGTGTCGGGCACAAAGCATGG
CGATCAGATTAGCATTACTGCCTCCTGTCACCATCAACCCCTCACCTTGAGGAAAACCGATCAAGTCCTT
GAGAGCCTCAATCAATTTAATCTCGATCAGCGTGGCTACTGGAGCAACTTCATAGGTATACATAGAAGTA
TTAGCAGTACTAGTTACCATTTCTGCTAATAATCCAGTTATCTCAAATCCACCCCAAAGCTGGTTGAAAA
ACTTATGGCTACTAGTCCGCACGCTGTGGTCGAGATACGATTCAATAATCGGAATTAAATCGGCTAAGGG
AACTCCGTTTTCTGGTAAGCTTAAATCGAGTTTTTCCTTAAGGGCTTGAGGGCTTTTGTAATCTATTACC
TTGGTGTCGGTATTTTTATTTTCCTGCAAATAGTTAAGGAGTTTATCAACAGTTAAGTTGATTATTTTTT
CAAACTCGATCAT
