# Supplementary material for: Similarities between bacterial GAD and human GAD65: Implications in gut mediated autoimmune type 1 diabetes
Source: PLoS One. 2022 Feb 23;17(2):e0261103. doi: 10.1371/journal.pone.0261103 (PMC8865633; doi:10.1371/journal.pone.0261103)
Supplement: S1 File — (ZIP) [file pone.0261103.s002.zip › GADsequences/mouse.fasta]

>NC_000068.8:22512262-22583889 Mus musculus strain C57BL/6J chromosome 2, GRCm39
GCATCTGACTCGCACCTCACGACCCAGCGCCTCCATTTCCCTTCCGTCACTCTCTCATCTCCCCACCAAG
CTCCCTCTCCCTAAAAATCTCTTGGGCCCTTTCCACTTTCCAATCTCCAGACTGCGAGGATCACGGCTAC
TCCCCCCATTTAACCTCGGCGGCGCAGAGCACAGCAGCGCGTCCCTGCGCCCTGACTGGAACATACAAAC
ACGCACGAGCACTGGCATACGCAGACAGCACGTTTCCTGTCCCTGTGTGACACCCACCCTCGTCGCGCTG
CCGCTCCAGCCCTCGCGCGGTGCCCTTCTCCCGCCACACGTACTCGCACACGCACGCACTCTCGTGCAGG
GTCGAGGCAAAGGCAGCTTGCCACAGCCACTTGGAGGCGACCAGCGCCAGTCTAGCAGAACCCATGGCGT
CTCCTGGCTCCGGCTTTTGGTCCTTCGGATCTGAAGATGGCTCTGCGGATCCTGAGAACCCGGGCACAGG
TAGGAAAATCAGGACCTGCAGCGGGAGAGCTTTGTGGGTGGTTTAGGGTTTGCAGGGCTAGGCTGATCAT
CAAAGCTTTGACATCTGCAACAGGAAACTTATTCGGGCGCTTCGCCCGGCTCTCTGGGTTAAGTCCGTAA
CTGTGTGAGAACACCAACCCCCCCCCCCACCCAGTCCTTTGTCCCCCAGGGAAAAAGCCCAGGGTTGTCT
AGGCCCCTTCCCCTAAACATAGGCTCCTGAAAGACTGCAGCGTCTGCGGGAGTCAGAAATCAAAGATCTA
GGCTTTGCCTCGGGACGTCTAGACCCTGGGCAGGGAAAGACAAAATGGGAGCAGGAAAGAGTTTGGGGTC
TGAAAGGCAAGCGCGGTGAGAAACAAACAGCCTCGGGTTTAGGAAAGGCAGCCCAGGTGAGGGCAGGGAG
AGTCTGGAAACCCGAGAACCTGGCGAACAAAGTGCAAAGGGCGGCGTTGTGAGCTGCTTTCTTTCTGGGA
CACCGCAAGGAAAGGGCTGGCCCCGGCGTCAGATTCCCTCGGACTCCCCCACCTGCTGAAAGCAGAGTCG
CTAGCTGGTGGCTGCTTCGAGTTTGGCGCCGGGCCCCCAGACTCTGGACTTAAAGACCTGGTTCACTTGG
AACGAAAATTCTCACTCGCCCGTCTGTTTTCTTTCCGATTCGCTTTTCCCTGCCTGGCGATTGCAGCGAG
AGCGTGGTGCCAGGTGGCCCAAAAGTTCACGGGCGGCATCGGAAACAAGCTGTGCGGTGAGTGGTGGCAC
TGAATGGGAGAAGGGCTGGCAAGGTCGGGGGCCCGCGGCTGGCGGGAGCAAAGTCGTGGGCTCCCCTCTG
AGCCTGCAGCCTAGGTTGGACGAATCCCTGGGTTGCCGGGTGGGTGGGGATGTAGGAGCGGAGACTACCG
CCAGCTGACTCAGGTCCCGCGTTCCGTGTCTTTGTCCAGCTCTGCTCTATGGAGACTCCGGGAAGCCAGC
GGAGGGCGGCGGGAGCGTGACCTCGCGGGCCGCCACCGGGAAGGTCGCCTGCACCTGCGACCAAAAACCC
TGCAACTGCCCCAAAGGGGATGTCAACTACGCGTTTCTGCACGCAACAGGTAAATGGGCCGGCTGGCCAG
GACCACGCTCCACCCCGCAGACATCTGACCCTCCAAATGGATGTCGGGGTGAGGATTCTGAGGATCTTCC
ACAGAATTGAAAGGACGTGGGGTTTGTGGGCTGGAGGGCACCGAGGCCCTGGCCTTCCCCAACCAGAATC
AGTGGCCAAGCGCCCTGCACTGCGCAGCCTCGATAGTTGGAGGTGGCAGTGTGTACCTTGGTAGGCTTCT
TGGTGCTGCCCAAGCCTCTGAGTAGCACAAATTTCCAAAATACCCTACAAAGTAGTTCAAGTAGTTCGGA
ATTGCAGGGATTTTTAGGTGTTCGACTGGATCCAAAGTAGTTTGTAACCGTGATTTCAACAAGGAACGAT
CCTGTTTACCCAAGCCCAAGGCGCTAAATTTTACCTACGCATGCATAACTCCCAGGCTCACAAACAGCGG
GTGAGCGCGCGCGCGCGCACACACACACACACACACACACCAACTTTGGAAACATCTGTCCTCCAAAAAA
AGCCAGAGATCATAACTTGGCTTGAACGGCCTTTCCTGGTTTGCCCGAAGGCGTTTCTCAAACATTTCGG
AAGTGGAGTATTGACAAACCATTAAGATGATTTACTCAAATGTAGAACAAACGCTTGTGAAACAGACAAA
TTGAGACACTCTTTTTGGAAAATAATAAGCCAAGCAACATAATATGTTACAAATAAAATACGAGACTTAA
TTCCAGAAGGGGATTTTATTCGCTTGTGTTTCCAGGTGCTCTGATTTTGTTTGAAACGGGGTCTTCTCCC
CTCTAACCCGATCTGGTCTCCAATTCCCAGAGAGCCCCTTACTTCAGCCTCCTGAGTACTGTGTATACAG
TGCTAATCAAATCAGTTCAAAGCAAAATTGCCCATTCAGGAATTGCCTGTATCTTTGCGTAGTGAAGTCT
AAAGTGTCCTTCCCATTCCGTTCTTTAGACCTGCTGCCAGCGTGTGATGGAGAAAGGCCCACTCTGGCAT
TTCTACAAGATGTTATGAACATTTTGCTTCAGTACGTGGTGAAAAGTTTCGATAGATCAACTAAAGTGAT
CGATTTCCATTACCCCAATGAGCTTCTTCAAGAGTATAATTGGGAATTGGCAGACCAACCGCAAAATCTG
GAGGAAATTTTGACGCATTGCCAAACAACTCTAAAATATGCAATTAAAACAGGTACTGTGCAACCAGCAA
TAATAAAGGGTTTTTTTTTCCTTCTGCAATTTTCCTTTTTTTTTTTCCTATAAAGCCGTTTCTCCTATGT
TGGATGGGTCGTGTTATTTTCAAAATTGCAAAGTTACATTCGCTTAAAAATAGTCATTATTGGAGTGATT
CAAAGGCACCTTGCTAATAATAACCGAGCTGTCATCGGGGTATAAATTGTCAGATTGGCACGGAGATTAA
TCGGAGGTTGTAGAAGCAACCATTTGTCAGCAGGAGCCAGTACAAACGACCCAAAATGGGGAAAGAAGGG
GAATGTAAAAGGGGACCAGGAAAAACTAAAGACGGAATCCAGTATGCCTGAACTCCAGGGCATTGTTGGC
AATTTCCTTGACATGGAACTAGTCAAGAACCCCAGCTAACCAGCCTACGTAATCTTCAGGCTGGAGGTAG
AATGTTAAAAAGCGTTGTTTCAAAAGACTAAATGTTAGGTTTGAATTCCAATTTTTCTCCTGGTTTGAAA
AAAATTATGGAGACACTCCCGGGTGTGCACCCCTCCCCACCCCCATCCCCACACACCACAATATAGACTA
GCTTAGCAGTCCAGCAGTGTTACTCAAGGATTTGTCTCCTATACGGCTACTGAGTATGTGGATAAGAATA
CCAACACGTTTAAGGGGCCATTTTAAACATGTGTGGAATACTCTATTAGAGTCTCAAGGCAGCCATTAAA
ACAGGATAAAACGATGCTGAAGTCCAGGTGCAACATCATTTGAGTACCTCCACAGCTTTCTTCCAGCCAG
ATCCTGAGTGTAGGGCTTTTTTTCCTACATTGTCTCTGATCATCTCGATACATTGTGAAACAGAGTAAAG
TGATAAATATAAATACCTTTCTGAGCTGGAGGAGGGAAGGCTTATGGATTTACAATGATTTGTAGAATTA
AAAAGATTTACTGGCAACAAATGTGAAGTATTAAGTAACCATTGGTTACCTTGCAAACGTCATGTTTTAT
GCTGCCATTTTGTGGGTAGTTTGTTAGTATAACAAACCACAAACATTTTAACATTTTTGCTACAAAAATG
GTTTAGACTTTTCTCGCCTGAGCATTCTTTATATGGTTAGAGAAACAGGTTTGCACAGAAGCCTCGGAAA
ATGGATTTATTGTGTAATTATTATCCACTTTGTAAGAATGTAGAGGTGCAAATAGATATGAGGGGAAATG
AGTTTAACTTGTTGATTTCCATGGATTATAGATATTTTTTAGATATGGTCAGTTACTCCTCCTGAAAAGC
CAGCAGGATACACATGTCAGGCATGAAAAGATACTCTGCTCCCACTTACTTTGCACATACGCATCCACAC
AAACTGGAGCAATGCTTTTAATCCTTTTCTGCTTGACCCATTCCCCACACCTTACATTTAAATATGCTAA
TGGAAACTACTACCATTTGTTTATTCTGCTCACAAATAAAAAAGAATACATACTTTTTTTTTAACCTCTT
AGTTTTTAAAAGCTGCTAGCTAGTCTTTGAAACGCATTTAGAATTAAGACAATGGGAATTGCCAGCCAAT
GGAAGTCATAGTCCTGTGTACCAATGCTCTATTTGGGGAATAAATGGGTCCATTAAATTATCAGATTTTT
GTTATGAATTTTGAAAAACTGTTAGTCAAATATTGCTGTGGTGCATCTCGTTTAAAGTGAAGATGAAAAT
CTGTTAGATTAGGATGAATATCTCAATATTATTGATTCCATGTATTGTCTCCTGCCCATATATCTCTAAG
TAGCACTTCAAAAAAAAATCATCATAGGTAGCTTTTGTCTTCAACTGGAAAGCTTGTGGCTTCTTATGCT
GTTAGTGTCCTGTTTGGCAGCTGACACTACCTAGTCTATCAAAACATTTGCCCTCCCTGTCACCATCCAA
TATTCTTATGATCCTTTGAAGACCATATCACCTGGTCCCTCTTAACCTAATTTTTATCTGGCCTTGAACT
TTAGAAAGGATTGAAGGGTAGTGGAGATTTTTAAATGAGGTGTCTGTGTCACGTTTAAATCACTTGTAAA
GAAATGTTAGAACCTGAAACCTCCATGAATAGTAGGATTCTAGAATGGTATCTTCTGGGATTGCTTTCTT
CATTTGCATTGTCTGGGGGCTGGGGAGCATAGAGTAATGTTAATTTAGTCTTCAACCCTTAAGAGAAACC
TTAGACAAAGGGAAATGAACAAATGTAGGAGGAGCATCCTTCTGTGGGTTGTCAGTTCACAGAACACAGT
TTTAGAGGACTTTTGGCTTCTCTCCATCTGACTGAGGAGAACCAGGTCTCATTTGCCAGGTACTAGTTTT
TGTGCATCCTTTAGGACTCATTTGCTAATCTGTGCAGGAGACTCCTCATGCTCATATCACATGGGCCAGG
GGCCACTGCAGAATGCCAGCTCTGCTGGAACTGTTTCTTAGGCTCTCAGGCAGCCCAGGATGGGTGCAGT
GGGAAACCACCAGAGGCAGTGCACAGAGCCCACAGGAGCAGAGCAAACGTAATTAGGGGGATATTTCTGC
CAGAGCCCCAAATGGCATGCTGTTCTGACCTGTCAAACTACCTAGCTCTGTAGTTTCACAGTGAAGGAAA
GCTGTGGCGCAGGAGAGCGTCAGATAAAATTGTAGACCAAGGTAAAAAAATTTTAAAAAAAATTTAAAAA
AGTAGATGGAGGGAAGGAAACCCAGTAACAGAAACATCAGGCTTGCATTTAGTTTACCATGAGTATTTGT
TCAGAGCTCCTGCACACTCCTTAGAATTCCTCTCTGTTTTATACAGATTTTTTCTGCCAGAATTTCCACA
GTTAAATCCCGTGTGGTAATAGGTAGGTTCATTTAGAAATGCATATAAGTATAAAATAAATCCAGATTGA
TTTTCACACTCAAAAAATGATTTGGGGACAGAAGAGTGGAGGGCCCTCTGGGGAGAGAAGTAGGCTATGA
TGTCTGCTTCGGGCTACAATGAAATGGGGAGTCAATGAGGCAGAGAGAAGGGGGTGGCATCTCGCAACAG
CAACTGCAGCCGCTGAGGGACATTATACCTTTTCTGAATGAGTAAACTGATGAAGTCAGAATCAAAGGGA
CTGCAGAAGAGAAAAGGGGGCAGGACATGATTTGCGGCCATAAAAGATGTAATGCCATGAATTAACTAGA
GGTGCACAAATAGCAGTGCCTCTATAATATGCTCCTTCCCACTGCCTGTCTGTTCCCATTGTCAAACTCT
ATAGCTGCATGCCTGGGCCTGATAAGAGAGCCATCTAGTCCCAGAGATAAGGAATGTGCTTTTTTTGGTG
CTGTCCTTTATCTTGTTTTGCCCACACTTGGGATGTGAGACTCACATCACAGGCACTGGACAGATGTCCA
GCAAATGACAGATACCATTTTTATCAGATACCACTTCCATAATTAAGCTTCCTCCCAAATTGCTGTTGCT
AAACAGAACATGGATCTATTGTTAGGCTTCTACAGGACAAGATGGGAAAACAAGCTTCCAATGAGATATT
TATAATCACATTTCAAATAACAGCCTCCAGGGTATAGAGGGTATAAATAGATGTCAATCTACTTACAGAA
TTTTAGAGAAATCTAGAAGTTAATTAGATAATCCTTTTAATGGGTCAGTCTCCGTGAAATATATTTTTTA
CGTATCTGTCAACAAGGCAGTAATGCTGACTGTTCAACTTTGTTCTAAATCTCAACTAGGAGGGACCCTG
TTGATTATGATCAAATATTCAGACAGAGAACTGTCAAGAATTAGCTTTATCTATGCCATCTCTAGATGCT
CATCACCTTTGAATCCAAGACTAACCACTCAGCAGAGTGTCTTTTTTTTTTTCATTTTTGTCTTGTCTTT
GTAATCATCAGTCATTTTCACTGATATTATTATGGATGCTGGCATGCCTGAAGGCTGTCATGGTATGACT
GATTCTCAGCACAACTCAACAAAAGGACTGTTATCAGTATCAGTGCAAATAGGAAGAATGATTTGGGAAT
ACCATAATGTTTTTGTTTGCAATTATATTGGAAGTATAGTACAAAATGATCTAATCTTCACATTGCAAAG
CATATATTATTTTTATAGGACTATTTGAGAGCTCTTTAGAGTATATTCTAGGGAATACTAAGCCCTAAGA
AGCCCCTGGTCAGAAGAAGGATTCTTGAGCGTGTGTGCACATATGTGCATGTGATCATATGTCTTGTGCT
CACAGGCACATTTGCATATTTGATTATGGAATATGCATCTCTTGTAACTGAAGTGTCTTTCAAGATCCTT
TAGATATAAAAAGCATATGTTTGGGAGATAATTATTTTCACTGGTTGCAATCCTAATTCCATTTTCTTCA
GGGCATCCCCGATATTTTAATCAGCTGTCTACTGGATTGGATATGGTTGGATTAGCAGCAGACTGGTTGA
CATCAACAGCAAACACTAACATGTAAGTAACTGATTACACAAAACCTCTTTTGTGTAAATCCCTTTGTAT
TATGTATTCTTCTCACTCTGGCGTAATTAAAGAAATAACCTTGATGTGTTTTTCATTTTATCAAACTATG
CAAATATTTAAAATGCAAAGGAGACTTTTAAACATTTTGATTTAAAATAGCACATTACATGAAAGAGAAA
TAAAGCCCAATGTTGCCTTTTAGATAGTACTACTATGTAATATTCTGCATTCAATGTGATAAACTAGCCC
TGCACATTATACCAATATTTGAATATCTTGCCTTTAAGGCAACAGAAAAATTAGCAATATTTCATAAATC
TTGTATACATAATTTTATATTTTATATTATAATATTTACATCAGTGAATGTTTAAAAAACAAGAAATTCT
GTGATATTACAATAGTAAATAATTTATCTGAGCTATATACATAAAATATGGTCATTTATATATTTTAGGT
TCACCTATGAGATCGCCCCTGTATTTGTGCTGCTAGAATATGTTACACTAAAGAAAATGAGAGAAATCAT
TGGCTGGCCCGGGGGCTCTGGCGATGGAATCTTTTCTCCTGGTATATATATTTCATTTTTTTCCTCTGTT
TTGTTCTTCTGGTATGCTATGTTATAAACATCTATTCTGTGTTTATGAGCAGGTCACTTAAGCTGCATTT
ATGAAAATAATGAGTGTGGCTTAGTCCATTGAACACACTTTGGAGTTTCCTAATCCCATGCTTAAATGCC
AGTTACTTGTGCTCAGCAGAATATAGTCTAACATGATATCGCCCTGTACTTCTACCATGACCATGCATAT
AACATGTATGGATAGTGCTGTTCAAAAGAATACTAATAAGTAAATTCACCCTTGCTGCATTTCTCGGAAT
GGGTGAAATGAAAGCATCAATTAACACAACACTCAGTGTGCGAAGGTGTGTACCGAGCTACATTCCCTCC
GGAGAGCCCATTCCCTCTTTTCTCTAGTCCCTGGAAAAATGAGCAGGGAAGTGGATTTAGACTAATTTCA
AGGAGGGCAAGGAGTGTGTGGAAAGGTGGTTTCTTAGAGCTAGAAGAAAATTCTGATTTCTTTGAGGTAT
TTTCTCTCCTCTTTACCATGCCACCCTATCTTTTCCATTTTGCCTTTGATTACCAGCCACTGCATGCTAA
AGCTCTGTTATTTACACTTCTCCAAGCCCAGAAAATCAACATGAAGCAAAATGCTGTGATCTTGACTTGA
TTCCTAGATGAAAAGGTAAGGCAAAGGAATAAGTCACTGAGCCATGGAAAAGAAGCCTAGTGTCAGAGCA
GAGCGGTACCTAACCAGTGAGAGGAAGCCAGTCTTCAGTAAGCTGTTATGGATGGGTGGCAAAAGAGAGA
CCAGAGTTACCCCTGCAGCTACCAGGCACAGCCAGACACAGCCGGGCTGGATTCAGATCCCTCTTAAGCA
AGCCTGCAAAGGCAGTGAGAGATGAGAGGGCCTGAAGATGAAACAATGACCAAGCAGCAGTGACCTCAGG
ACAAGACTTATATACGTCTGCCTAACCATCTCACCATGTTGTTTCATGTACTTAAGTACATAGCATGTTT
TTTTCAGATTCTAAAGGGAAAAGTGTTAGTTAAATGGAACAGAAAATTAGCCTTTAAAAGCAGTCATTGA
ACACTAGTTGTGATGGATTCTTTCATTTTCTAGGCAATTTAGTACTTATTCTCCTTTCCTGCTAAGTTTG
TGGATTTGTCTTTATTGTCTGATATTGATGCTTAGAACATATTTTCATGTAGAACTAGGTACAGTTACGA
GGGTTACAATGTCAACATCATTTCTACCTTATTCATTCTCTTACAGGGTTGATTGTAGGATTGAGTTGTT
CTTAAGATGTACCAAGAGCAACATCATGGTTCAGTTTTCATAGCTCACAGAAGTAGGAATCTATTGACTA
TGAAATTTTTACTAGTCTAAATAGGGGACATGCCTAATTATCTAGCTTGTCTTGGCACCTACCTATATGA
CCCAGAAAACATACACCCCAAGAAATCCTCATTGTTGGTTCTGCTAGGTTCTGTATGACATAATGGATGG
TGGCAAATCAGTGGAAGCTATGGAGCTTCTTCCTTTGAGTCTGAAGACTCATATGTTCTAACCATGGTGT
AAAAGCCATAGATGTAGTGTTATATTGTAATATATAATATATATAATATATTCCAAAGTTGGAGAGGAGA
GCAACAGAAAACAATGTAGGTCTGTTTCCGATCAACTTCCTACAAGAAGAGTGATGGTATATAGCATCCT
TAGTTGCTAGTAAAAGTTGTACTAGGTAACAGCAAGCCTTGCTCCTAGATTAAGGAGTTGAATGATTCAA
GGAACAGGAACAGAAAAAGTAGGTTCACACGCGAGTCTTGGTTTCCTCTGGTCCTGGGAATCAATCTTCA
GAGTTGGATCTTTGACTCGGACACAATGCTTAATTTGTTTCGACTGTTGTTCAGTTCTGTTCATCCACAC
CACAAACACCCAGGAACTTGATCCTTTCCGAAATTGCCTCATGATTCCTGGAAGAATTCTGTATATGAGC
TTTACCTACACTTGCAGAGAGCACTCTAATCTTTGGCAGGTCAAAAAGGATAAGGCCTGAGGGAGAAAAG
GCCTGCCTTAGTCTCGGTTCTTTTCCTAATGTAATCATTAGAGGCTGTAGGACTTGGGCATCTCTTTTCA
TCTTCATGTAGTTTTGCACAAATCCCATCATCATCCTCAGAGCTACAAAGCCTTTTAGCTGTAGGATGAC
AGAGATGGGAAATGAGGAGCAAGAGACCAGGATTGAAAGCTTCTTGAATAATTACACATGAAGAGTGCTT
TCTTTGTTTATATTCCCCTTCCTTCTCTAACCCTCCATCCCCCACCACCACCCACCACCCTCCACTCACC
AACCAACCCCCACCAGACTGAGAAATGTATCGAGAGCATCAGTTCTCAACTAGGGAGCCAGTATTGCCCT
CCCAAAAGAACAACTGGAATGTATTGATATTTTGGGTTGTTAGCGGCTTGAGAGAAAACACTGTTCTCAA
CTGGAATCCATGAATGAGGCTAACTACCCAACATTACTTAAGGCAATCCTCTTTAAGGAATTCTGCAGCT
CAACATATCAGTGAATGCTAAGACTGAGAAATCATAAGCTAGAGTGAAACTTGCTCAAAAGCTTTCCTTT
GAGTTCAGCATCACACAGTCTGTCCTGGGCATCTGATCCAAACATACTTGATCTGTTTTCTACTATCCTG
AATCTCTAGGACCTAACAGGGTAGCAACTGCCTGCATTCTGACTGTACAGATGCCAATGGCTGGTTGGTG
GCTTTGTACCCAGTGCCCTGCCTGTATTAGAGCCCAGGGCTCATAAGGCAAAGGTCCTCATAAGGCCCTG
CATAGGCTCTTCAACTTGGCAGAGCCTGCCTGATCCTCAACTAGAAGAAAGGACTGATCAGACCATCCGT
GAAGTAATCCCAAGAGTTTCGTTCTTGGAGTGGGGCAGAGAGAGAACACTTTGCCTTCTGGTTTCATCTA
AGCCAGCCTATTCAGTGCCTTCATAGTTCCTAGAGAGCAAAAGTTCTAAGGTTCTGAAGAGTTCTGCAGA
AAGTTTCATTGCTTGTGAAGTGAGACCCTTCTTACAGAGCAGAGTAAAACTTAGTCATATAAAACCTTGA
CAGTCTTGGAGAAATACAAGAAATATAATTCTACATGTAGCTGAAGTCAGCAGCATTTCATTAATGAATG
CAATTGTATCTCAGGACTATCTCTGAGAGAAAGAACTTTTAGACGGAATCAACAGAGGATGGGGAGATGG
GTGTGGATGTTTATCCCACATCCTACAGGAACCATTAGCAGGCTGCAGAATAAAGAGTAGCTTACCTGTC
TCAATCCAAGGTCAAGACATTGCTGGAAATGAAAAGAAATAACTATTTGCCACCATCATAATATAAGGAT
TTTACAGGCCTAACATTGAGTGGCTATACACATAAACTAGAGAGAAAAGAAAGAAAAAAATCTTTTTTTC
AAAAGTCTCTTCTAGGTGAATATAGTGGTACATACATGAATCTCAACATTTGCAAGGCTGAGACAGAAGA
ATCATGAGTTCAAAGCCAGCCTGTGCTATATGATAAGACTTTTATTCCCCTTGAAGTCTCTCTCCCTGCT
CCCTCTCCTTCTTTGTCTCCCTCTCTGTCTTTCTGTCTCTCCAGGGTGTCTGTAGTTCTGGCTGTTGTGG
TACTCACTGTGTAGCCCAGACCCACCTTGAGTGCGAGCACCACCACACTCAGCATGTAAAGTGCTTCTCT
TACTGTAGTTGAGGCCCAGTTTGCTTTCCTGATCCCTCTTAGCTGTATCTTTAATCTGAGAATAGACTTT
ATAGGAGCTAGAAGGGTTTCCCTGGAAGTTAGGCCAGTGCTTCCTCCATTTTCCTGCTCGTGACTCCTTT
TTTACCTGCGAAGTTTGTAGTCTACCTGGGTGGCTAGACATATAAATAATCATACATATAAAACATTCAC
TGATAATAAGTCTTAAACCTTATTTTAAATTCTTTATGTATGATACCTTTGGACTTATTAAAGACAAACA
TGAATTTGCAAAATAATGAGATAAATATGTTTAGTTTGCAGAAATAATCAAACCTTAGGTGTTTACTTGA
TACTACACCATGCAAAGGTGTCACCACTTTTAGAGTTACTCCTTATTTTGATTTTATAATAATCAGTGCA
TTATAATGCCACATTGCATCCATATTCAATATCAAATGGCAGAAATATATTTAGGGTCATTTTAGGAATC
GTTGAAAATTTTGTCTGAGTTCAAAACCAATATTCATTCATCAGTTATTTATGAACTCATGTCAGCAACT
CAAACAGCAACTTTAAAATCAAACATTCTAATATAATACCATCCAAATATGTACCAGTTAAGCCAAATAA
TGGAGAAATAGTAATCTTTGTTTTCTATAATTAAGCCATTAAATTTCTGTAACAGCAGACATTTTGTATG
TACAGTAAAATGCATTGCTACTCATAACATACAATAATCTCATAACTGACATTTTAGGCAGCATTGGCAT
TGCATGCCATGATGCAGAGGGCAAAGTGAGCATGATGTGTGTTTAGAACCAAGGTTACAGTGGCATTGTG
TGATGTGACATGAACTGTTGAACACTGTCAGAAACATCCCAGATATGGATGATATATGGTTGATTTTGAA
ATAATTTTTGGTTCTGGTGTGTTCAGAAACATTTTACTGTTCACGACTTTTCAGACTCTTCTCCCCACCA
AATTAAGTTATATGCTCTCATGTTGGGCTGTGACCCACGGTTCAAGCAATTGACCTATTCTCTAGGTCAG
TGGAAATCCCAAGTGCTGCTTGCATGAGAAGTGTTTGTTGATAGAGAATGGGAAACAGTAACTGTTTTTG
TGCCCTCTAGGTGGCGCCATCTCCAACATGTATGCCATGCTCATTGCCCGCTATAAGATGTTTCCAGAAG
TCAAGGAGAAGGGGATGGCAGCAGTGCCCAGGCTCATCGCGTTCACATCAGAGCATGTATGTGTTTATGT
TCTTTTGAGCATAAGATCGTATCAAAGGGCCCAATTGAATGAATAACGCCCGGAAATGCCTTTTCTCTGG
ATGTCCTCTTTCCAGGAAACATATCTTGAGAGAATGAGGGGAAAGTTGAGTTGAGCTGAGCTGTCCGTTG
GGATATGCTCCTTATCTCTGAAATCCAGGGAAACGTCAAAGATAAAGCAGAATTTATATATTTTATTTTA
ACGAATTATTTTTAATTATGTGTATATCTGTCTATGGGTATGTGCACATGAATACTGCTACTTACAGAGG
CCAGAGACCACCCTGGAACTTGTGAGCCACCTGATATGTACGGAAACTTGAACTCTAGTTCTCTGCAAGA
GCAGTACCTGGATCTCTAACCACTGAGATGTCTCTCCAATGCCAAAGCAGAATATATTTCATTCCAGATC
CCATTCTCCATGTGTCTGTAATACTGTATGATGAGGGATAGGAGCAAAAGAAACGGCAGTGTGACGTTCA
AGTCTTCCAAATCACTGATGCAGTGCTTTATATAATCCAAACTCTACAAGGCCCCGTTGGACTCCTGGTT
AAAGCTGGGGTTTTAGGGATTAGATAGTGTCTTAGTCAGGGTTTCTATTCCTGCACAAACTTCATGACGA
AGAAGCAGTTGGGGAGGAAAGGGTTTATTCAGCTTACATTTCCACACTGCTGTTATCACCAAAGAAAGTC
AGGACTGGAACTCAAGCAGGTCAGGAAGCAGAAGCTGATGCAGAGGCCATGGAGGGGTGTTCTTTACTGG
CTTGCTTCCTCTGGCTTGCTCAGACTGCTCTCTTATAGAACCAAGACTACCAGCCCAGAGATGGCACCAC
CCACAAGGGGACCTCCCCTCTTGATCACTAGTTAAGAAAATGCCTTACAGATGGATCTCGTGGAGGCATT
TCCCCCAACTGAAGCTCCTTTCTCTGTGATAACTCCAGCTGTGTCAAGTTGACACAAAAATAGTCAGTAC
AGATAGTTTCAACCCTTGTGGTGCCTTTAGCCATTTAACTGGAAGCTGCCTGACTTCACTTAGTACTGTA
TTAGTTATGCTTTAGCACAAAGCAGTCTAGGGAAAGACTTAATCTCCCTCCTGGTTTCAGACAATTCAGT
CCATTGTGGTAAGAAGGAAAGTGGAGCAGAGCAGTCACATCATGATGAGCCAGGAAGCAGAGATCGACAA
GCTTTCTCCTCTCTGCTTTTGCTCTGTACCCACTTCCAGTACATGGACTAGTGTTCCCCACTACAGGATG
GTCTCGCTCCCCTCAGTTGATCATCTCTGGAAACACTCTTATTGTCACACTTAGAAATGCTATGCTCCTC
ATTCTAAATCTAGTCAAATCACCAATGAAGATTAGACATCACCAGTACCTTAAGGAAATGACATAGGGGT
CTTTTCTCTCTGATCTTTGAGCCAGATCTCTGCCATGCACTGGTTCCTGCCTACCAGGGTACTAGCTAGA
CAGAAGCTAAGAAGTCTGGTCTTCTTTGTTATAGATAGCATAGTATAGAACTTAATGCTCCTCCTGTGCC
CTTCAAAGAGTACATACTACCCCTTCTGCTACCATGTAGGCATGAAAACAATGTTCCAATTGGTTCATAT
AACAAACAGCTCTTGCTGTGCACAGCAACAAAGGAGCAACTCTGCAGTAACCTATCCAACACCGTAAGAC
TAAGTGTTGCCAACCCAAGCCTCATGATTTGACCCATATCAGGAGTTGACTTCTATTTAATTAAAGGTTC
TATATGGGTAAAATAACCATAATCTTTCATGTCCCCATTTCCCTGATGTAGATTCAGATCCCTAAATAGT
TACATAGTTCTGTATGTCAGCTTCAAACTGCCCAATACTACAGCTTCAAAATGGTTTTACATTAGACATC
CTTTTCTTTGGCTCTCTAAAGTTGCTCCAGCAGCAAGCCACCCTATGCTCTCTGCCTTTGGAATTAGCTT
TTGAGCCTCACACTTGATAAAGTGTTTTAAAAAGCTCAGAGCTTATGCATGCTCTCAGACTGCTTTTGTA
ATACTTTTTTTGTATTATAAAATTGAAGTCCATTCTTTCATTTCTAAAAGAAAGAAAAGCAACTCATCTG
TTTAATTCTCCATTCACATAAATTAAAATGATAATTTTATTATGAACCTTACCTAGTATACCAACTGTCT
CTGGCTATAGAATTTCCATTTTGACACATGTATTCTTTTTTAATGTATAATATGTCTGATTATTCTTTGA
CAGTCCAAAAGTACTTCAACAAGTAATGAGAATAAACCTATTTGTTTTTTCATAAACATGGCAAGTGTGA
ATATACACAGAAGAACTGGTGCAGACTCATACAGACCCTGTGTATGCTGCCTCAGTCCCTCTGAATTCAT
ATGACCTTTGCTCATGTTGATTTAGAGGGCCTTATCTTCTTGGTGTCTTATATTCTTTCCACCCCATCTT
CCACAGAGCTCACTGAGTCTTGCAGGGGGGGATTTGTTGGAGATATTCTATTTAGGGCTGAGTGTTCCAA
GGTCTCTGACTCTTTGCATAGTGTCTGGCTATGAGTCTCTGTGTTTGTCCCCTGATCCATGAGGATAGCA
GCATAGTATTAGGAGCCATTTCAAAAATGGCTCATCAAAAAGAGGTAGCAATATATGAGTAATATTTGGT
TTTACCCTAGGTCTCTAGGCTATCTAGTCTCAGATCCTTGGTGACTCAAGCAGTGATGGGTATGGGTTCC
ATCTTGTGGAATGGGCTTTAAGTCAAATTAAGCATTTGTTGGTTACTCCCACAATCTGTGCCACCATTGC
CCTAGCATAACATAGTCAGGAAACCATTGCAGATCAATGTGTTTTGGATAAGTTGGTTTTTACTTTTCTC
TTCTAGTAGCATCTTTCATGCCAAAAATACTGGAACATAGGGGTGAAGGTTCTATGTAAACACCAGCTCA
ACTTCTTCATGTTCAATGAGTTATGTGGGTGTTGTAAACTTAATGATTTGTATTTTACATGATCAACATT
CTGCAGTGAGCTTTTTCTTAATTAGAAGTTGATATTAGATTATTATTCCCTCCCTGTGCCTGAAATAAGC
CACTCTGTCTCCTAAGCCAGGCTAGAGGGACATTTAGGGAAAACGCCCAGCTTCTACTTGTACCATTTTA
GAAACAGACAGGTATTTACAAGTGAGTCCTGCTCTTAAACCTGCAGATAGAGAACTCACTTGATTCCCAC
TTCTAGTTCCTTTGAGTATGATTCATCATTTCCTGTAGCTCCTCTTGGTTTCTGAGCAAGGGAACAAATT
TCCTATGTACTGTCAAACTTTACAGTCATTTTGGTTGCATGGTCTCCTGAAATAGCTCCAAAAATATCTG
AAGACAGAAAATTATCAAATCTTTCCTAAGTCACCATTTTCTCCAAGCTAAGCATGGCCAGTCCTTGCAG
TGGGTTTTTTTTTTTTTCAACAAGTAAGGAAAAGGAGCTGCTATGCTGGAGCAGGAAAGGTGCCTGCAAT
GTCTTTCTTGCTCTTTGAGATGTTTTCCCAGCCCAGTAGTTATAGGACTCAGATGAAAGCCCCAGAAAAC
ACTTGCCTGCTGTCAGGGACACAGGGAGCTCTCTCTCTCTCTCTCTCTCTCTCTCTCTCTCTCTCTCTCT
CTCTCTCTCTCTCCCTCTCTCTCTCTGTGTGTGTGTGTGTGTGTGTGTGTGTGTGTGTGTGTGTGTGTGT
GTATGCAGGTAACTTTGTAAAAGAACAAGCTTGCTTAGTAGAGGAAGAACCAAGCTCCAGAAGTGAGCAG
TGTCTTGTCTTAAGTGATATTTTCCTTGTCTGATTATTGTAAGACTAAAAATTTCCTAATGTTCCAAACT
GAGTCAAGTAACTGTTATTTTAAAACTTCTGGGTGCTAAGTTTGTCATGTGGCATATTTAATTAGAGCCC
TTGTCCTAGTTAGGGTTCCAATTGCTGGGATGAAACTCTATGACCAAAAGCAAGTTGGGGAGGGAAGGAT
TTCTTTGTCTTTCACTTCCACACTGAAGAAAGTCAGAACAGGAACTCAAACAGGACAGGAACCTAGAAGC
AAGAGATGTTGCAGAGGCCATGGAGGGATGCTGCTTACTAACTTGCTCCTTATGGCTTGTTCTGCCTGAT
TTCTTATAGAACCTCAGACTTCCAGCCCAGGGTGATACCGCCAATAATAGGCCGAGCCCTTCCCAATCAA
TACCTAATAAGAAAATGTTCTACAGGCTTGCCAACAGCCCAGTCTTATGGAGGTGTTTTCTCAATTGAGT
CTCCCTCTTCTCCAGTGACTCCAGCTTGTGTCAAGTTGCCATAGAACTCTCCAGCACAACCATGGAGATG
AGAATAATGTTTAGCAACTCTGTAGCCCATCACATCCAACTGGAAATGCCACACATTGGGGAGAGGATGT
CACCCTTTGTGACCTACATGACATTTCCCCACAGACATTCCATCCTCTTTTTCAGAGACTAGTGCAGACT
GAAGCTTCACCTAGAGACCAGTACAGACTAGAACATTATCTAGCTGAGAAGTGGGACCGGCTATTACATT
TTTCTCTATATTCAAATGAACTGCTTTCTCGAAGAACGTGGCTGGGACTAAATTAAACAAACAGTATTAG
AAGTGAGTGAGTCACTGAGCTGCATCAGAGGTAGTACTGAGGCCACAAGCAAAGGAATCTGGGATTGTTT
CCCTGCAGTGTACAGCATCACACGATCACAATACTAGAAGGGCCATACAGCCTGTTCATTCCCATTCATC
CTCTACTGAATCATCACTGCCCCCAAGTCTCCTATGAAAGAAGAGCTGAACCAAAAGTCATCTAGTGAGT
TCTAGATAAAAGCTGATAGAGAGAGATCTAAAATCCTAGCTCAAATCTCCCCTGTCACTCTGAACCCTCA
AAACCCCACCCCTTGGGAAGTGTTGCACATCTCTCTTTTGTCTTCATGTGACACAAGCACTTCCAGAAAT
AGCTTCCATGAAACAGCACACTGTCATTGAGGAAAAACATCCTTTATAATCATAAGAGAGAAGGATCTTT
GCGGTAAATCACCAGGACAAATTCACTCTGTGTTTCACAGATCAACTCCTGCAAGTATCCGTGTCTTCCA
GAGTGAATCCTCAGCCATCCCCTCAGATTCTCATGAGAAGTAGGGAGGCGATTGTTCTGCTTGATTTCTT
ACAGAACCCAGGACTATCAGCCCAGGGTGACACGACATTATGTTCCCACATATGTTGGAAAACAGTGCAC
AGATTTTAGATGAGACATCCTGGAGGGAGTCAATTTCCAAAGTGGTTCTCCTTAAGTAACAACCACAAAA
ATGCAAAAAGATTTTGTTAAAAAAAAAAGTTCCACACAGAGAAGGGTCACTCTCATGAAATTTAATGGCA
TGCATCAGGCACAAACTCTGCTTGACAGAAGATAATACGAGCCAAAACCAGATCAACTTGAGCAGGCCTG
GTCTGGTTCTGCATTGGTCGCTTTCTCCTCTTCCATTCTCATGTCACTTTCACTTACTCCTGGCAAAGAA
CTTCAACAGCCTTGCCTAGGTGTGAATAACTATAACCACATACTACTCTCCTGGAGGTTTGTTTGTTTGG
TTTTGTTTTGTTTTTTGTTTGGGTTTTTTTTTCCATGACTAATAAGGGACTAAGGCATTGTGGCACAATC
CCTGAGCTATGAAATTCTTTATTTCTTCTTTCTTCTTCTTGCTCATCCTTCTTTATCCCTCCCTCCCCTT
CCTCCCTTCTCTTCTCTCCCCTCCCTTCCCCTTCCCTGCCCCACCCCTTCCTTCCAGTGTTGCTTACTTG
AGGGAGATAGTGGCAATAACCCAATGTCTGAATTTAGGGAGCATATGTTATCATGGGAAGAGTCTAGAGG
GAAGTCATCTATCTTAAAACTCATGAGGTTGCATCCCATGTTGGGTGGAAGGGCAGGTTAGAAGTGCCTG
AATAGGCATATTTGTCTTCAGGTTAATATAAAGTCCACGAGTTGTAAAATTAACTCAAAATGGTGATGAG
GTCTGCTTGGCCTCCTCATAGGCATTAATTCAGGTGAGTTACCTCGTTTCCTATTCCTCTGTAAAAGGAA
CAACTACCTGCGTAGTTGTCAGAAAGATGAAGGAAGCTAATAAATACATGGGAAGGGTAGAGCCCAACTA
CAGGACCCTTAGTGGTACTCCAGAAACGACAACCAGCATTGCTGCTATAAGCAGATACCCATTTAGCATC
CCTTGTGGAGAGAGAGCTGAACTCATCCAGGTGAGATGGATGCCAGAGAGAGTGGTGAAATGAGAACTTG
TCTGGGGAATGTTCATTCTTCAAAACAGACATGCCTCCTCATCTCCAATAACAGAGGTATTATAATCTTC
AATAACAGAGGTATAGAAAGTACTGAAGGCCTGCAAGATGAAAAAGTAAGCAAAAGCCATAGGTAAAAAA
ATGTAAGTTTAGCAAGAATTAATTCACAGTGCTGGAAGAGTATAAATTCTCTATTGCTATGAATGTCATT
TTCAGATTTCCTTACAATTTCATCTCTCTCTCTCTCTGTCTCTCCCTCTGTCTCTCTCATGCACACACAC
ACACACACACACACACACACACACACACACACACACAATTGCCATTAATCTTAATTGAAGATTTCAAAAT
TCCACTTGAGGTAACTAGAGACATGAGGTTGTCATCTCACTGGGTAAGAGTATGTGAGAATAAGGACTAT
GATTTGTAAGAAACTAGTGAGGGCTAAGTGGTTCATAAGTATGTCATATATGATACCTACACCAGCCCTG
CCTAGAGGCGGATTTATTGAACCTCAGTGTTGGTAAACCAATAGCTATGTCAAAGATGTATGCAGAAGGG
CAAGGGGAATTCTGTTGGTACTGTGGGTCATTGAGAAATATGGGACCCCTAAAGCTTGAGAAATAGTCAG
AGGCAGATTCTAGTTCATTCTTAGATTTGACTTCCAGATAGAATTGTTGGAAATCCCTATTGTATAAAGA
TCTGAGAGATACATCAGTCAATAAGTGGCAAGACCAAAGATACCTGGTAGTTCTCAAAGCTAGAAGACAG
GGCATTTGATGGAAAGTCTGAAGGGTCGGGAGCTAAGAGTCCCAGACCACTGTGTTGTTTCTCTTTCTTG
TTTGAAGTCTATAAGTTGCTTCTCCTTCACTAAGCAGCTGGTGAAGGTAGAAGCACTGGTAGCTGTCTCA
CTTATGTTTGAGAAGGACCCCATCCCAAGCCTTCTGCAGTGGGAAAGCAGGACAAAAACTCTGGATTTGC
TTTTAGAATGGATCCTGTCCATTTAGTCCTCAGTGATCTGGCTAGCCACCAAACTCACCCCTTAACACTA
GTATTTGTGACTAGATATCCTAAACAATAAACCGAGGACATTTCCCTGGATTTATTCTCTGAGCATATGA
CCAAGAATGTCAACAAACATTTATCAACCATAGGTAAAGTCTGTCCTCCTACAGTTCCTTTGTCCCATTA
GGAAACAGACAGTGAACCAGTTGGCATTCAGTAGAATTTCATATGGCAGTAGTTGGCTGTTTTATTAAGT
AGGTATAGACTCACTGTGGAGCTAATATAGAGACCTACATGGAATGATGGATATAATTATCATATAATTA
TCAGAAAGACAATTGAATGGTAAGTACTGAAGTCCTTGGGAGATGAGAAAGTAAACAAAGGCATTGATGA
CCAGAAGAACCAAACCACCAAACTAGAAACAGGAGGGGTACAGGATGTAGAAGAGATGGGGGCTGTTTAA
AATACCTTTGTTTCCTCCAAGACTAATATAAGCTGTGATCCAATAAGAAATGATTAAATATTTGCATGTG
ACTAACCATAGTTTGGAGGAATCAGGACTTCTCATCTAAATTCACATGGTGGATAGGAAGCCAGCATGCT
GAGACACCAGACTCTGGGAAGTGGTTTGTCTCAGGGTTGCTTGTTCTCCCATCACCAAAGAGGGTGAAAC
TTGCTGTCCCTACTAGCAGTGAAGAAGCACAGGCTGGGGAGATGGCACAGTCAGTAGTGCTCCCTATGAA
AACTTGAGAAGCTGAGTTTAATCCCCCAGAGCCAGTAATAAAGCCATGTACGCCTGTGTGCATTCATCAT
CCCCATGCTGGAAAAGTAGAGAGAGTTAAAATGTTAGGGTTTATTGGCCAGAGCAGCCAGCTAGCCAATC
AGGGCAGCCAGCTAGCCAGTCAGGACAGCCAGCTAGCCAATCAGGGCAGCCAGCCAGCCAATCAGGGCAG
CCAGCTAGCCAGTCAGTGAGTTCTAGGTTCTGAGAGAGATCCTATCTCAAACATAAAGTGGAAATTGGTT
GAAGGAAACACTCAATATTGACTCTGTGTGTGTGTGCGTGTGTGCTCGCGCACATATGTGTCTCGCTATC
TGTGTACATGTATATGTCTCTGTGTGTATGTGTGTGCATGTGTGTGTTTCTGTGTATGTGTGTGCATGTG
TGTGTGTGCAAGTGTGTGTCTCTGTATGTGTGTGAGCATGTGTCTTGTGTGTGTGTGTGTGTGTGTGAGT
ATGTGCATGTGTGTGTGTGTGTGTGTGTGTGTGTGTGTGAGAGAGAGAGAGAGAGAGAGAGAGAGAGAGA
GAGAGAACATGTGCCTGTGTGTATGTGTGTGCTTGCCCACAGTTTTCCTGCTCTCTCTCACTGTCTCTGT
GGTAATCATTGTCCCACACATTTCCTTCCACTTGTGCTGTGCCCTCCTTTAAAACCTCTTTTCCAGTCTA
GGTTCCTTATTCACTCTCATTTGTACACAAGTATCTGACAGTTAGAAGCTAGGATCTGCACGTGAGAGAG
AGTTTTGTTCTTATGAGCCTAAGTAACCTCACTCAATATGTTTTCCAATTCTATCCATTTTCTTGGAATT
TTCATAACTTCATTATACCTTAATGCAAATCCATTGTACATATATTAACCACATTTTCACTATCCTCCAT
CATGTGACAGACATCTTCCATAACTATGCTTCCTGGCTACTGTATTAAGAGCTGTATTAAACATGGATGT
GCATCTGTCTCTGTAGTGTCCTTTAGGTATCTGCCTCGGAGTGGTACAGCTGGGGCATGTGACAACTCTG
CTCAGTTTTGTGAGAAGTCTTTACATTGCTTGTCACAGTGGGACACTAGTTCACACTGCTACCAGCAATG
TGCAGTGACTCCCCTTTCCCCAGATCTCCTGTGAGGGCTATGCCAGTGTTTGTTGACATTTGCTCTCTTG
ACTGTCATCATTCTAACTGGGGCGAGTCAGAATCCCAAAGTAGTTTGACTTTGCATTTCTCTAATTCCTA
GAGATGTTGTGAACATTTAGAAAATACTTATTTTCTATGTGCCTTTCTTTCTTTGATTACTGTCTGTTCC
ATTTCTAGCTCATTTGTTACTCTTTGATTGCTGTCTGTTCATTATTGGCAGTTGAGGGTTTGAGGTGTTT
AATTTTTTTGGTTCATTATACACTCCAGATATTAACCTCTTGTCTGAAGTAGAGCTGACAAAGGTTTTCT
TCCATCCTATTGGCTGTCAGCTCATTCTGCTGAGAGCTTCTTCTGCTGTGCAGAAACTTCTCATTTCATG
AACCCCACCCCCACCCCGTTTGTCACTTTTGGGTCCTGTTACTGTGTCACTGTGGCTCAGAAACTGATGC
CTGTCATTTTGTCTTGAAGTATTTTCTTCTAGCAGTTTTCAACATTTCTATATGAAAAATACAGAAATGA
AACTTTCTATCAAACTGAAATTTTGGTTTAGTTTGAAATAAAACCAAATGGGTTCAATATCTGTTACTCA
TGAATAGCAATATGACTTAATCTTAAATGAGCACTGACCTCTGTCAAAGTTTCAATATATTTTCTAAATC
AGGAAAGTGGAATGTGCCCATTGATGAGCAATAGAATATTATGCTAATCTTCATTATTGAGAAACAAATT
TTATTCCTTGAAACTTCCAAATTTGTTCATAATTTTGCCTTCTGAAGCCACCCAGAATAATGTATCCTTT
CCAGCCCCATATTGGGATAACAATTCCTACATGACCACTGCCTGCTACTGTGCTGTTGACAAGCATCTGC
TAAGTTCTCCCTAGACAATTTTCCACCCAGAATCCTCAGCATCTAGGAAGGAACTTGTCTTTTAAATGCT
ATTCTCCTCTGGTTTATACACAAATGGTTCCACTATGAGATACAAACATTAAAAGCAATTGTCTTATATT
GTCTCATACATAGAAAGGCATCCCATTCAACTGATCTCTGCTCTTTTTTCTTGTTAAATGTCTTTGTGAC
CCTCAACTTCCTTCCTCCCCATGGATGCCTTACTATTGTAGGTACTGCTTAGCTATATGCCTCTGTTCCT
TTTTCCTGAAAATACAAATACTGCCTGGTGCCTAATTTTCTTCTCTCATGCCTTATATCTACTTTGTTCC
TATGTTTAAACTCTCTATTGAGGCATGTAGGGTTCCTTAAATCTGTGGCATTCTTACAGCAATCAATTAT
CCTTTGTAATTACTCCTCAATTACACATCCCTGTTCTTTCTCGTTAAAGACCAGACAAGAATGTGCCTAT
CATGGGCAGGTGCAGCAGATCTCTTACTTAGCTGCAATTTGCCAGTCTGCAGATCAGGACTTCTCAGCAC
ATTTACTGAGGGACACAATTTGAGGTATTTGTGCTTTTTCAGCAAAGACAGCTGGTCTCTCTGCTCTAAG
CCCTTCTAGCAATAAAGGACTGAACACTGCTTTCCTCTGAACTTCTACTCCGGGTTTCCTAGTATCTGCC
AAATACAAAGAACATTGGTTTGTGATTGAAAAGGTGGAAAGGGGACAGGTGTCATACATCTTTAAAATCC
CTGGCCTCACTGAGTTTTTTTCTCCTAGCTCCCAGGTAGCTTAGAGTCAGGTATCTACTTAGTCATTCTG
AGGTTGTAAAATGAATCTAATGGCCCTTTCTGGTTACTTCTAGCTACATTGAGGTTTTAGAACTTAGCCC
TTCGGTGTGTCCCCTTTATTGGTTGATATTATTTGTTGCTGTTACAAACATGATTTTCTGCTGTATTAGA
CAGTTTCCCTAAAAATATGTTACAAGTTCATGTACTGCATACTTAAATTTTCAGATGAATGGTGAGTGGG
CATTTGAGAAAAGCATGCCTCTTTAGAAGCATAATTTAAAATTCTACTCAGCAGCCCTTTGGAGATGGAA
ATTGAGGGAGCTGCTCTCCTTTTGGACAGCTTAATGATCTGTAGTTAATAGTAAGAGACTGATGGGCAGA
TGCAATACAGCTGGGCTTAGGTTAGTCTTTCTCAGCTCTCCAAATGTCACAGTGATTACAGCAATCAAAA
CCCGGAATTCAGACTGGAAGTAAAAGCACAAAGAGTGTGCAGTGGGCTGTCAATATGACCCACCTGCTTG
GCCCCTGTATGACCAGTTCCACCTCCTAGAACTCCAGAGGAAGAAAGCTGGACTTAGAATCAACTTCCCT
TCATATGTGATGCATACAATGTCACTAAATTTATGAGAAACTAAGTATAGTTTCTTGAAACTATACAGGG
GAACATAAGTGGAGAAAGGAGGCATCTCAAGGTGTGTGTGTGTGTGTGTGTGTGTGTGTGTGTGTGTGTG
TGTGTGTGTGTGTGTTGGGGGGTAATAGAATTCATGTGATGTGAAAGGAGATCATTGGAAAAGGAAGGGA
AACAACCAGAGGGGAACAGAAGGCAGGAGAGAGGACTAGAAGAGATGGATCAAGGAAAACAAAATACCCA
TGAGAATGTCATAGTGAAACTTATTAGTTTCTATGCTAATAAAAAAAATCAGAAGAAAACAAGGAAGGGA
GGAAGGAAGGAAGGAAGGAAGGAAGGAAGGAAGGAAGGAAGGAAGGAAGGGAGAGAGGGAGGGAGGAAGG
AAGGAGGAAGGAAGGAAGGAAGGAAGGAAGGAAGGAAGGAAGGAAAGAAGGAAGAAAGGAAAGAAGGAAG
GAAGGAAAGAAGGAAGGAAGGAGTAAAGGCAAGCAACCTTTCAGGAGCAAATTGTAAGTTTGAGAATATT
GTGGTACACTGTTACTGGAGTCAGTTGCTGAGTGTTTGTGAAAAGCTAGTTTAGGGCTGGGGTATTAACT
AGCTCAGTGGGTAAAACATACTGAGTTCTGAACTCCAGAACTCACATAAAAAGCATATGCTCACAGTGTC
TCTAGTCTCTGTCCCTCCTGAGAAATGGAAAATGTAAACATGAGAGAAGTATCCAAGGCTAGGGGACAAA
GATTAGCTTGGCTTATAGGTAGAAAGTGAAGACCGATATCCACAGTTGTCCTCTAACCTCCACATGCGTG
CTGAAGTATGCACATACCATTATTCTCTCTCTCTCTCTCTCTCTCTCTCTCTCTCTCTCTCTCTCTCTCT
CTCTCAAGCACACACTCATACATGCAGCACACACACAGAGAAAGAGAGACTGGTTCAGAATTACTTTGTG
CTGGAACCTCACATCCACCAACAATTCTCAATATGTTTTTATAGTTCCTCAAGAAACTCATGTGAATTCA
ATGAAAATAACAATAATAACTAAACCAACTCCATTCAAAAATAACCAAAGTACTTTAATAAACATTTCAC
AGAAGAAAATGTATAGAGGGTCAAGAAGCACATGAAGAGAGTCTAGGCCAGTCAGTAGAGAGCACACATC
AAAAGCACGAAGTGTTACCATCATGTCTACTAGAAGACTGTCCTCAAGAGCCAGAAAAATACAAGCCAAC
TTCAGGAGGCTAAGACAATAGAATCACTTGAACTCAAAGAATCAAGCATAGCCCGGGCAACACAGAAAGA
TCCTGTCTCCAAAACAAGCAGAAATCATAAACACTGGTGAGGATGTGGAGAAAGGGCATCCTTTGTGTGC
TATTGGTATGTGTGTAAAGTTAACACAGTAGCTGTAGAGTGTAGAATGGCAGTTTCTCAGAAGTTTAAAA
TTATATTAACCATATGTTCCAGTAATTCTGCCTCTAGGTATGTACCTTTAGCAATTGAAAACAGCATCTT
AAAGAAGTATCTATCCACAGAACTATCTAGCAGAACTATCCACAGAAGCCAATCGCAGAAGCAGCCTTAC
TGTCCATGGCAGGAAGAGTGCATAAACAAAGTACAGTTGAGTGCTATGCATAAAATAGCCCAATTGATAG
AAACAGAGACCAGGCAGAGGTTGTCGGTGGGTGGGGTGTTGGGGGAAAAGCCAGTAGGAAGTTACCATTT
ACTGAAGAATTTTGGCTTTACACTATAAAAGAGCTCTGGGAAACAGATGGTAGTAATTGTACAATATCTG
AAAATAGTTAAGAACACAGAAATGATTATTACACATAGGTGGTTAACATGCTACTTAAGTTACACAGTTA
AGTGTTACATCACAACATTTTAAAAAAAAAAACATGAATGTGACCCCTTCAAACTATAACAACAACCAAT
CTGGCAAGATATATCCATGAGCTCAATAGTGGCATGAATGTTACGGAGGTAAATGGCTGGTTTCCAGATG
GACTCAGTGCATGCTCTACAACAGGAAATACATGCCTGGCAACTGACCAAGAACCCAGGGCTGGGGAGCT
CATTGGCCCCAGAGGTAAATATACTACTGTTTATTACTTTCCTAAGTTGACACAGCAGCAAACTCCCCTC
CAAATTTCTGTCTCTATACCCATAGAGTACTGTAGCTCTCAGATACTCTCTTTGTTTAGGAAATAGTGGT
TAACACAAAAACTCAGAACTAGTCAAAGTACCCTGTGGAATGTTTGTTCACAAATGGTGCATCTGTATCC
CACCCCTCCCACAAGGCTTGGAGCCTAACATGGAAGGGGGTGAGGATGGAAAGAACATAAGAACCAGAAG
TCAGGGAGGACTAGATGGAATGAGTGTCTTTTGTACATGACAACTGCACTCACAAACTCACAGAAGCTGT
AGTTGCCTGTACAGGACCCGCACAAGATAAAGCCAGTCTACATTCTATAATAGACTGTGGAGGGACTCTG
AGACTCTTCCCCTAGCTGAGGACCTATTGAGAATGACAGCTGCTGTGGAGGCAAGAGCAACTGTTCTTTA
AGGTAGTGGTCCTCTGGCAGGGTGGCCATGCTCCAGTGAATGGCTCCACTCCTATGAGTATGTAGGTAGC
ACAACCCGAACTCAGTGGCTTATACAGAGGAAGAAGAGGAGGAGGAGGGGGAGGAAGAGAAGAAGGAGGG
AAAAGAAGGGGAAAAGATGAAATCAGAGAGAGGGTAGTGGCAAATATAGAAATATATTGTATGCACATAT
TAAACTTTTAAACGATTAATAAAATGGCATATTTATTATAAAGCATATAATAAATAGGAGGACTAGAGAG
ATAGCTGAGAAGTTAAGAGCACTAGCTTCTCTTCTGGGGGACTTTGTTTCAATTCACAGCATCTACGTGG
GGGCTCACTATTGCCTATAACTCTAGTCATTGGGGATCCAATGCCCTCTTCTGGCCTTTGTGGGCACCCA
CTTGGTACACAGACATACGTGCAGGCAAAACACCCACATACATAAAAATAAACTAATTAAAATTTCAAAC
CACGTGTATAATAAGTAAAACAACATAAACTCAGCATGTGTGAGCAGGGTATGTTCTGAGAAGCCCAGGC
ATCAGAAGAGCAGAAGGGAAACGAAGACGGAGAAAATGCAGCAGAGCAGGTGGATCTCACCATCATAAAG
CTAATCAGATGGGTCTCGTCGTCATAAAGCTAATCAATCAATCAGATGGGTCTCGTCATCATAAAGCTAA
CAATCAGATGGGTCTCGTCGTCATAAAGCTAATCAATCAATCAGATGGGTCTCATCGTCATAAAGCTAAT
CAATCAATCAGATGGGTCTCGTCGTCATAAAGCTAACAATCAGATGGGTCTCGTCGTCATAAAACTAATC
AATCAATCAGATGGGTCTCGTCGTCATAAAGCTAATCAGATGGGTCTCATCGTCATAAAGCTAATCAATC
AATCAGATGGGTCTCGTCGTCATAAAGCTAACAATCAGATGGGTCTCGTCGTCATAAAGCTAATCAGATG
GGTCTCATCATCATAAAGCTAATCAATCAATCAGATGGGTCTCGTCGTCATAAAGCTAACAATCAGATGG
GTCTCGTCGTCATAAAGCTAATCAGAATATGCTTCTTTTTTCTTCACAGAGTCACTTTTCTCTCAAGAAG
GGAGCTGCAGCCTTAGGGATTGGAACAGACAGTGTGATTCTGATTAAATGTGACGAGAGGTGAGCACTAA
CCCCCGACCCCCACCCCACAGGTACCGCTTTATATGCAAACAGGCAGTGACCACTGGGCAGCACAGCTGA
GACAGGGCCACACCGTTTCTTGGGAGTACAAACTCCAGGCAGTTTTTAAATGTTGTTCCTTGAAACCATG
GAGCTTTGCACAATTACTGGAGAAATTGGAATCTTTGTTAAATCAACCAAAAGTGCTGTCACCAGCCAGG
GTAGGGGAACATCTATCACTTGAGCACATTAATAGCAGGCATCTGAAGCAGAGATTGGTATGAAGACAGC
ACTTAGCAGCATGGATTCTGTAAACTTCCTGAAGTAAATGATGTCCCATCAACTCAATGGCTTTGTGCAG
CAACCAAGGTGTTGTGTTCTCTTGAGGAAAGTCTGTCTTAATTGGCACCCAGGAGTCAGAGTTTTTTTAG
GAAATAGGTATGATATTTGGGGGTGGAGGTAGCACTCAAAAGCATTTTTAGGCAAACCATGTAAAGTACA
ACTGACTGACCAATTTGGATCTTATGAAAAATTAGGTTCAGACCATTCACTAAATTAAAAGGAAGTGGGT
CAATGAGCCATTTATTGGTCCAAAGGTGTTTATCAGATAGCTGTGTTCTGTCTGCCCCCTGGCGCCATGA
AAGCTTAGTACTCTGACAGCAAGAGATGTAAGTGGGAAGATGCCATAGATCAAAAGGAGACAGTTGTATG
GTTGGATGTTCAGTGTGGGCTGTACTGATGGTGGGTTTATCCTTATTTTTCAACAAAAATTTCACATTTG
GAGGGGACCATTCTTGTGAAGGAAATCAGAGTGCACCTTCAAAAGGATGGGCCCACAGCCACATGTGGAA
GAAGATCGCCACAGCTGTCTTCTGGTTGACATTCATGGGAACTAGCTTTGATGCTCTGTTTAAAGCAAAC
TCAGTCCTTAGTTGAAACCATAAAGGAGAGCCACCACATATATTCTATTTAAGCTTTTGTTTGATTGGAC
TGTGTTCTCCTGAACTGAAAAATTAAAAACCATTCTAAGTTTATATATATATATATACTCAAATAAAAGT
AGAGTAAGATAGGGTGATATAAACCTCCAGATTATCACTTGTATATTAATGGAAATTGCCATAACTGAAA
ATTATTTTTATGTGTATCAATGAATCAAAAGAGTAAGTCCTTTACTCACAAACCTGAATTCAGGAGTTTT
CTTTCTTTGTTACTACAAAATTTAATATTCTCAGTGATAGGGCTACTGAATTTTTATTCATGTGTCATTG
GGTCTATTCCTTTTCTCAAAGTTGGTATAATCTCACTTGAAGGTAATAGTCACAGATTTTTGATTTGATG
GAATCCAAATTTATGGTGTGTTCATATGTCTTAAGGACATAAAAGTGCATTAATATATAGGGGAAAATAT
GTGTGGATAGAGCTGAGTATTTCAGAATTAGAATAAGCCATTGAAGGAAAAGATGTTTCTCAAAGATTTA
GTTAAAAAGAAAAGAAATGTGTGTTATGTGGATAATAACTTGGAAGGGTACAGAATTCACAATGATCAAA
ATGGGCTCTGTCAGTGCAGTGTCAGATATGATGCCCGTGATTACAGATGGTACAAATGCCACAGCACAAA
CATCAATCAGTGAGAAGGGAAATACCACAACAGGGGAGTCACACAGAGGGCGGTACGCACCTGTGGGTAC
TTGTGGGTAGTGGGAGTTAGATGGATAAAGAGGAACGGAAGAATGTTCCAGGCAGGGACCAGAGCACATT
CCAAGCATGAGTCACATAACAACTCAGGGTAGAAGGATGTGGTCACAATGTCCTTGTCAGAAAGGAGCTT
GTGAGCCATGTTAAGCTGACTGTCCATTGAAATCACAGAATGTCCTTCAGGTGTCCCAAGCAGGGAGGCA
ACATTATAGCTCTGTTTGAAGGATCATCTTAAATATGGATGCTGCGTGGGCTAGAGGATAGAAGTTGGTG
GCTGTGGTAGCAGTGTGAACAGGGAGTGGCAAACAGTGGGAAGACTGCATGGATATGGAACACAGGAGTG
GCATCCAGGCTGAGAGGGGGGGCAAGGATGGATGTTGGACTCTGACTCCTCGGCTCTGGTGACCCGGTGC
TGTTCTCTGAGATGAGGCACTCTGGCTAAGGGGAGGAGTTGTGGAGACATAGAGATGTTGAGTTTATAAG
ACATCATGGGAGAGTAATAAGTAGTGGTTGCACAGGTGAGCTCAGGAGATAAAAGAAGCCAGGAAGCAAT
GGACCTAGGAAAGAAACCACCAAGAAAGAAGAGCCAGGGTGGTCAGAGGAGGACAGAAAGGGGAGAGTCA
AAGGCCATGAGAGTTCCTAGAGGCAGAAGCTGGTCAACAGTGTCAACTCTGCCTCCAGCAAAGTGTGACT
AGCTGCCCACTGATAGCACCATAATTAGAACAGGAGAGTTGCTTAGGCTGTGAGCTGGTTCAGTGGAGGC
AGAAGGCAGTTTATGGGACTGACAGTGAGTGGTAGGTGTGGAAAAGAATAGGACAGCATTAGCTAAACTT
CCAAGTCCTAGAGGGTGAGCCCAGAAAGCCCAATGCCAGGAGGAGTGTTGATTCCACAGCCGCCTTTGGT
TGTGTGTGCCTGTTAATGCTGCTAGGTCGAAAACTGGAATGCAGTGTTGAACCCAAGATGATTTGAGCAT
GATTTCTTATTTTTAGCTACTATGTTAAATTTTTGAACATTTTTAATGCAAAGTAATAGGCACTATAGAA
GCTATAACGGTTAACGACTATCTTTTTTTCTCAAACTTGCTATAATCTGATTTGAAAACAATATAAATGA
TTAAAATGAAGTACTAAATAGAAGAGCTCAGAAATAGGGTACCATAGGATCAAATAGGAGTACCACCGTA
CCAAAAATAATTTTTTTATTTTAAAATGACCTTTAAAGTGTGTATGCATGTGTGTGTGTGTGTGTGTGTG
TGTGTGTGTGTGTGTGTGTGTGTGTGCAGGGTCACAGGCATGTTGAAGCCAGAGGACCACCTCATGTATT
TATTGTTTTCCTTAGGTACTGTTTGCCTGCTTTTGAGGCAGATCTCTCATTGGCCAGGAACTCACTGGTT
AGTGGAGGCCGGCTGAGGAGCCCCTCCCTCACAGCCACTTCCTCCACCCCTCCACCAGCATGGTGACCAC
TGCCCAGCCTGTGGTTAAGTAGTTCTTCACTCTACTTCAGTCTGGAGCCTTTCCTCCACTCTTGTCTGTC
TTTCTTGGGATGCTTTTTTTTCTTTCCTGTTTTAATTTCTTTTATTTCTATCTAACTCTGATGCCCAGGC
TGGCCTCCCTGTCTCTGGCTCCCAAGCACTGGGATCACAGGTGTGCTTGAGAATTTTCTGATTCTATTCC
TGAAGGACTAGATAATTTATTTGGGTTGTCTGATTTTTTTTCTCATGATTCAATTCAAGTGAGGTGTCTG
GAGCAGGGCTTCCAGCAAAGCAGGACTTTCTCCTTGGCAGCTTGTCAGGAGACTGGGCTCACTATTAACA
ATGTCAACCATAACTATTCTAAAATAAGGGTACTCTCTTTACTCTGAGTACATGATTTGAAGAGGTAGCT
GTGTGTCCTGTTGCATTCAGCCACTACTTAGCTGAGCATCCATTTCTAATTCTTATCTGAATTGTTTTGA
GGGTTTTGAAATGTTCATTTTTCTACCTCCATCCTTCTTGTTTATTTGTCAATTCCTGCGTTCGATGGGA
GGGAGATTCATACTCGTGTTTTTTCTGTCTTCTCTTTTTCTCTTTTGCTCTATCACCCGGATGGACTCAT
GGCAACTTTCAGAAACGAATTCTCTCCTTACCGCCTCCCACTCTTTCTTTTCCATTTCTCCATCTCTTTT
CCCTTCAGACTTTCTTTTCCATTATCTCAATTGCTAGTAATTTGCTGTGCCTGTGCAGGAGATAAGTCTG
ACAATGACAGTGATACCTGGTTGACACCATAGTAGAAAGGGTCACTGGCTGCACCTGACTCAGGCAGCAA
GAATTCTATTGAGCTTGTCTGACTGATGTTGGAGCACAAATTAAGTACTAGTGCTTTGTAAACAATTTTG
CTGTTTTAAAAACACTCCTCCAGCCTTTGAGACCATGGCTCCCTGCGCTTGTTAAAGTACCACACTTTGT
CATACAATTTACCAAAACAACTGAAAGTTTAAATAACCTGGGGTCATTAAACTCTTTTGTTAAATTAACT
GGACTGTAGCCAAGGCTTCAACTGAGAGCCTTGTGGGGCTACGTCAGAACCCTGCGGAGCGCCCACAGGC
ACAGGAATAGGACAGACCAGCAAGAGACACTGAACCAGTTAGGACAGAGTAGAGCCAGGAAGCCCAAGCA
TCCAATTCCCTCCAGATTTCTACACAGAGAATTCAGAGGCACTTGTGATGTCCTACATGAGGAAGTTACA
AAATAGCAACAGCCAAGACTCATTGCTTGTTACAAGTGGTCACAGTCCACCTGCTGTAAGCAACTGATCT
AATTAATTCGTCTAATTAGAACACAAAATAGTGTATGCCTCACGTGTACCCTTACTGTCACAGTATTATT
ATGGTATGTGGCCACACAGGCAATCATGTAAAACATTATGGTGAGCTGCCCTTTCTCATTTAGCTTATAT
CAAAGCCACAGATGCTATGTCCAAGGGCACATGGCTGGTAAGTGAGAATCAGGACTCAGAAGAGACCTAC
TAACTTTCACCAGTTAAGAAAACTGCTTCTTCTCTCCTGTCATTATTATAGTCAAAAGCACAGTGCTGTC
TCAACTGCGTTGAGTGTACATTTTAGTGGCATCCAACTCTCACATTGTAAAACAACCATAAACTGGAAAT
GTGCCCATGAGACAACAACCACCCATCACCCTCTTCCCCATGCCTGCCAACCACCATTTACTTTTATTGT
ATATTCTCTATATGTGGATTTGGCAGAAAATTGTATTACTCTTGCTCCCTACTGGTTAAAGTATGATCAC
CCAGTGACTTTTTATGAGAAGTCTTAGCATAATATCCTCAAAGTTTGTCCATGTTTATATCTTGGAATCT
CTTCCTTTTCAGGAGTAAATAATATTCCATTGTATACATGTATACCACATTTGTTGATTCCTTTTTCACT
TTGGGGTATATAAGCCATTAGCTCCTTTGATAAATGTATCTCTAAGTATTTTTATTATTTTCAACTGAAA
TGAATTGGTTTTTTACTTTCTTATTTAGATAAATCATTGTTGGCATAGAGGATTCCAGTGATTTTTTTTT
TCCCCTTGTGGATCTTGGTGTCCAGAAACCTCACTGAATTCAATAATTACTTTTAAACAACTTTTTGGTG
GAATCTTTAGAGTTTTCTCTACATACAGTCATGTCATCTGGAAGCAGAAACCTTCGATTTCTGTTGGACT
TGGCTGGGTTCCTTTCCTTGCCTTGTCTCTGGCTGGGACATGCAGTGCTTCGTTTGCTAGGGGTGACAGA
CAAGACTTGTCATCCTTGCCTTTTTGCTGATCCTAAGCTTCCAATTTTCAGCACTGAGTGCAATGTGCTA
ACTGTGGGCTTTTCATATACGGCTTCAACTGCATTTACCTACACTTTTTTCTATACCTAATTCATTGGGA
GATCTTACCACAAAGGGATATTGATTGACTCTTGTCAAAAGCTGTTCCTCAACTAAGGAGATGCTCATGT
GTTAGTGACATTTTTTTAAAATGTTCCAGTTTTTGTCTTAACCAAGCTAGCTCCCAAATAATGGAAACTG
GACTATTATTTTTATTTACATCTTTAAGGCATAACAACTGAGCAGTATTAATCTATTTTAAACTTCTAAA
ATAATCTGGCTACCTCTCAGCCAAAATCCCAGAGATACTTGGATTTTGTGGCTTTCTCAAGTCTAGGTAT
TTTTCCATGGTCTTCTGAACTCTTTCCCCATGGATCCTCTCCCTCTCCCTCTCCCTCTCCCTCTCCCTCT
CCCTCTCCCTCTCCCTCTCCCTCTCCCTCTCCCTCTCCCTCTCCCTCTCCCTCTCCCTCTCCCTCTCCCT
CTCCCTCTCCCTCTCCCTCTCCCTCTCCCTCTCCCTCCTTATCAGGGAATAATAGGTAGCAATATTTACA
CAACATTGAGACAGGAGATTTGAAGAATAAGAACTGTATCCATAAATGGGGGCACAGAAATCAGCACTCA
AATAATACAAAGATAATTTTTACACAGTGCACAATAACATACCTACAGTCATATTTTTGTGTTTCATTCT
GTTCAGATATGGTGTATTGTGCTTTTTGATTTGCATATGTTGACACACCCAGTGTCACAAGGATATATCA
CATTTCGCTGTGTTATCAGATCCTTTTGAAATATTACTGTGTTGAGCTTGCTGGTGTTCCCTTCAAGATT
CTTTCATCTGTTACTGTCCTGCAAGTTTCTTCACTTGTAATGCCTTTCCCTTATTTTCACATCGAGGTAA
TTCTGACCTTGCAGAAAGAATTTGGAATAATAATCCCTCCTTTATGCAGAAGATTGTAGACATTGTTAGT
CATCATTATTTAAATGTTTGATGAAATTCACTAATGAAGCCACTAGGGGGGTAGGAAGGTGATGGTAAAT
TCTTTATTGTTGATTCAATCTCTTGTAAATTCTTGGACTCTCGTTACGTAAAGAAGAATGTTCACAAAAA
CAATTTTTTAAAGAGTGTTATTGTCTTGTTCTTAAATTTAATGGACAAGCATATAGGGCATTATATTTTG
GGTATAATATTGACACTTACTTTGAGGTAGATGATTTTAATTGTGTCACAGAAATGCCCTAGTTTTCTTA
AATCACCAGAAAATTCTTCGTTTTCTCTTCTCATCTTCTCTACCTCTTCCCTCTTCCTCCCTTTCTTCCT
TCTCTAGAATAGATGTTGTTGACTGTCAGAATGTTTTTCATAGCTAGGTGCACTGGCACATGCCTGGAAT
ACCAAAACTTGGGAAACTGAGGCAGGTGTAGGCCAACATAATGAGTCCCTCTCTCAAGAGGAAAAAAAAT
GCCTTTCATGCATCAGTTAGGACACCACTGTGGTTTCTTCACTTTAAACTATTGCAGAGATGACATACAC
CGAAATGCTAACAGTTCCTATCTCCACACACCTGTAACAAACCCTACCTGGTTCTGGTAGATCTCTAGTG
TCCTTGTTTGTTTTCAAAGATGTCCTGATTTCTTGGAGACTTTGTAATATTATTTATGGAATGTTTCCAT
ATTTAACAGAACCAGCAAGTTTTAAAAAATGAATTCCATCCTTTTCTCTATGAATTTTAACCCATTATTA
CCCATGGTAAACTTGTAAGATTTACCCACAAACCCAAGCTTGGTGTTATTGGGGTGACTGCTTGGAGGAA
CTTTCTTGCCATTTATTTTTAATCTTTGAATTTGGGGGTTGGGGGGAGGGTTGCAGTATCTGTTTGTATG
TTTGTTTTTGGTTTTTGTCGTTAAGTTGTTTTGATTTGTTTTTTGTATTTTCTGCCCCTGCCCTGTGTGT
TGAGAAAAGGGTGCTAGGATGCTGGGTGTCCACTATTGATATCTTCTAAGTACCTTGAGACAGGATCTCT
CACTAAACCTGGATTCACTTTTTTTTTTTTTTTTTTTTTTTTTTGGCTAGGTAGGCAGGCCAGTAACCCT
CTTCCTACCTGCCACACACAACAGGAGTTACAGAAATAGAAAGCTGAGCAGGAGGAATCTGAACTCATGG
CCAGTGCTCTTCTTACCCACTGGGCTATCCCTCCACCACTCAAAATTTCTATATATCCTTGAGTCAATCC
TTAACATTCACATTTGCCTAAGGAAGAATCCTTCATTTCCTTGAGAATTTTAAGATTCACACAACGCACA
CTTTATATATTCAGAATCGTTCACAGCCTCCTTTCTCACCCGAGGTCCTGCCACTTCTCTTGTTAACTCT
TGTGTGTGTGAACAGTCTTCTATTTTCTATCAAAGTGACCCAGCTTCCAAGGTCAAGAGCTCGGTCTACT
CTGATGTCTGCCTCACACTAACAACACCACCTTTCCTTCCTCTGCGTCATCCCAGGATGTCTCTTTACTC
TCTTCTGTTATCTAGACGGTTTTCTATCTTCTGTTTAATTTCAAAACATTTGGGCAAAACATTTTCTTTT
AAGGATGATTTGGAAGATGTTTTTTATTTTTATACAGAATATCTCACATTTTTTTCTCTAAAATGTTTCA
CTTTTTATTTATTTTCCTTTGTTTTTTGTTTATTTGTCTTTGTTTGTTTTAACCTTATTAGGATTTTTTG
GACACAGGATTTCTCTGTGTATCCGTGGCTGTCCTGTCTGTAATCCAGGCTGGCCTTGAACTCAGAGATC
TGCCTGCCTCTGTGCTCCCCAGTGCTGGGATTAAAGATGTGTGCCACCATCACCTGGCGTATATTCTTTT
TTTATAAAATCGGTTTTATGGAATATATTTTGACCATATTCTTTCCTCTCCTCCAACTCCTCCCGGATCC
ATCCTCCCTACCAAATTTCATCTTCTTGCTATCTCTCCAAAACAAACAAAAATTAAATCAAGCAAACAAA
TAAGCAACAACAACAAAATCCAATAAGAAAAAAATTACTCAAACAAAATGAAACAAAAAGCCCCCACAAA
AACACCAGAGTTCATTTTGTGTCCTGGGCATGGCGCCTTCCCTAGAGTGTGGTTGATATATCTATCCAGT
GACGCTCTATCAGAGAAGCTGATTTTCCCTTTTCTTACTGATTTCCATTTGAGATAGCTTCTTGGTTAGG
GTGGGGGCCCTTGTCTATGTCCCCTTCTCAGTGTTGAGATATTTTTCTAGTCTGAATCCCTGTGGGTCTT
GTGTATGCTGTCGCAGTGTCTGTGAGTCACTATGAACGTCAGTCAGTCCAGTTGTCCCTGAAGTACTCTC
TCACCTCTTTCAGCTTCCCCTTCCAAGCAGATCCCTGATCCCAGAGGAGAGGAGTCTGATGACATCCCAT
TTAGGACTGAGTGCTTCTAGTCCCTCACTCTCTGCTCATTGTCCATTTGTGGGTCTCTGTGTTAATTGCC
ATCTATTCTAAGAAGTCTCTCTGATAAGAACTGTGCAGAGCTCTGCTCTATGGGTAGCTCAATAGATCAT
TAGGAATAATGTTATTGCTATGCCCCTTTAGCAGAATAATAGTACTAGGTTGTGGGTTAAAATGGAGGAC
CCACGTCCAGCCCAGGGCTCAAGCCACTGCTACACAGGACAGGCGTCCCCACTCCAGTCCCTGCAGAACT
GGCAGAGTTGTTCCGGCCCTCAGGCACCACTGGGTGCCACGGAAGAGGTGAGCTGAGAATGGAGTGAGGG
ACTGCTGCCTGGTTCTAGCCTGGGACAAAAGAGAAAAGGGGAGGAGGAGAGCGCTCCGGCTGGTTCCCTC
CAGGAGAAGAGTCCTTGTCTGCTTTGTTGGGGCTTGGGTTGGTGGATCATAGCTCTGTCTGGAAGAGCTG
AGAGGCCTCCCATGGGAGATTAGACGTGTGGCTCTTTAGAGGAAGACCTGCTCCATTGATCCAGTGCAGC
AGATCCAATGAGAAGAGGCAGTTCGTGGTCTTAAGACATTTAATGTAGAAAGGCGGAGAGAGGGAGAAAA
TAGAGAAATAGAGGCCCACCATGGGAATGTGGAGAGAGGGAGAGCAAGAGGGCAAGAGAGAGAGAGGCAA
GAGTAAGAGAGTCAGGAGGAAGAGAGTAAAAGCAAGAGAGGGAGGAGGGGGAAAGCAGCCCCTTTTATAG
TGGGGCAGGCTTACCAGGCTGTTGTCAGGTAACTGTGAGGCGGAACATACCTGGATATTGCCAGGTAACT
GTAGGGGTGGAGTCCAGACAGAATACCAGGAGCTTGGGGTGTTGCCCTATGTGACTGATGACCACAGAAT
TATGGATCTGGGGCCTTGTGTCAGGATCCTAGTGTCTAAAAGTGTGGCAAACTTCCCCCCAAACCCCTTC
AGAGTTATCTACTGGGTCTCCAGGGTTTAAACCTAGCTCTACCAGAAAATAAGCCCACACTAGGTTTTCT
CCTAGAGCTATGGCCTATTTTTAGTTTCTTGGCCACCTAGCAGTATCTTGAGCCTCATAACATCAGTTAG
AGCAGTTTGTTGAGATAGGGTCTCACTATGTAGCTCAGGTTGTCCTGGACCTCACTACAAAGACTGGCTT
TGAATTCTCAGAAATGCTCCTGCTTCTGCCTCCTAAATGTTGGGATTACATGGCTGTGCATTCACCAGTA
CATTCAGCTACATTGTTAGGTTTTTTTTGTGTGTGTTCTACAAAAGCCATTGGTTTGGTTTGGTTGGTTG
GTTGTTGGTTGTTTTGTTGTTGGTGGTGATGGTGGTGGTTTCTTTCTTAACCTCACATGTTATTTAGAAT
AGCAAAGCATGATTTAATACATGGTGTTGTATGTTAGGCAGAGTTTTGTATTTTGTATTTTATAGTGTTT
ATGCTTCCCACCCCATTTAGTCCTCATAGAAAACTCAAGGCAAGTGCTCCTGTTTTATAAATGAATAAAA
AGAAAAATGCATCACTTCTAATATAGCTAGTTAGACTTGGATCTGGGATAGAATCCAATTCTTTCATCCT
CAGCTATCCCTTATCTACAAAACAAGCAGCGATAATTCTCTTGCATTGTTGGCCAGGAACACATGAGAAT
GCATAGCATGGTGAATACTTCTAAGCCTGGCTATTCCTTATCACTGCCAGAGGCACTGCAACATTGGTAA
CAATATTTGTGAGTCCCCTCTTCCCACATGAATGCTCTGGACAAAACCATGCCTATTTCCTAATAATTAA
AGAAAATCTGGTAGACATTTTTCAGTTTCTGAAGGACTATAAGCAAGATCAATCACTACTCAGCACCTTT
ATGTGACCATCTAGAAGCCTACATAGAGATATGTCCTTTCTCTATTAATGAGTTCCATGTATAAATACAT
CTTTTCCATTACGGCCTTCATATAGGAAGATAGTTATCCACTTTGGGGTGCACAGATAGGCAGGCATGAA
CCACAGGCCACAAGTCTACAAAGACTTACTAATCTGGTATCTTACCACAAAGAGTTTCCCAAATGACTAA
TGTCTTTCTGGGATTTTGACCCAGGCAACTTTGTATCTGACACTACAGTGTGACTTTTTTAAAAGCTACA
CTTATCAAAAACTTCAATAAGAAATGGTCATGCCAGACGACCCCCAGCTTGGTTCAACATCCCTCACCCA
GCTGGCAGTGCCTTCTTCCACACTAATGGCTGGCACCAGTGGTTACCATGAGCTCACCAGCTTTTGAATG
TGTGAATATGAAAGGCATTTATTATATAGAGATCCTGGGTAGGCCTGGCTGTCATACGGAGCTTCTTATG
TACTACGCAGTGCTTATCTGGAAAGGCTATAAACCAGACAGGCAGCTATGAATCCCAAGAATAGGCTGCT
GGTGTTCACCCGATGTTCTCTGGCCCCACAGCATACAGGCAGGCAGAGGGTGTCTATGCTACATCTGGAG
CCCCTTCTGTTTGCTGGGTGATAGCCACAAGGGCTCTGAACTATGAATCATATGAAAAGCCTTTAGCTGG
CTTGTTACTTTATTACAGTGATACCCAGACTGAGTATATACTTCTAAAGCATTATTTCCCTGCATGTGAA
CCTGGGTCTATCTGCATCATAATCATCTGGGCACATGTTAGAAATGCAGCTTCCTATATATTTGTCTACC
TATTGTTTCCCTCCCATGTTAGCATGGGAGAAGCCCTGGAGTATAAACTATTCTGTCACCTTGCACAGCA
AATCATAAAATGATATATGCACGTTTTAAGCACTTATAAATATTTTTTCAATAACTTAATCCTTCTACTC
TATACTGACTTACTGACTCAAAAATCCCTAAGATTAAAGTCAAGGAATACACATTTTAAAGTAGTATTTG
GATGTTGTTGTTTTTTTTTAAAGGTGTGCTACATATTAGGCATTGGTGTGCCAAAGCAATCCATTTAATA
CTGGGATCAAAAAATGAAAAGGTTCGCCGGGCGTGGTGGCCTACACCTTTAATCCCAGCACTTGGGAGGT
AGAGGCAGGCAGATTTCCGAGTTCGAGGCCAGCCTGGTCTACAGAGTGAGTTCCAGGACAGCCAAGGCTA
CACAGAGAAACCCTGTCTCGAAAAAAACAAAAAAAAGAAAAAAGAAAAAAGAAAAGGAAGGGAAAGGAAA
GGAAAAGAAAAGAAAAGAAAAGAAAAGAAAAGAAAAGAAAAGAAAAGAAAGGAAAAGGTTCTTACATTAG
CTTTGTTCAGACAACCATGTTGTTAAGATTTCAAGGGTGTATATTCTCTGTCATGCCTGGAAGACACTGT
CTATCAACAGGAAATCTGAGCCTCTGACCCTCACAATGGCTCTGTCTCCTCTTCTGAGAGTTTTCTGGAG
CCTTGGATGTAGAGGTGGCATGGTAGGTGTATCTGCTGGACTTGGGCATGGTCACTTTTTCTCTGCATTT
TGCCCAGTTGAAGATCTCAATAATAGCCCCATCAATTGCAAAAAGAAATGTCTTTGATGAGGGGGATACA
TGCACATATGGTCAACAGTAAATGGTCTCATCATGTATGTGCATGTGTGTAAAGAAAAGAGCTGGAGTTG
GGAAATATGAGAAACAAGACAGGAGGGGCTAGAGGAGGAAGGGAGTGTGGAAGTTATGTAGATATAATGC
CCACATATGAAGTTCTCAAAACAAAATAAAATTAATAAAAACAATGATAAGTCTTATGTCCACAGCCCCA
AACTGTCCGTGTGATCAGACATTAATATTCTCAGATACCACTATGAACATGTAATAGGAAGTGAATTATG
CATTCACTGCTGTTTCCCAGGCAGGCTTAGGTAATAATTCTGATTCCTGGAAGCAAGATGTTATTATCAA
AGAATACAACCTCTCCTCAGTTTTCTTCAGGGATGTGGCCACTGGAAGACTGTCTATCCATGCTCCAGTA
GATGGGTTCACATCCATTCACATACAGGCAGCATGAAGTGCATTCAGTGGGTTAGAAAAAAACATAGATG
TGCACATAAAGTTCAGAGGGAAAATGGTGATGGTAAAGACATGATAAGATGTGGAGGGGAAATGATGGGG
GTGGATTTGATCAAAACACATTAAATGTGAGTACCAAATTCTCAGACAATTAAAAAGAAGAATCTAGCCT
TTCCAAATAGCACTACTAATCAAAATGTCCCTCTAAGTTTGTCCTGGAAGCTTTATGTTTATTTTTTGTT
ATAATCCCTGACTTTTGGCAGCCCCTTGTATCAGGTGGTCATTTCCCCTCTCAGCCTCCTCCTCCTCATT
TGCTAAATGAAATAAAACTGTGCCTGGAGGTCATTCCCAGGTCTAATATGCCCCAACTCTTGACCACTCA
GTTCCATGTTTCTATACAAAAATACCATGGCAATTTTAACTTACTTAAAACTTTAAGAGAGAAATACATT
GCCAAACTTTCCTCTGAAATTTGAACAGTTTGATGGAAGCAGGATGGAACATTCTGTGAAGCAAGACACA
GCTTTATCAATAAATAGTGGGTCATAACCCTATCTAGGGTCACTTACCTGTGGGGATCATGAAAAATCTC
ACAACAGTAAAAGGTTTATGATTGTGAAATGAGCAAATATTAATTCAAAACCAACATGAAGTGATTCCAA
GATGTTCCTGGCAGCATTCAGTCATGTTTGTATCCTGCAACTTCACTACAGACTTGTTTCTAAACACCAT
AAAAAGGACACTTTGTTCAGTGCATGCCTGCATGCTGCACAATGACAGCAACCATTACCTGCAACAACCT
GACGAAGATTTAAGGCTATTGTAAGCTATGAATTTCTGTGATTTTACTGCACTACAAAATTTTCTGGTGC
TATAGAAACCCAAAGGTTTAGTGACAGAAATCGGAGACTTTTAACAGGGTTTCTTGTCATACTTCACCAT
ATATTTATCAGATTACTGTGTCATTGGATTATAGGTTGGAATGATTTTTTTTAATTGCTGTTATAAACAC
ATGGGTCAACTCTGGAAAATGCAAAAGATGCACTGCATCCTGGAGCATAAAGTATTCAGCCAAGGTTTAA
TTCTTTGTGTAAAATTAAATGTGTACATGTATTACAATGGTAGGTGTGTTTGCTTTCTTTGTTAACAAAC
GGTAAAATCATATTCATGCAAAAACTAATGTACGTTTCTTGGCTAGGTAAATAGTTCAGTCTACAATACT
TGTCTTTCAAACACAAAGTCATGAGTTCAACCCCCAGAATTCATGTTTAATAAAGCTAGGCCTAGTGGTG
AGATTAAGACAAGCAAATTACCTGGGGCTTGCTGGCCAATCAGCCTACCCTACTTGGTGAATTTCAGGCC
AGTGAAAGATTCTACCTCAACAGAAAATATGGCCTATGGCCAGAATCTGAGAACCAACCTCCACAGACGT
GCATACACACACCAGCTTGTATGCCTGTAAACATGTCCACCTATATACACATGAGCATGTAGGCACAGGC
ATATACCCATGCAAACAAGATAAATTTATTTGATTTATTATCAGTATTTACTTGGGTACCTGCTCTATAT
CTATGTATCCAGAATTATACAAAAATTTCTCAGGCAAAGGAGACCATGAATAGAAAAAAAAAATGTCTCA
GAGGGCTGGTCTATGAAATCTTGAATAAAAGGATATTCTGAGAATCTATGAAGGATGGAAAATGTAGAGT
GTAGGATGCTTGTGGAAGCTCATACCCAGCTCCATTTCTCTCTCTCATTTCTGCCTCACAAGAGTCTGGA
CAATGTGACGCTCTGGCCTTGAGGACTTACTCTTCATAGCAAATATACCTGGAATACCTTTTGCTAAATG
GCAAATGACACTCCAGTCTCTAGTAACTTATCCAGTACTGTTGACTAAGTAATTTCATATGAATTACTTT
GCTCTGCAGAACCATCTAGGCCAGTGGTTCTCAGAGCTTTGAGGTTTAATGTCTGCTGTATATTCCAACT
ATTTTGTCATGCTTCATTTTTAAATATGTAATGAAATGTAACTGACATACTCTCTCTAGAATTTTCAGAT
TTTTTTAAAGACTAAAGAGAAGTTAGAGAATGAATCTATATTCATTCTCACATATTCTTGGAAAGACACC
ATAGATATAATGAAGTACCCAGTGGTCACTGTGTGTTTGGGAGAGAAATGGCATCAGAATTCAATGATGC
CTCTCCTTCTCCTGCCTTTGTATCTAACTGATGATCATAGTAAGTAAGGAGTTATCTCTGTCCTTTAGGA
AAGAGATATATTGGGAACAACATGATATTTCTTCCTCGTGTGTTTTTCTGTCTGAGTGTTTGATCTTTGT
CCTTTAGGAAAGAGATATATTGGGAACAACATATTTCTTCCTCATGTGTTTTTCTGTCTGAGTGTTTGAA
ATTTGAGTCCTGAAGTTTTGGCTCGCTTTACGCTTTCATACTATGTTAGTACATGGGTGGTTTGGGGCCC
CACATTTTCATCCAAATGTCTCACAATGGATTTTCTCTTTCTAAAAACTATATATACACCCATTAGAAGG
TTTGGAGTGAAAATTTGTTCTGAATTTCTTTTTCATTACCAAATTGCTTTGTTCCCAAAAACTGGACTGT
TTCAATTTAATCAAAAGGATGAGTTTTAACAGACTGTGGGCAAAGGAGAGGAGCTGTGTGGCTATTTTAC
CAAGACATAGTGAGATCTAGCGTCTCCCAAACAATGTGAAGCAATAGTCACATGTCATATAAGGAGATAA
ATACACTTGCTTCTATCCCTAGAGACAGCCAACGAGCTATCTTAATTGGGCACTAGTGAATGATATGAGT
TGGTGCCGACTATCTTGAGGCTCCCTCCATATGCTGTGAAGACATCAAAGCAAACTAGTCCAGACAAACC
AACATATATTCCTTTTTTCTTACAGAGGGAAAATGATTCCATCTGATCTTGAAAGAAGAATCCTTGAAGT
CAAACAGAAAGTAAGTGATTTTGACACAGCAATATGTATTTTGATTTATAACATTTAAAAAGGTTATTTA
GGTTTCATTTTTTAGAAAGGATCCAAATCTCTATCTCAAAGCTTTAACTAGACTATGAATATTTTTCATG
CAATCATCATTTTGGTCTGAGTATGCACACACACTCACTCACACATACACTCACTCACACACACACACAA
ACACACACATCTGTGAAACATCACTGTCTATAAACCAACAATATAGTCAGGACAGCCTAGAGTGATCATA
TATGTGACATTCATCCACCCTCTTGTAGCCATATCATATTATTTAAATTGGTTTTCATGTTGTTATGACT
TGAAAAACAGTCCCATCGTGTTGGGGTGTGTATGCATATATGTGTGTGTGTGTGTGTGTGTGTGTGTGTG
TATGTGTGTGTATATATACACACACAACACACATATATATGTCACATATATACACACATGTGTGAGAAGT
ATATGTATATGTGTATATGTATTTTATAAAAGTTTAAGTCTCGGAGTAGATAGTTCCAAAGAGATGAGGT
TCCAAAGCCTCCTTATGTGCTGAGCTTGGCACACATATGAACAACCCTTCTCATAGCTAAGAACTAGAAT
GCTCATGCAGCATGTGATTGATGGTCACATATTAAACCATATAGCTGATTCTGAAGGCACACATTTACAA
CTCTTAAAAATAACAAGAGTACTTCTTTGACTTACAAAAGGCCCAGGGTTTGATCCCAAGCATTCATAAG
TGTGGTCAAGGCAAAAAGATCGGAAGTACAAAGTCATACTCAGCTACATATGAAGTTTGAGGCTATTTTG
AAAGGTATATGAGACCCTGTCTTAAAAATACAAAATAAAATAACAATATCCATCAAAGAATATGCCCTTG
AATCTTTCACAAGCCAGAGATTGCTTTTAGAATTCTGTTAAATTTTTGTAAATAATAGGCACAATGCCTG
GTTTAGCAGTAGATGCAATTACTATGTGCTCAGTAGTAATCATTGATTTTCATATGACTTTTTTTTTCTC
CTGCAGTTTTCATGTATTAGAAAGGTACCTAGTAACATGAACAATAAGATTCAATTTTTGCTGCCACCTA
AGGACAAGTCCTGAAAACACCAGGGTCTGTAAACCAACGGGACAATGAGAACAGCCTAGTGTGACCAGGC
TGATTCTGTCTATGATTTCTTCTGCCCCCTTGTAGCCATTTCCTATTATTTCAATCAATTTTCATGTAGC
CGCGGCTTACAAAATGGTTAGCCCCATGGGAGACCCTCCCTTCTAAGACCCTGAATGAATCACCTGAGCA
ACTCCACCTAGGAGCATGGGTTGGCAGAGTCCTTCCCACCCACCCCACCCCCCTTTCCCACCTACCCATG
TTAAAGGAGGAGTTAAACTCAGGTGCTTGGATGTGAAGAAGAAAGACTAGAAAGTGGGCAAAGTACATGA
GAAGGATCAGTCAGTCTACCTAGAGTGTGCAAATGACTAGGGGACATCACTGGAAACCTTCAGTGCTGCT
AACTGCTGCTGTCACGGGGCAGATGTCAGGGGCAACTAATGGACACTTCAGGATCTTGGAGGAGTCATTG
ATTTAGCCAATCTGGAGTGCTGACAACTCTTCTGATGATTAAGGCAATGCACATGGCAGAAGAGAGTTTC
CATGTTTTCAATCAGCTCACTAAAAGAAGCCTGGACTTCTAGGGTGGTACCCAGGCCTGTAGTTCCAGCA
CTCAGGAGGCTGACCTGGAAGCACCGTCACATACTGAGGCCACTCTACATACTGAGGCCACTCTACATAC
TGAGGCCACTCTACATACTGAGGCCACTCTACATACTGAGTTCCAAGTGAGACTGGGCTATGTACCAAGA
CCTTGTCTCAAAAATTAAATGAGTAAATAAGTTCACAGACCTGTTTTTACACAACTGGGGCTTTCTTGAT
TTTATAGGGATTTGTTCCTTTCCTGGTGAGTGCCACAGCTGGAACCACCGTGTATGGGGCTTTTGATCCT
CTCTTGGCTGTAGCTGACATCTGCAAAAAGTATAAGATCTGGATGCACGTGGATGTAAGTAACACTCAGC
AACTACCCAGTAAACACCTTTACACGTTGTTTTAGATCAAGCTCGTGGAATACAATTTGCATTCTCCCTT
TCTCTCTCTCTCTCTCTCTCTCTCTCTCTCTCTCTCTCTCTCTCTCTCTCTCTCATTATATTTATAATGG
TTGCATCTCAGCTTTTAAAGATTTCAGAGGCACAGAACTTACACAGTATGTGATATTGACTGGAAACCGC
CTGAGATTGATTATGCATTAAGGTTCCCAAAATGAAAATATTCTCAACATAGCCAGTACTTGAGCTGAAC
ACTTGGTTCTCAATTCATTTATCCATAATGTCTCTGAATAAAAATCACTCATACACATAGTCACACATAG
TCTCCCTTGTAGCTATAGTCAGAATTTACATTTGTAACAAAAATCCATAGGATTATAAAATTCAGCATCA
AGTTAGAAAATCATGTGTTCAGTGGAAAAAAGAGGCTTGCCAACTTAAAATTAGGAAATGTGAATTACCA
AATTTCTAATATGTTGGCTTCGTGAACTAAGACGCTGAACTGTATTTGAGATGTTTTAACATAAGGCACC
AAAATATGAAGAATGTACACCATCATTTTTACAAGACTGGAGGAATTTAAACTGAGCATGTTATTTGGTG
TAGCTTGAAGGTCAGTTGCCCTCTGCACAGTTCTTGCTAATGATCCGCAATGTGGTAAAATATTTGTGAT
AAACAACTGATCATAAATCATCACCGACTAAGCACAATGTTTAATTCAGCTGATCATTTTTACTTTCCTT
TTCTTTTCTTTTCTTTTTTTTTTTTTTTTTTTGTTGTTGTTGCAATATCTTCTTCCTGTAAGTTGTCACA
CATCCAGGTGCAAACTCCTTATGCTATTGTAAGCTTATACTGCAGATAGCATTAACATGGGTCATTCAGG
CCTTCAACATAGAACCTGTTTAATGGTTTCCCAGCCCATCTTATCCACTCCAACTGTAGCAACCATAGGC
TTTCTCATTCTAAAGTATGGGACTTCCAAAGGGACAACTTTAAAACCACAGCAAGGGATGGGGAAGCTGT
CTTTCTCCAGCTCATGTAGACTAGGGAAATGTGACACCAATTTGGCTCCATAATTATAAATATATAATGT
ATAATTGTAAGACAGAACCAGAGACTTCAACCTTGAAATGTAAAGCCCTCACATTAGAAGATGATCCACT
CCCTTACTCAGCATGGAACTATGCAGGTCATCTTCATAGGATGGCATTCCCATTAATATGGAAGACACCA
AACTAGAAATCTAGGCCATAGAGAGTTGCTAGAGTCTTCCTCATCTGTTTTGCTTTTTCAGGCTGCTTGG
GGTGGAGGGTTACTGATGTCCCGGAAACACAAGTGGAAGCTGAGTGGAGTAGAGAGGTATGTGTAATTTC
CTAGTCTGTAATGTAGAGTGTTAAAAAGCTACATAAAAGAGAACAGCACTCAACTTCTAAAGAAGGCTTG
CAATGCCAACAATGCCTGTATTTATGAGCCTTGCCTAAGCCTAAGTGAAAAAAAAAAAAAAAAAACCATG
GAGAATGTCTTTCAAAATTGGGGTGTGTCTCTAGAGTTCATTCCTTCCATCTTTGAATCAAACACCATGA
TTTTAAAACCTGCAAGCTGTCCACATTTTTCTAGAGAGATCTATTGCTTTCATGTTACCATAAGAGTAGT
ATTCACAGCTTTAAAGAAAGTAATACATAGTTTTATCAAAGTAGGCAAGCACCTTGTCATTTGTACTGCT
GGAAGTTACCTTTGGGATTAGATATAGCCAGTTGAGTTGAAGTAAGACATGCCAGTAACTTCATTTTCCT
GGCTTCATTCCACCATGACCCTTTTCTAACATAGCTTGGATTGATACAATAAGTAGCTTTTATTTGGGGC
TAGTGCAGCAGACCATTGAGAAAGGCTGAAGAACACAAAGAAAGTAATATTTGATTAGCATAAAACATAT
GGAGGACCAAGGGGGGGGGATGCAGACTGCAAAATATGTCCTCAGGCTGTGCCTTTGCAACGCACCAGTT
TTCCCATTACAGAAAGTCAACCAGAACAGCTACAGTTGTGAGTTCTGACACTCTGGACAACAGAGAAAGC
CTTAAAACATTAGAGGCTGCCAACTGCCTACTGCACCCTGCCAAGCAGCCAGATACTGCCCAGGAAAACC
TTCACCCTGGCTTTGCCCCTAGTATATCTTGGCACAAGTTCCATTTCAGGACTGGAGAAGAGGCTTCGGG
AGCTTGGGAGCATCTGTCAGCACACAGAGAGGCCTGACCAGAGAGGATCTGTGTGATACCCGGCCTGATC
ACAGGCACAGAACCCATGACTGTTGATATGGGAGAGAAGAAGGCTGCAGATAGAGCTAAGCATGTCCTGT
TCAATTAGCAGAAATAAGCATGGAGAAAAGTCAGGACAGAGCAGCCAAGCCCTGTGCCATGGAATGACTG
TTCCTGAGTCTGCTGCCAGGAGCCCTGGCTGAAACATAGCAGGGTTAAGTCACTAGCACTATCTTTGTTC
TGATTCCAAGGCTCAGGGGTGAGGGGAGATGAGAGCAGGTGAGCTTCCACCTAAGTTTTGCTAGAACCAT
ACACACCTACCCAGAATTGAACTTGTGCTTTCAGAAGTGGCCAGTGCACAATACCTTCTATTCTCTGATT
GTTTCTGACTGACAGAAAGTATAAGCATCTTTTATACTGCCTTTAATGCCTCCTCACGCTGCAAGTGCAG
AGAATCATGGCACACCCCACCACCACCATCACTTGAAAGCTCACTAAATTACCTACCTGGAGCCTCAGAA
AAGCAAACACCCACATGCTTTTGTACTGAAGACTATTATTTGAGAGGAAAGCTCAGATTATTCATCTTGG
AACATGGAGTCCTTTGTGGTTTTGCTGCCACAATTCTCAAAATCAGATTACAACTAAATTTACCAAACAT
AATAGCCAAGGATGAAATACTCATAAATAAGGCCACTGCCATGTCATGCTTTGAGTGTGAAGCTGATGGT
AACTATCTTGGAGTTTCTTAGTGTGATGTGCACTCTCTTTGGGGAATAAGATCACAGAACTGTTGGAAAT
TGCTGGAGCACAATTGTATGTGGGCTTAAGTTTAGGAAAGAAGCGTGCCTAAGTTGGAGAAATAAATTTT
CTGTAAGTATTAAAAGTTAAAGCTTATGACTCACTCTAGAGGAAAAGGAAATCCATGATCCATTGCTTCT
CTGTGGTTTCAGGGCATTCCTGAGTGACATTCACAGCCTAATAGCAAAGCATTGTCCAACATCCTGTTTG
GGAACAAACCAAATCCTTCAGATGACTCTCTTTCTTGCTATCACTACCTTTCCTAGAGCCAGCAGAGCCA
AGAAGATGTGCTAGGAGCCTAAATACTCCAGAGCATGACTGACATTATAAACCAACTCTTTAGTCCCTTC
TCCAGGCCAGGGGATTTAATGGCTCTCTGAGAGTTGTAGTAAAACAGAAGTGGCAGCATCACTTGCCTTT
GATCCTATTTGAGGGCCAAGGTAAGCATTCTGATAAGGAAGTTGGAGGAAGAAATGGTCCTTCCTAGATC
TCATCATTTCAGGCAACATGTGCCAGCCATCAGCTCTGGAGCTTAGCATCATCTAGGGAGGGTATTCCCT
CTGAAGAGCAGAGATGTTTGGTAAATGTCCTTGGAAAAAAGTTAAGTTCAGTCTGATTGGAGGGTAGGGT
ATATTTGTGGCCTTCCATGTATGTATAGGTAGGGCAGAAAAGTTGTAGAAATACAGAAATCCTGTCCATG
GAGTTAGCAGAATATCTTCCACAAATGTAAGTCACCAGGAGTGCTGTCCGGATGCCATGGACCCCTGAGC
TGGATTGTTCACTGGCTTAAATAAGATCCGGGGTACAATAAGTACCATCATTCATCATTTCTTCCCAAGG
ATCTCAGACCCTGATTGGAGAGTTACAGGAGCAGCAAGCTAGGGCACTGTGGACACAGCTGCTATGAGCT
GTTCCACTGCCTTCCTTCCTCCTGTGGGTTCTTTATACAAAACATCATGTTAAGCATTGAGCTTGCTTAA
CAAATATGGAATTTTTGCAGTTGCTTTCTCTGGGCACTGAAGGGAGAGGTTGGAGTAGAGCAGTGGGAGT
GAGGGAGAGATGCTAAAGAACATGAATAGTACCCCGGAGCTCTTGACTCTAGCTGCATATGTATCAAAAG
ATGGCCTAGTCGGCCATCACTGGAAAGAGAGGCCCATTGGACATGCAAACTTTATATGCCCCAGAACAGG
GGAACGCCAGGGCCAAAAAGGGGGAGTGGGCGGGTAGGGGAGTGGGGGTGGGTGGGTATGGGGGACTTTT
GGTATAGCATTGGAAATGTAAATGAGCTAAATACCTAATAAAAAATGGAAAGGAAAAAAATTATAAATAA
ATAAATAAATAAATAAATAAATAAATAAATAAATAAATAGAAAAAAAAAAAAGAATCAGGATCTAGGGAC
AAATTAAATTAAACCAAGTGAAGCCAAGAAGAGGAAGTTCCAGGACAGGCCCAAGAGCAGAGTAGATCAT
TCAGAGACCAAGAGGCAATCTGTATAATGGAGACAGTAAAGGAAGGGAAGGGACACAGGCTGAACACAAG
CCACCCTGAGGCATTGCTAGTCATGTGCTGTGGTTTGGGAATTTCAGCTTTAAGGAAAGAGGGTGCTGAC
AATTTAGGAACAAGAAAGATGGAGACTGTATATAAACAAAACTGTGAAATAATTCCAATGACAAGGATGG
GGGTGGGGGTCAGTTAAAACTATCCAGATTAAGCTAATTGCAATGATTATTAAAGAAATATGTGATCATA
ATGTCTCTGAGTTGTACCTCTTAGAGCCACAGTTACTGAAGGAGCAAAGCAATGCATAGGAATGGGGACA
AGTTGTATTGGAAACTTGAATGTAAGGTGGGTATGAGCAACCATATCCATAACTCCAGTACTCAAGAGGC
AGAGGGTAACAACTTTGAATCATCATACGCTTTGTAGTGAGATGCTATTTCAAGGAGAAAAAAAAAAGTA
AGAGAGGAAAAAGGGAAAGAACAGGGAGAAGATAGCAGAACCTCTCCTATATGGGCCACATTGCACACAC
ATCATGTTAGAGGAGAGATGGTCTCAGAGGAATAGCAGAAGCTTCTGGAGGGACATATGAGGAGGACAAA
TGTCATCAAAGAAAGGACAGACAATCAATGCAGTAATGATCCCTCACACAGGCTACTGTGACAAAGTAAG
AAGCAGGGATGATAGACACTCAAGGGTGACTCTTTCAGTGATCTGGTCAATAGTGGCTAAAGACAGGACT
CTGAGTTATGACCCAATCACCCTAAGGGCCCTGAAACTGTCATACAGGCAGATGTATGCTACATTGGAGG
TGCTGAGAAGGAAAAGGATGAAGGTTATTCACCATCCCTCCCTGTGAACAATGGAAGATGGGGTGTCATC
CTGGAGCAAGGGAAAAGGACAGCAAACTGGAAGCTCTGAGGGACAGAACCTCAGTAGTCTGAGCCTGATG
TCGGACGCCATCCTCTCATGTGATTGTCTTTTAGGGCCAACTCTGTGACATGGAATCCTCACAAGATGAT
GGGTGTCCCCTTGCAGTGTTCAGCTCTCCTGGTTAGAGAGGAGGTAAGCTTTCCCTGACTCTGGGGCCAA
TCTAGGGGCAGATCTAACTTCTCATATAGAGGTTCAGGTACTTATGATTCCCACGGAGAGCCCTGCTGAA
CTCTCTTTAGTTGGATGCCTAGAGGGGAGAAGAAGACTGAACTCTCAGCCTTCAGAACTGAGACCTTGAC
TTCATCTGCATGTTTTCTTTAAACTCCTTTCCTCAGCTCAGATCCCCAGTGCACAGACTTTCTATGTCCC
CCTCTCAGAAAATTAAATCTACAATTTGTTTATGGAACTATAAGAAGTAGTTTTTAACCATAGGAAATAT
ATACATGATAAAGAATTAAAGTTAGGTGTTAGGATTTACATACATATGCATGGATATAAATGCACATGTA
TATTGTATATCTCATATTTAGATCTGAATATCATATTCAGAATGTAAATTCATCTGCATATGTATTTACA
AGGAGAGTAAGTGAGGGCCACATTTATTCAAGGTACTTAGATGTTTGCAAAGTCTGAAATAGATTCCTGT
TGGCAAACATCTCTACATCTCCCTTCATGGTTCCTGGATACAGTCATGGTCCTCACCTTACATTCATTGT
TACACCATTAACAAAAGCAAAATAAAAGTCAAGTGTGGGGACCACACTCATCATCCTAGCACTAAGGAGA
CTGAAATAGCATTGCTATGGTTCAAGTCCAGCCTAGGCTACAGAGCCAGACCCTGCCTAGAAACAAACAA
CAGAACCAAGCAAATCAAAGAAAAGACTAAATCGAGGAGTGTCAACTCATCCTAATTAAATGTTATCATG
TTAAAATCGTGATGCTACATTTCATTATCATGACTTTTACATATCTAACTTTACTTGCTTTAATAATATT
TCACTTCTTTTAAACTATATAGATAAATTTAGACTCACACAAAATCCTGTTATTTAGAGGTAACTATCAT
TACTGTCTTTAAATATATTCTCCTACAACTTTGTGGGAATGTGTATGTTATATATACATTCACTTTCATA
CATTCAAAATAAAATTGTTACTAGGTATGGTATATACATGCATTCTATATTTACCATTTTAGGATTAACA
TGATTATTTCAAACCTTTACTTAATTGTTGTCTTTTAGTATCCTATCACATAACATCTAGTCACTTGATA
AAGCCCTTAAGCATGTATCTTTATCACTTTTCTGATTAATCATCCCTTTAAGAGAAATTTATGGGTTGAA
GGGCATGGTTACTTCTTTCACTTTTCATTCTTCTTCATGGGTACTAATTTAATCAGCATGTCTTCTGTAT
CTTCTTCAAATAAATTAAAATCTGAACACAAATTGAAGACAAAATCCCCTACAAAATCCTAGCATCACAT
TGTAAAAGTATCCCTTGGGATTGGTTTTCTTTCTTTCTTTCTTTCTTTCTTTCTTTCTTTCTTTCTTTCT
TTCTTTCTTTCTTTAAGATTTGCTTATTTAATGTGAATACATGTTTACTTTCTTCAGACACACCAGAAGA
GGGCATAAGATCCCATTACAGATGGTTGTGAGCCACCATGTGATTGCTGGGAATTGAACTCAGGGCCTCT
GGAAGAGCAGTCAGTGCTCTTAACCACTGAGCCACCTCTCCAGCTACAGGCCTAGTTTTCAAAGAGACAC
TCAGTTAATTTGTCATCATCTACCCAATCCCATTACACCTCAGCCGCACTACTTGAAAGGAAAGAGTAAA
TCCTTTGTTACTTGTATCTCAGCCAGAAGTTTGGTAGTGGTTTGCATTCTGTCACAGCAAGCCAAAAGGA
GAACTGCAAGTCAGATGAAAACAGGCCAGCCTGGATCTGATTAGATGCCTGCACTGGAAAGAAAGACCTG
ACAAGTTGATGCTACCTAGGATATAGCCAAGACACATATCCAAAATACTCATTGACAGTTCCAGACATCA
AAGTGTCTCTCTGCCTCAGATGAGAGGAAGGGAGAAGACAGACTAAACCAGATACAGGCTGTGTTCTATA
TACTAGAACAGCTAGTCTCTTCTGAAAGGGGTTTGCTATTCATTGCTTTTCTCATTGCTGTGACCAAATA
CTTGATAGGAGCTATTTTAAGGGAGGGAGGGTTTACTTTGGCTCACAGTGTGAGATGACAGTCCATCGTG
AATAGAAAGGTACATCAGCAAACCAAAGTATGGCATGTGGCTGGGATATCTCACTGCCTCTAGTCTCTGC
AGAACACAAATGCACTGGTGGAAGTGGGGCTAAGCTATAACCCTCCATACCCACCCAAGTGAGCCATTTC
TTCCTAAAGTATGCAGTCTCTGAAAACAGCACTACCATCTGGAGAACCAAGGTTTCAATCTTGTGCCTAT
GGAGGGATGTTTCACATTCAAACCATAGTATTCTTTACCTGGCTTTCAGACACTCTTGGCTATCTTCTAA
CACAAAGTGCAGACAGTTCAAAACTTACTGTAACCCAACAGTTTCAACATTGTCCCAAAGTCTCCTTAGT
GACTCAAAGCTATCCCTCAACTGTGCACCTCTGAAATTTAAAAGACCTACAATGGCACAGAGTAAAAGTT
CCAAAGGGGGAAGAATGGGGACACAGCAAGGAAAGGCTACATCAAAGAAAGGCTAACACTGACCAGGCTA
AGGGTCAGCTTGAGGAGACAGGCTCATTCCAATTATTGCTCAGATTTGTGAAAAGAACATGGAGCTTCAA
TATGTCCTATGCAGAGTTGATAAAAGTAAGCCAAAATGCCATTCAAAAAAAAACCACCAGTGAGATCAAA
GAAGTATCAATTCAGCACAAGGAAGTGGCTATCTCCACTTGCCACTGGTTAAACCCCTCTTGCAGTGTCT
GCATGTCTCTTGATGCCAAATCATACATGAGACCTCATCAAGTAAAACTTGCCACAGTAAGGAACTGTGG
GTTCCTTAGGAGTTGGGGCCGGCCTGCGGCTCTAATGTCCGGGTTCGAGCCTGGGAGACGTCTTGGAGCT
GAAAGAAAAGAAATCTAGGCGGAAGAGAGAGAAATGGAACCAAGACAGAATTCTGATCAAGGCTCAATTT
TAATGGCCATGGACACGCTTTATAAAGGAGAGGGGAGGCCCATTCCCAGTCATGCCAAGTTTCTTGTGAA
GTTGTCAGAACAGCCTTTTAGCAGGAACTGGAGAAATTCACAGTTCCGCAACTAACCCCAGAAGATCTTG
GAGAACCGGTTCGGCCTCAGGCAGGTAGCAGGCAGTGTAACATCAAAGGAGAGTGATGCGAAGCAGCACA
GCGGGTGGCTCCGCCTCAGTCTGAACCAGCCTGGCTAGGATGAAAGAGGTTACAAGGAACACTTTATAAA
CATCTACAATTGATTATTAACATGGGAGCGCCCAGCCCACTTTGGGAGGTGCTCTCCATAGCTCTCTATT
TACTTTTTTACATAACCTAGGACCACTTGTCCAGTGTGGCACCTCCCTCATTGGGCTGGGCCCTACTATA
TGGATCATTAATAAAGAAAATGTCCCAATGACTTTTCCTCAGGCCAATATGATGGAGGCATTTTTCTTAA
CTGAGTTTTCTTCTTCTCAGGCAGATGACTCTAGCATGTGTCAAGTCATTAAAAAACTAACCAGCTCACA
CACTGATATATATATTTAAAAATAAAAGTAAATACAAGAAAGAAACAGGTAGACTCTAATCACTCTCTCA
AATCCAAGAACATATGATGTTCTGACCACACACACACACACACACACACACACCCCACCTTTGGAATACA
ATGAAAAAGGCATTCCAAAAAATTGCAGTAAATATTCTGTGGTGAGGAAAAAACTTCAGTTTTAAAAAGG
TCAAGATATATATTGATGAGAGTTTAAAACAAATCTTGTCGTTCCAAGGGATTGTTGAAACCTGTTATAC
ACTATATTATCTAAACAACAAATATTTAATGTTCCTAATTCTATTTGAACCTGAGACTTCCATTTTGAGA
AGTGTCCAAGTATTGAGACTCATTTGGAAAACAGTGGTCTTTGACTGTATTCTTGCTCAGAACCAGAACA
TTATCTCATGAAAGCCTTGTGTGTATAAACCTAGATCACCATTTGCTTCCATAGTGAGCCTGGTCTTTCC
AGTGTCAGTCATGAACACTGAAGGCTGCAAGCCAATCTTTCCATTTCAGTCGGAGCTGATCTGACCGATC
CACCATCCCATAATTCCCTCCATTCTTTCCTTTAGTGCTGATCACAACTATTTTTAAGCTCTTGATGCCA
GGGAAAAACTAGTACAGAATTTTTGTGATCATGAAACAATATAGAAGTGCTTGCTATAGGCAAAAGACAC
CGTCAATAAGACAAAAAGACCACCAACAGATTGGGAAAGGATCTTTACCTATCCTAAATCAGATAGGGGA
CTAATATCCAACATATATAAAGAACTCAAGAAGGTGGACTTCAGAAAATCAAATAACCCCATTAAAAAAT
GGGGCTCAGAACTGAACAAAGAATTCTCACCTGAGGAATACCGAATGGCAGAGAAGCACTTGAAAAAATG
TTCAACATCCTTAATCATCAGGGAAATGCAAATCAAAACAACCCTGAGATTCCTCACACCAGTCAGAATG
GCTAAGATCAAAAATTCAGGTGACAGCAGATGCTGGCGTGGATGTGGAGAAAGAGGAACACTCCTCCATT
GTTGGTGGGAGTGCAGGCTTGTACAACCACTCTGGAAATCAGTCTGGCGGTTCCTCAGAAAACTGGACAT
AGTACTACCGGAGGATCCAGCAATACCTCTCCTGGGCATATATCCAGAAGATGCCCCAACTGGTAAGAAG
GACACATGCTCCACTATGTTCATAGCAGCCTTATTTATAATAGCCAGAAGCTGGAAAGAACCTAGATGCC
CCTCAACAGAGGAATGGATACAGAAAATGTGGTACATCTACACAATGGAGTACTACTCAGCTATTAAAAA
GAATGAATTTATGAAATTCCTAGCCAGATGGATGGACCTGGAGGGCATCATCCTGAGTGAGGTAACACAT
TCACAAAGAAACTCACACAATATGTACTCACTGATAAGTGGATATTAGCCCCAAACCTAGGATACCCAAG
ATATAAGATATAATTTGCTAAACACATGAAACTCAAGAAGAATGAAGACTGAAGTGTGGACACTATGCCC
CTCCTTAGATTTGGGAACAAAACACCCATGGAAGGAGTTACAGAGACAAAGTTTGGAGCTGAGATGAAAG
GATGGACCATGTAGAGACTGCCATATCCAGGGATCCACCCCATAATCAGCATCCAAACGCTGACACCATT
GCATACACTAGCAAGATTTTATTGAAAGGACCCAGATGTAGCTGTCTCTTGTGAGACTATGCCGGGGCCT
AGCAAACACAGAAGTGGATGCTCACAGTCAGCTAATGGATGGATCATAGGGCTCCCAATGGAGGAGCTAG
AGAAAGTAGCCAAGGAGCTAAAGGGATCTGCAACCCTATAGGTGGAACAACATTATGAACTAACCAGTAC
CCCGGAGCTCTTGACTCTAGCTGCATATATATCAAAAGATGGCGTAGTCGGCCATCACTGGAAAGAGAGG
CCCATTGGACTTGCAAACTTTATATGCCCCAGTACAGGGGAACACCAGGGCCAAAAAGGGGGAGTGGGTG
GGCAGGGGAGTGGGGGTGGGTGGATATGGGGGACTTTTGGTATAGCATTGGAAATGTAAATGAGTTAAAT
ACCTAATAAAAAATGGAAAAAAAAAAAAAGAAGTGCTTGCTATAATGCTACATCTTACTAGACTGTAAGG
GGAATTTTCTTTTTCAAATTCAATGCCTTCCTCTTGCTCTAATACAAACACATTATATTTTTGTCTTACT
TCAAAGATAACTATAGAGTTCATGTAATGTGAAGCCCAAGCTGAAAGTAGAGTCAATTCTATTGTCTACC
AAGTGTTCTGTCTATATTGTTCTGAATTTTAGTTTGGATAACCTTTTTAAAAAGGTTCTCTCTTCTTCTC
CAGCGCAGTGATCACATTTTGGTCTTTTCTTCTCTTGTCATGAGTCACAAGAGAAAGAAAACCAAATGTC
AAAGCTTTTATGAAATCACAATTACACAGTAGCTGACAGAAGAATCAGAAGCTTCCAGCAGATGTGATAA
ATTGAATCGTGGTGGGGTTTCCAGGAAGAGATTGGCGGTGCCATTGTAGTCAGAAGCATGAGTCACTTGC
TGTTCTTTGGAACAATCACTTTGCTGCTTATTTCTAGAATAGGGTTATCGTACTTGGGTGAATTCATGGT
CACTGACAGGAAACTCTCCTTTGCAACTACCACAAGCAACTAAATGTGAAAATGTAATCTCTAAGCCTGA
CCCTTGGGAGAGGAACAGAAGATGGGAAAAGTTGCTCATTTAGGTTCAATCCAGGATTGCAGCAGCTTTG
GATAATCTTTGCATTCTAATATATAAGAATAAGAGCAATGAGCTATTGAATAGCTCAAAGTCTGAGCATT
ACAGGGGGATGAAAGTGCTAGAAGAACCTTAGTAATTGCATTGGAAGAACTAGTTGGGCCTGGAGAGACG
AGACAAAGGTTAGGCATACTGACTAATCATTCAGAGGAGCCAGGTTTGACTACCAGCACCCACATGATAG
TCGACTATTTGTATCTCCAGTTCCAGGAATCTAATATCCCTTTTTGGACTCTTTGGGCACTAATCCACAT
GATGGACAGACATACATGCAGGCAACCTGCCCACACACATAAAATAAATCTTAAAAACTAAAGAACCTAC
AAGTTTCTGAAGTCTCTTCCTCCCCTTCTTCTCTACTCTCTCCTTTGCCTTCCTCTTTAAAAGGGTGATC
TTGCTACGTAACCTTGACTGGCCTAGAATTCACTGTGTAGACCAAGGTGACCTCAAACTTGCAGCAACCC
TACCTCTACCTCCCAAGTATTGGGTTTCTGAAATATTTTAACTACAATAAAACTAGATCAAGATAATCCC
CCAGAAAATGAGCATCACTCTGTGACTTTTATTTATCTACATATTATTATAAATGTATTTCTTAAAATTA
AGAAAACAAAAGTATAAGTGTGTCCCTCTGGTAGCACTCTACCTGAGCCTTCATCCCACAAAATCAACCC
ATGATGCTTGCCTGGACAGTCTTATCCAGTAGTTTTTCTGTTTAATTCTTTCTGTGTTCTTCTTCAAAAA
GATACAAGAGAATTTAGCTTTATGATTTTTCTTTCTTAACAATTACCCACAGAGCCATGCTAAAGAGAGT
GCCCTGAATTTTCTCTTTGCTCCTGTAGGGACTGATGCAGAGCTGCAACCAGATGCATGCTTCCTACCTC
TTTCAGCAAGATAAGCACTATGACCTGTCCTATGACACAGGAGACAAGGCCTTGCAGTGTGGACGCCATG
TGGATGTCTTTAAATTATGGCTCATGTGGAGAGCAAAGGTAAGCCCAGGCCAATTATAAGGCAACTAAAG
AAAAGAAAACCTGTCTGACAAACTTTTTAAAACATGATTGCTAAATGAAGAGTTACTCAGGGAATTCTTT
TTAACCCTGTGTCTGCATGGCTGCATTCTCCATGGGCAAGAGCATAATTAACCCACTGTTTGTCTCCTCT
CACATCCTAGGGTTTCTAAAGCTTCCTCAACTCAAAGACCCATTTTGATGCATCTATAAGAATCACTTCT
TACTGTTGTCATCCTCATTGTTATTTGGCTTATTTTATTCACCCCCTTCTCCATCTTGTTTGATGATCTG
TCTTGATGACTGATTGCCTGAGTAGATTAGTATGTTTTAGAAGGAAACCAGAATGGAAATGCCTACCATG
AACACTTAATTCCATGACCACTCCAGTGGATGATTTCTAATGAGAAAGTAATTTTCGAAACTCCAGAAGT
TCCCAGTCCTTTGTATGGGGTCCTGTGTAGTTCAAAATTTACCTGGATTATGATCCTTCCTCTACCAACA
AGGTCATTTCTGTAGGTCAGAGCCTATATTTTATTAGTTTATTCTCTGGCTGTTTTATGTGTGTATATAA
TCAAATCTAGTCACACTTGTCCCTCCATCCTTTTCTATTCCTCCTGCCCTCAAATCTCAAGTGCAAATTC
CACTTTCATATCTTTTGTCGGGGGAGTGGCTTTGCTTTATGAGGTACATGGTTTAATTTTGACTAGACTC
TCAGTTTACAAGTCACAAAATCAAACAATGGCCAGAGCTACCTGTAGACACTACAGAACCTAACTGAAAA
ATATAATATCATGGAAAACAAAGGAAAACGAGCAAGGGGTAACTGAAGAGAAATCAGGAATGCCCTTCCT
GTGTGATTGATCAAGAGGCCACTACACATCTGACTCTGTGTTTTCACTGTCTACATAGTAGGCAATAGGC
TCAGTCCCACAGGTTGATGTAAGCAACTTATCAGCAGACATGTTCCCATTCCAGGAAGAAGGCAGGCAAG
GGCCTTTGTAAAGAGGTACAAACTGTGTCCTCAGTAACAAACTCCACAAACTGTTCTAGAAAATTCTTCC
AAGTAGAGGCATGTGAGATGGTCAAGAAGGAAAGAGAAAATTTTTACTGATAGAGAAAGTGTAATCCACA
AGTGTTTTGTAGGATCTTCTTTAAGCCTATTCTAGACAGAAATACAAGCTTAGTGAAAGGAAAAAAGAAA
CAAAAAGCAAAAAACGAAAAAAAAAAAAAAAAAAAAAAAAACCTCTGAGATGGTTCCCAGGAATAGCATG
TCCTCAGGAATTCCCCTTTATATTACCCCACTGAGTTTTCTCAAACTGTTTGGAAGTGTCACCACTGCTT
TTGGGAAGCCTTGTAAGGGTAGTGTACACTGGGCCCCAATTCTTTTGACCTTGACAGCACCCCCCCCCAT
CACCCTTGAAGCCATATGCTTGTAATTCTAACCCTTGGGAGCAGAAGGGTCATTGTAATTTTATGACCAG
CCTGGTCTGTAGAGAAAGTCAGAAGTTAGACAAAGGTATGTGGAAGAAGACCCTATCTCAAAAAGCCCAA
AACAAAACAAAGCAAAAGTTAAGAGTCTGCTGAAGACATAAGCAGCTCTCACTCCTCACCATAAGATTTG
GTCACAACACTTTAATATGGAGGAGGAAACATCAAGGTCATATATTGTAGTGGGTTCTAAATCAGCCTTT
TCAAAATTTGTAGGTTTATTTTACTGATGAATGGAAGTTGCAAAATAATAGTTGACAATGTCAAATAGTA
AATTAAGAAAGACTTATCTCTACATAGAGTAGAAGCTCTCTCTTCTCTCAAACACCATGTTTTTTTTTTT
TTTTTTTTTTTTGTTTTTCTTCTGTGTTTTCGTTAAGTGATGATCATTAGCTGTACTTACATAAGCTCAC
ACTGCACCAATTCCTGAAGTCTCTGCTCCTGGATGAGGTGGCCCTTCGTTCTTAGAAAGTAACTTTAAAA
ATACCAGGAGTGGATCAAATGGCAGGAGCAGGTCAACCCCTGAGATGAAGGTTAGGGAGTCAGCTTTCCC
TGTCCTGAAATAAAAGAATTCAGAGAGGTAAAAGGCAGTGTCAAGCCACGGTACTTAAGAGCATCTTTCG
ATTTGTTACACAAAGCTTCAAATGTCTGGACATCCAAATGGAACAATTTTCCATTTGGCTTATAACTTAA
AGCTTCATTTTTGTTTCGAGATGAAATGATAATAGTTCTCAAAATACTAAGCACAATTTCTCAGCATAGA
CCAGAAGTGAGGATAATTATCCCATCACAAGCTCCCTTGCCATGCTTGTCACAGGGATCAAACGTTCCCT
GTAGGAACTACCATATAAAAGTTGGCTACAATGGTTACGTGATTTTAAAACAAGATTCTATTCTCCTTTA
GAGGTCAGGCTGATCTCAAATCCCAGCAACCCTCTTGCTTGAGCTTACTGGGTGTATCTTTCTTCCATAC
CAACAAGAATTAGGACTTCACCTAAAAAGGAAAATGAGGAAGAGTGGACAGAGGAGAACATCACTTCAGT
GACAATCTTCTGAACCCATCTCATTTCTCCAATACAGCTAGCTCATTCTGAAGCATGCTTTACATGGGCT
GGTTAGGTCTTCTTTTTGGGCGAAGATAAACACGCCCATCTTAACTCTGTTATACTTACAGTTGCTTCCC
CTGAGTTCCATGCTGGATTAAGTTATGTACCAGTTTCCCCGAGCATTAACTGCTTTCCTGAGATCTCCAT
TTGCACTTAACAAATATAGGAAGTAGCAAAGGAAAAGCATTTTTTTAAATCAGTTCCCTAGTGTGCCCAG
GCATTGGTTAGATAATTCCAGTTCAAGGCAGTTGTACTGTTATTCAAAAGTCCAGATCCAAGGTTTCCAG
AGCCGAGAAGTAAAAGCCACTGATGGTTTATGTACCCAGCTGCCATGAGCCCTGCATCACTACCAAGGAC
ACCAGAAAGCTAAGCCCAAGACAACCTTCCTAAGACTCATCTGTCTGACCAACTGACACTCAGCAAGTAC
CTGTAGCTTGGGGATGGATAGTTTGCATCATGAGTGAGGGCCAAACAGGCATGTGGGGAGGACAGTGAGG
GGAGGGAGAGACCCCTGACAAGGCTTCTTATCTGCAGGAAAAGACTAGCCTATCCCTTCTGTTATTAATG
ACTTCCATGATTGCATCTATGAGCTGCAAAGGCAAATTTTCCCCTTGAGTAATCAAAATAATTGCCTGGG
GAATTAAGCCCTGGGAACAAAAGGAGTCAACTGTGGGGCCTCTTAATGAAAAGGAACAAACACACCTTGG
GAGGAGAATTAAAGGGAGGTAATCACCAGAAAAACCTCTAGGAGCATCCTTGTCTAAGATGTGTCAAAGT
GGCAGGGCCGGAAATGGCAGAATGACTGCCAATCTCTATGTTAATGACTCATGTTGTTCCCTCCTTTCTA
TCTGAGAGCTATCCACATGCTTGGTCTGCCTAATGCTTTCTCTTTCTTCTCTTTCATAGGGGACTACTGG
GTTTGAGGCACACATTGATAAGTGTTTGGAGCTAGCAGAGTATTTATACACTATCATAAAAAACCGAGAA
GGCTATGAAATGGTGTTTGATGGGAAGGTACGTGTTCAGCATTTCAACAATCACCATGAACATCCTCGGT
TCCAGTGCTTACCCCTGGTGTTTTCTGGTGTCAGTAATGAGCTTTCTGGCTAAGTGGGACCATTACAGGG
GCAAGTGATAGATGGTGCGGTGGTTCCTTTGAGCTGGGATAAAGAGTGGACTCACAACTCTGAAGAATGT
GAAAGGGAAATATGCCAAAGGAAATCACTCATTTAAATACAGGAGTTGTCTTCTGAACCTGAAGAATCAA
AACATTTGAACCCTCCTTGGAATTTTAGACCAGGCCTGAATCCTATTTTCTTCCTTTTAGCCTCAACACA
CAAATGTCTGCTTCTGGTTTGTACCTCCTAGTTTGCGCACTCTGGAAGACAATGAAGAGAGAATGAGCCG
CCTCTCAAAGGTAGGCACTGAGAGCTCCTTGTCTCCTTTGCTACATTCGTCTTCTTTGTGATATGCAATG
TCTTTGTGGGGAATAACACCTGGAGCCTGGACCCATCTCATCCATGAGCTCTCACAGAGCCCAGATGTGC
AAAGCCATTGTCCCCTGATTTTTCACAATTCCACTTGCTTGTTCCTAGAGAGAGAGTTTATGATGTCTTA
AAATAATTGATTGGGTGACAATCTTTACTGACATTCAGAAATCACCAAAAACTGCCCTTGTTGAATACAA
AGATCCAGGCTACCCAGTAGAAGGAGCAATAATCTTAACAGCTACCATTTTGTGTGTACTGTATGCCCCA
GGCTCCACATTTATCAGATTTTAGGTCACTTAAAGTCTCATAGCAGCTCGTGTGAGTTGAAGTGGCCAAG
AATTATTGCTGTCCCATTTTACTGAATGACCGTGGGAAATGCAATGCTCCCCCAAATTGTACAGCAAGTT
TGACTCCAGAGCTTAAAGAGCTCTGATGTCTCCACTGGTTATATATTCTATATAATGTATATAGAATATA
TATATTATATCTTTAATCTCTACATGCTCCCAACATTTACACATGGATGCAGTTTGCTTTATGGTGCACA
CTAAAGGGAGAGCACTCCAAAGCCTATTTCTCACTCTCCACTGGTTATATATTCTATATAATGTATATAG
AATATATATATTATATATTTAATCTCTACATGCTCCCAACATTTACACATGGATGCAGTTTGCTTTATGG
TGCACACTAAAGGGAGGGCACTCCAAAGCCTATTTCTCACAGTGCTGTAGGAATGGGAAGCCAGGGCCAT
CCATCACTTATACATGAACCCCAGAAAGTTAGTTGTTCTAGGCACTGTTTCAGTGACTCAGGAGGCTGCA
CACACAGCCAGGTTACCCAGGCATATATTCCCCACTGCTAAGAATCTTGCCTTAACTTACTGGCCTTCTG
GAATAATTTATTCCCTTCTATATAAAGGGAAGTATAGGATTCCTGTAGATCAGTGTTTCTCAACCTTCCT
AATAACTCAACCCTTTAATACAGTTCCTCATGTTGTGGTGGCCCCCAACCATTAAATTATTTCATTACTA
CTTCATAACTATAATTTTGCTACTGGTGAATCTCAATGTAAATATGTGATATGCGAGGGTATCTAATATG
TGCCTCCATGGAAGTCATGGCCTACAGGTTGAGAACCACTGCAGTAGATGAAAACCCCTCAGGTGACTTT
TAAAACATTAATATCTGCCCTTTAGCAATCTGGAACCACATTTTTCAGTGTGATGAAACTCACATGAGGT
AGTCTTTTTTTTTTAATTTATTAGTGTGTGTTGTGTATGAAGATACATGTTCAGATACATATACAAATGT
ACGTGAATGTGCATATATGCATGTGTGCACCTGCATGTTGGAAAGAGAACAAAGTTAAATTCTGAACAAT
ACAAGGCCAAGAACTTGCTTAGTTCAGTGCTATAGTATACAAAAGCCACCAAAAGTCAATTGCTGAGCTG
AAGTGCTGAGCCTGTGGGGCTTGCAATATAATAAATTACTATGGTGGCTGATGAACAACAGAAATTTATG
TTTCACAGTCAGTTCTGGGGTTGGGAAATCTGAGATCAAGCAGTCAGCAGATTCCATATCCAAATGGTCA
GCCCTTTCCCCCTGTACCTTCTCTGGGGTGTTAATTAATACTTCTCACATACTTCCTTGCTTAAGAGAAA
AGAACTTTTACCAAATTCAATCAGCCTTTCCCAAGAGTTCACTGGTAGCAAACAAATATCTAGTCATAAC
AGAAGCAGTTATGACTAATACAAGCATTCACTCCTTCATGAAGATGTAAAGATGAGAATCTGGTAGGTGT
ATTTCTAGTTGCCTAAGAGACTAGCCTGGAACTCACTATGTAGCCCAGCTGGCCTGGAATTCACAAGAGA
TACACCTGACTCTGCCTCCTAAATCCTGGGGTTAAAGGTGTGCTCCACTATGGCCAGCAATTTACTGACC
ATTACCTTCATCTCTTAACAGCTTTTCTAGTCCTCCACTAATTGATGACTTTCAAAAGGCTATCATAATG
GGCTTCATAGCAAATTGGTAAAGAAGCAATGTGGCCTCATACATGAGATGACTTTGAAAAGTCTGCTATG
GAATAATGAAAAACTCATTTGGCAAGATTTTGACATTACAGAATGTTTTCTTAATGGCATTCATACATTT
CTAAGATTTAAACACAAAAGCTTTCTAACATATAGTGGAAACACATTTTCAAGATAACTATGTTATTTCA
TAAACACTAGCCCCCTCTGAAAGAAACAAGTGCAAAGTTTAATTATGAAGAGGTCTGCTGGTGATGTAAG
AGATGGTCGCCATTTTCAACTGAATCTATGACCATGAACATCTCACATAAGTGCAATGCATCTCTGGCTT
CTCATTTCTGGCTGTATCTTTGTAATGAACATCAAAGATCAGATGCTACATATACAGACTCCAGTGGCAA
ATTCATGTGGACAGATCAAGCAAGCATACTGAGCAGATGCAACTGAAATGTAGGTCTCATCTTAGCAAGC
TGCTCCTCTCATGCTACTACCACGTCTGTTAGAATTCAGAAAGCCCTCTACAGCTTCTTGCACCACGTTA
GGAAACCAAGGAATGAAAAGGTAGTATGCCTACCTTCCAGCAGCTTACAGATGGGGTAGAAAGAGAAAAT
GTAGCTGCTCATCAGTGAAGGCCAGTTAAGAAATTAGGATGCTGTTAGACTCTGTGTGTAAAGTCCCGTA
GGTACAACTCAGAAGAAGATAGTTAATAGTGGGCACGAAAGGGTCCCCTGAGGTTGGGACACTGTGGGGG
AAACCTGCAGAATACTTAGGATGTGGAGCCTTACAGAGGACTGAAGACATGGACTGGGAGAAAGTACCAC
GGTATGACTGATGATAGGCATGAAATGATGAGAAATGTAGATGCTTCAAAGGATATTTAATAAATGGCCC
TTGTCAGAGTTGAAAGCTCGCTTTGGTTAGCAGTTGAAGATGAATTGTTGGAGCTGATGAGAAAAAGCTG
GTTTGCAGAGCTGGAGAGCACAAGCTTATTTCGAAACAGCAGAGAGAATCCAGGAGCTGCAATGACCGTC
GTAACAAAAGCACTGTGGTCTTGTCAGAGATGTCTCTCTGTGCACGAAATCACAACACAGCTATTTACTC
CTAGATAAGTCTTTATATCGGTACAGCCTTGGGGTTTTTTTGGGTTTTTTTTTGGTTTTTTGGTTTTTTG
GGTTTTTTTTTTTTTCCGAAATACTTGTAAGTGAAAACAATTTTAAAAAGAATGAAAAGAAACTAGAAAA
GTTTAGGATCACAAAAAAGTTGACAGAAGTGTGTTTATTTATTTATTTTTCTTTAATGCCTTTGTGTGGT
AGTAGGGGGTGTACCCTTTAGGGGAGGTTAAAGGAAGGCACTAGGCATTCCTCCAGTCCTCTCTGACTTA
TTCTTTTTTTCTTTTTTCTTTTTAATTTTTTCATAATTCCTTTTTTAAAAAGATATTATGCAGGGCTGGA
GAGATGGCTCAGTGGTTAAGAGCACTAGCTGCTCTTCCAGAGGTCACAGGTTCAATCCCCAGCAACCACA
TGGTGGCTCACAACCATCTATAATTGGATATGATGCCCTCTTCTGGTCTGTCAGTGACAGCGTACTCATA
TACATAAAATAAATAATTTTTAAAAAAAAAAAGTATGCGCATTGGTGTTTTGCCTACATGAATGTCTGTG
CAAGGGTATTGGATCCCCTGGAGTTACAAACAGGTATGAGCTGCCATGTAGGTGCTGGGAATTTAACTCA
GGTCCTCTGTAGGAACAGCCAGTGCTCTTAACTGCCCTTTTTAGTTCACTCACATTGGTGTTTTGCCTGC
ATGTATGTCTGAATGAGGGTGTTGGATCACATAGACCCAAGGTTATAGGCATTTGTGATCTGCCATATGG
GTGTTGGGAATTGAACCCAGGTCCTCTGGAAGAACAGCCAGTGCTCTTAACTGCTGAGCCATCTCTCCAG
TCCCTACTTAATCTCTTGATGCAGGGTCTCTTAAAGGAACCTGAAGCTTACCATTTCAGCTAGGCTGGCT
GACCAGTAAGCTCCAGGACTAACCTGACTTCTCCCCACAGCATTGTTGTTACAGATGTGTACCCTGTTTT
TTAGAGGCATGTACCATGTACTCCTGGATTTGTTACATGGCTGCTAGAGGAGCACAGGTTCTCATGGTTT
CAAGCAGGTGCACTCACCCACTGAACTATCTCTCCAGCCCTCTGTCTCCTGCTTTTATCCATCACTTGAT
ACTGAGGCTTGCCCCTCATAGTAATTTTTATTAATAGTGCTTTCTTTCAACGACTTTGCATTTTTAGGGT
GAAACTCTCTTCAGTGTAGTACTGTTAAACCATTTAACCCCAGGAAAAGATTCTTTTCATTTCCTGCAAG
ATGACGAGTCTCTTATTATATTTAGGGTTTTTAATATTCTGAGCTATTTTTATTTGCTGATCTCATGAAA
ACTTGAAGCAGTTCCTTCAAGAGAAAATTGTGGTCCTGTTTAGTTAAAAACTAAAAACACCACTTGCTAT
GGGATGCACTGCATAACATACAAACATTGATTGCATAACTAACATAAAGGAGATAGAGAGAAAGTCGTTG
CACTGACGTGTTCTCTTCCACAGGTGGCGCCAGTGATTAAAGCCAGAATGATGGAGTATGGGACCACAAT
GGTCAGCTACCAACCCTTAGGGGACAAGGTCAACTTCTTCCGCATGGTCATCTCAAACCCTGCAGCAACT
CACCAAGACATTGACTTCCTTATTGAAGAAATCGAACGCCTCGGACAAGATTTGTAATCACCTCACTCAT
CAAACTGTTTCAGTTCTCTAGGTAGACAGCTAAGTTGTCACAAACTGTGTAAATGTATTTGTAGTTTGTT
CCAGAATAATTCTATTTCTATATCGTGGTGTCACAGTAGAGTACAGTTTAAAAAAATCAAAACCAGTGGG
GTGGTGGTGGCGCATGCCTTTAATCCCAGCACTTGGGAGGCAGAGGCAGGCAGATTTCTAAGTTCAAGGC
CAGCCTGGTCTACAAAGTGAGTTCCAGGACAGCCAGGGCTACACAGAGAAACCCTGTCTCGAAAAAAACC
AAAAAACAAAGAAATCAAAACCAACAGGAAACATCACTCCTTTTTAAAATCCTTTCTTAAGTTTAGAATA
CCTCTCTAATAATTAGTGACAAAAGGCTGTGTTCTAATCAGTAAGAGAAAGTATAAAATTGTTATAAATA
CTTCCCTTTTAATATAGTATGTTAATCCAACCTTATTTTCACTTCAGAGCAGTAGTAATAAATAGTGCCA
AATCACCCTTGAATCATAAAAGGTTCTCTGGGGTACAGTGAAAAGGACAAAGTAAATATAAAATGTATGT
GGACAAGAAAAACTCTTGCCTTTTTCATAGTATTAGGAAAAGAATTTCTAATTTACCTAGAGCAACATTT
CAAATGTATTTAAATACATATAATTTTACAAAAGAAAAATATATATTAAAAGAAATCCTATTTTGTAACA
TATAGATTTTATTTTATATGGGTTATACAGACTGCAGAGGCAGATATGAAACATAAGCCAGAGTTATTTC
TTTACTTTTTTCTATCTTTCTTCTCATGGAGGCACAATAAAACACTTTAGCAAGATAGTTTTAACATAGA
ACCCACAAAATTCTTTTAAAATGTAATAACTTACTTTAGAATACATTGTGGCTTATCATATCCCTAAAGC
TAGTATTTCAAAGCAAACACACACAAAAATGAAACTTCTAAAAACAATTGAACAGATCAACAATTAAGAT
TCTCTTCCTGTTTAGATGTTGCACTAGTTGACCTCGCAGACCCTGTCTAGAAGCCAGGCAAGCCCAGCTT
GGACCCAGATCCAGGCAAGCTCGTCCACTCTGCTTCCCGGCGGCCTGCTTTCAACCAAAGGTTGATATTA
GTTCTTGAAGTGTCTTTTCAAACCATATTCTTTTATTAGATCATCTGGATTAATTAGGAAAAAGGGTGAA
AATAAAACCAAATCAGCCCTAGCAAAGAGGGGTACAGCACACTCCTTAAGTGTGATAAGCACAGAATATT
AAACCCAGTCATGGGAGTCGAGACCTCTGTATGACAAGAATGGCTTCCTCCCAGATGCCATTTTGCTACT
GTCTGGGGAAAGGGTCGTTTGCATCCCAGATGCTCTCTTCTTCAAATTCCTTCTCCATCCCACACTTTAA
AGTCTCTCCTGCTAGACTCCCTGCCCCCAGACCCCTAGTAATGAATTACTATCCCATGTGGCTCTTTTCC
TTTCCTGAAATGAGTTCCTCATGCAAGCAATTTCAAGGTAGCCTAAGAACTTCTTTTATCTGCCTCCCAT
CAAGACCCACAGTGACTAGAATGTGCAGAGATCGCTAAAATTCAAATCAAGAGTTTGAAAATACGTTTCT
TTCCCTGTAAACTGGATGGAGAATGATCAACAGCTCCCATGATAACTTTAAGTCACAGATGAACAGATCT
AAGTGCTGGTAGAACTATGGACTTTTACATGCAAAAGGCAAGTACCAGTCTGGAAGCATTCTCCCACTCC
ATATGGATGGGCATTTTGGTACTCAGAAAGATACAGGAACAGAAGAAAGAAGGCCCTGTCCCTAACTACC
ACAAATCTTTACAACTTAGCCCAGACCTTATTTGACTAGACATACTGATCCTCAGTATGACTGTAGCTTT
GGGCCCTTGCTGTCTAGACAGCCAAAAAGAAAACAACCTGTACACCAGAGTGTCATGAAGTAGGTCAGCA
CTCCCTAATGGACAGGCATAACTTTCCTTTCTAGAACCTGGCTGCTGAGAGTAAATATGCAGCTGCCCAT
CCATCTTGTGCCTCAGGCCCACAGATCTCACTTCCCGGGCAGAGACTCACTTATCAAACCGAGTGTCCCG
CTTAGAGAAGGCAGAAGGGCCTACTGTCTGATAGATGGAAAGCTTAGCCCTTGGGGGACAGACTTAGTAG
CTCAAGCTGGCTTCTAGTTTGATGAGATGACAGAATTTAAAAAGTTGTGTCCATGCACTTTTTGCTAGTG
AATTGGATCTCCAATCCCCTTCTTCTCCAGATTCTTCCTCAAAATTTCTAGGAGCCTTGCTCGGGCATGC
AAATCTTCTCATCCTGTATCCTAGAAAAGGAGGTACATGCATGCCCAGTACTTTAATAGATCCTCTACAG
CAGCTCTGCCATCCACTCAGGAGAGTGCTAAGGAAAATGGGATGAAAGAGTAATAATGGAGTAATAATGG
AGGGAGACTATATTGAACGTTGGTCCAAATCCCCAGTGCCAATGGTCTCTATCTGTGATTTTTTTTTCTT
TTTAAACATTGGTTTCAGTTTTAATCAGAATTGATATGCTAATTTTTATTTATATAGCAATATTTCATTT
ATTATTTAAAATACTTGAAAAAAGTGCAGTATGTGTTTATCTAAGACTTCTAAGTGGTATAGACTTCATG
TTCTGTCACAGGATTTGAAGAAAGAAAATCGTGTGTGTGTGTGTGTGTGTGTGTGTGTGTGTGTGTGTGT
GTGTGAGTGTTGCCGTTAGTACATTGTTAGTACTGTCTTGTCACCTCAGATTGAGGTTGTGCACTTTATA
TTGAATTGTGTGGTGTTGCAAAACAACATGTGTTGCTGTAAAAACTTGCACAATGTATTACCAGTGTGTC
TTCTTCTATGTGGTAGTTGTATTGAACTTTGAACTTTGAAATTATGAGAACTACATTTGCATCCATTCCT
GTCCTTGCCTCTCTTCTACCCTCACCCTTTCACCCAGTCCCAAGCTGTGTGCCCTCTCCATTGGCTCTTA
GAGAAAACATAACCTCAACTAAGTCCCACCCTAAGAAATCTCTTTGACAACTGTGTGATGGCACACAAAA
TGCTTCATCTCTGAGGCCAGAGAAACCAATTATGGAGCGTCACAGGCTGCTGACAGTGCAGGTATTGACT
CTACAGGGTCTTGGAGAAGGTGCTGCTCCTCAGAACATGGACAAAGGATGCACAGGTGTAAATATAGTAA
CAGGACAAAGAAGCAAAAACATCAAACCAGGTATCATCTTGCACGTGCTTTTCTGTTTTCAAGTGCTAAA
TGCAAACACTGTGTATTAATTAGTTGTGTATGCAAAGATCTTGTTGCCAAATGGTGTTTCTGAATAATGT
CAACATTTCCCCAGCACCACTACATTAACTAAAGACAGAAAAAATAAAATAAAAACAAATGTGGCAACCT
ATGCTACCAAATATAAACTTGTGTATGATCAAAGTATTTTACCTGTGTTTTCTCTCTAAACCCAAATAAA
TGTGTAAATGTAGACATA
