# Supplementary material for: Similarities between bacterial GAD and human GAD65: Implications in gut mediated autoimmune type 1 diabetes
Source: PLoS One. 2022 Feb 23;17(2):e0261103. doi: 10.1371/journal.pone.0261103 (PMC8865633; doi:10.1371/journal.pone.0261103)
Supplement: S1 File — (ZIP) [file pone.0261103.s002.zip › GADsequences/nocardia.fasta]

>NC_018681.1:c690421-689018 Nocardia brasiliensis ATCC 700358, complete sequence
ATGTCCGAGACCCCCGACTCCGACGACCTGTTCGCACTACCCGGGATCAACCGGATCGCGCCGCGCGGCG
GTTTCCCGCAGCACGAACTGCTCCCCCAGGTCGCCTACGAGATCGTGCACGACGAACTGCTGCTCGACGG
CGTCTCGCGGATGAACCTCGCGACCTTCTGCACCACCTGGTCCGACGACACGGCGCGCAGGCTGATGGCC
GAGTCGCTGGACAAGAACATCGTCGACAAGGACGAGTATCCCCAGACCGCCGAGCTGGAGCGGCGCTGCG
TGCGGATGATCGCCGACCTGTGGCACTGCCCCGATCCGGCGGGTACGCACGGCACCTCGACCACCGGCTC
CAGCGAGGCGGCGATGCTCGGCGGCCTGGCCGCGAAATTCCGCTGGCGGCAGCGCGGCGGCACCGGCACA
CCCAATTTCGTCTGCGGCCCGGTGCAGGTCTGCTGGGAGAAGTTCGCGCGGTATTTCGACGTCGAGATCC
GGCAGGTCCCGCTAAGCGGTGACCGGCTGACGTTGCACCCGGACGAGGTCGCTGCGCACTGTGACGAGCG
CACCATTATGGTGGTGCCGACATTCGGACAGACCTTCACCGGTCTGTACGAGGACGTCGCCGGGATCAGC
CGCGCGCTGGACCGGGTGCAGGAGGTGAGCGGCCTGGACATCCCGATCCACGTGGACGCCGCGAGCGGCG
GGTTCCTGGCCCCGTTCACCGCGCCCGACCTGGTCTGGGATTTCCGGCTGCCGCGGGTGAAATCGATCAA
CGCCTCCGGGCACAAGACCGGGTTGGCGCCGCTGGGCGCGGGCTGGGCGATTTGGCGCGAGGCCGCCGAT
CTGCCTGCCGAGCTGATCTTCGATGTGGACTACCTGGGCGGCAGCGTCGGTACCTTCAATCTCAATTTCT
CCCGGCCGGGCGGACAGGCGATCACCCAGTACTACGAATTCATCCGGCTCGGCCGCATCGGCTACACACG
GGTGCAGTCCGCGAGCTACCGCGCAGCCCGGAAACTGGCCGCGGGGCTGCGCGAATTCGGCATCTTCGAG
CCGATCCACGACGGCGACCCGCGACACGGGATCACCGCGGTGTCGTGGCGGCTGACCGGCGACCCGGGCT
TCAACCTCTACGACCTGTCGGATCGACTACGCAGCCGCGGCTGGTTGATCGCCGCCTACCCGTTGCCCGC
GCACCGGGAGAACGAGATCATCATGCGGGCGGTGATCCGGCACGGCTTCACCGTCGACATGGCCGACCTA
CTGCTCGCCGACTTCGACCGCTGCGTGAAACAGCTTGCCCGGCATCCGTTCTCGACCTCGCTCACCCGCC
AGGAAGCCGGCGGGTTCACCCACAGCGCGACAGCGCAGGTGCCGGACCCGAAACGGGACACGCACCCGGC
CTGA
