# Supplementary material for: Similarities between bacterial GAD and human GAD65: Implications in gut mediated autoimmune type 1 diabetes
Source: PLoS One. 2022 Feb 23;17(2):e0261103. doi: 10.1371/journal.pone.0261103 (PMC8865633; doi:10.1371/journal.pone.0261103)
Supplement: S1 File — (ZIP) [file pone.0261103.s002.zip › GADsequences/plactomycetes.fasta]

>QQUA01000019.1:133236-134675 MAG: Planctomycetes bacterium isolate PNC 62, whole genome shotgun sequence
ATGGCTCTCCTTCATACGGAAATTGATTTCGTCCTTCAGGAGGCTGCTCGGATTGCCGCCGAGTACCTAA
AGGAGCATCACGACCCGGGCAAGCGGGTGTTGCGGGCTACTTCTCCGGCCAAACTCCAGCAGGAATTGGA
TTTAGGCCTTCCGGCCCAAGGCCGCCCGATGGAGAGCATCCTGGGCGAATTGCCTCAATGGCTGGATCGG
AGCGTGCGCACCGGCCATCCCGGTTTTTTCAATCAGTTGTTCGGCGGCTATGACCTCGCTGCAATCGTCG
GCGAATGGATGACCGCGATCCTCAACTCATCCATGTACACCTATGAGGTCGCTCCGGTCGCCACCTTGAT
GGAAACTGCCCTTATCCGCCGAATGGGAGGTCTGGCCGGCTTTCCCGACGGTGAAGGGGTGTTCGCTCCT
GGCGGATCGATTTCCAACTTGATGGCGGTGCTGGCCGCCCGCAATACTTGCCGGCCTCAAGTTAAACAAA
AGGGATTACAAGCCCAGGACCGGCTGGTGATGTTCGCCTCCGCCGATGCCCATTATTCCTTGAAGAGAGC
AGCCAGCATCGTCGGGTTAGGGGTTGAAGGATTGCGCCCGGTTCCGGTGGACGAAGTCGGCCGCATGCAG
CCGGAAGCCTTGGCCGAAATGGTGGATCAAGCCAAAGCGGAAGGACTTCAACCCTTCATGGTGGCAGCCA
CCTGCTCGACCACCGTTCCAGGCGCTTTCGATCCGATACCGCCGATCGCCGATTTGGCCGAACGCCATGG
CTTGTGGTTGCATTTGGACGCCTCCATGGGCGGCACTGTCTTGTTTTCGGAAACTCATCGCTCGCTGATG
CAAGGTTCCGAGCGAGCCGACTCCATCACCTGGAATCCTCACAAAATGATGGGAGTCCCTCTAACCTGTT
CCGCCTTATTGCTTCGCCGCCAGGGAGATCTCGCCGCCAGCAATGCCTTGCATGCCGATTATCTGTTCCA
CGATGATCCGGAAGTCAGTTGCGACCTCGGCGACTTGAGCATTCAGTGCGGGCGCCGCATGGACGCCATC
AAATTGTGGTTGTCCTGGCAAGCTCACGGAGACTCGGGTTACCGGCAACGAGTGGATCATTTGTTGTCCA
TGGCCAGTTGCTTCCGTGACATGATCGCCGCCCGCCCGGCCTTTAAGTTGGTCATGGAACCTCAAAGCTT
CAACGTATGTTTTCACTACGTTCCGGAGCGGCTTCGAAGTATGGCACCTGGTGAGGCTCGCAACGCTCAA
TTGGAAGTCGTCACTTTGGCCTTGCGAGATCGTTTGATCGCCTCCGGGCGGCACATGATCAATTTCGCTC
CGGTAAGGGGGGTGGCGACCTTCCGCATGGTGGTGGCCAATCCCCAGGTGGAAGAATCCACTTTGCGGCA
GTTCTTGGACGAGATGGAAGTCCTAGGGGCCGATCTCTAG
