# Supplementary material for: Similarities between bacterial GAD and human GAD65: Implications in gut mediated autoimmune type 1 diabetes
Source: PLoS One. 2022 Feb 23;17(2):e0261103. doi: 10.1371/journal.pone.0261103 (PMC8865633; doi:10.1371/journal.pone.0261103)
Supplement: S1 File — (ZIP) [file pone.0261103.s002.zip › GADsequences/salmonella.fasta]

>NC_019126.1:2346-2912 Salmonella enterica subsp. indica plasmid pSARC14-41, complete sequence
GTGGATGATGAAATTCATCAATTAATGGATTTATCAATCGATAAGAACATGATTGATAGAGACGAATATC
CACAAACCGCTGAAATTGAAGCTCGGTGCGTAAAAATGCTCGCTGACCTATGGAATTCACCGGCAGTGCA
AACGACGGTCGGGTGCTCTACCATTGGTTCTTCGGAGGCGGCGATGCTGTGTGGCTTGGCCATGAAATGG
CAATGGCGCAAAAAACAGGATGCACAAGGCAAAGCAACAGGAAAGCCCAACATTATTTGTGGACCGATAC
AGATCTGCTGGCACAAATTTGCCCGCTATTTTGACGTTGAATTACGCGAGATCCCACTTGAAGGCCATCG
TCTGATAATGTCCCCAGAAGAAGTGCTCAAACGAGTGGATGAGAACACGATAGGTGTAGTAACGACACTT
GGAGTAACTTTCACTTGTCAATACGAACCGGTAAAAGCGGTGAGTGATGCACTGGATGAATTACAGCAAG
AAACGGGCCTCGATATTCCTATTCACGTTGATGGTGCTAGTGGTGGCTTCCTTGCACCATTTTGCGCCCG
GACGTAG
