# Supplementary material for: Similarities between bacterial GAD and human GAD65: Implications in gut mediated autoimmune type 1 diabetes
Source: PLoS One. 2022 Feb 23;17(2):e0261103. doi: 10.1371/journal.pone.0261103 (PMC8865633; doi:10.1371/journal.pone.0261103)
Supplement: S1 File — (ZIP) [file pone.0261103.s002.zip › GADsequences/scytonema.fasta]

>ANNX02000047.1:1303129-1304562 Scytonema hofmannii PCC 7110 Scaffold1_41, whole genome shotgun sequence
ATGAGTAGTTGTATAACAGAGGATCAAAAAATACTCCTTCAAGTCGTTCAAATGATCCTAAATTACTTAC
AGGAACAGCAAATAGGCACGAAGGTAGTCGATTATCAAAGCCCTGATATACTTAAGAAAAAACTCGATTT
AAGTTTACCAGAGGAGGGTGTTTCTTTATCAGAGCTATTCGGTGTGATTCAATCGTACCTCCAGTATAGT
ACCCGGACTAGTAGCTCGAATTTTTTCAATCTACTCTTCGCCGGTTTCCAGCCAGAAGGACTACTGAGTG
AAATGGTTACGAGCGTAACTAACAATACTATGCACACCTACGAGAGTTCGCCAGTTGCCACACTTATGGA
GATGGCTTTGATTGATGCTCTCAATAGTATGGTAGGTTTCGACTCTGGTGAGGGTTTGATGGTTACAGGT
GGCAGCAACGCAAATGCGATCGCGATGCTACTAGCGCGACATAAATTACTACCTGAGACTAAACATACTG
GGTTGGGCGGCTCAAAGCTTGTAGCGTTCATTTCAGAACAGGCGCATTATTCCTTTCTTAAAGCAGCAAA
TCTGTTAGGAATTGGAATGGAAAATGTTGTCAAAGTAAAGACCGATCGCTTAGGCTGCATGATTCCACAG
GAATTAGAAGCTGCAATTATCCAGAGCTTGAATGACGGGAAAACGCCAATATTTGTTGGTGCCACTGCCG
GGACGACTGTTCTTGGGGCTTTTGACCCTTTCCCATCTATTGCACAAATAACCCGTAAATACGAACTTTG
GCTACATGTGGATGGTGCTTGGGGCTGTCCTGTCTTATTCAGTCGCAAGCACAAGCACTTGTTGGCGGGA
AGTGAGCTAGCGGATTCTTTTACTTGGGACGCCCATAAATTAATGGGAGTACCCTTAATTTGCTCGGCTA
TTTTGGTGAAACAAAAAGGAACGTTGAGCGATGCTTGTTCTAGTGGGGATACTGATTACCTGTTCCACGA
GGACGAAAATGCGGCTTACGATCTGGGAAGAATGTCACTGCAATGTGGTCGAAAAGTAGATGCACTCAAG
TTCTGGCTATCTTGGAAACGACACGGGAAAAATGGGTACGAGCAAAGAGTAGACCGCCTTTTTGAACTTG
CCAGCTACGCTACGGAATTTATCCGAACTTGCAAGCATCTAGAACTGATGGTTCAGCCACAATTTTTGAA
TATCTGTTTTCGTTATATCCCCGACGGTGTTGACCCGAACACGGATGTCGATCGCATTAATTTGGCAATT
CGCAAGCAATTGCTCCAATCTGGTCAAGCTGCTATCAACTATGCTCATTACCAAGGTCGGATCGGAATTC
GCTTGATCCTCGCTAATCCAGAAATTCACGAAGCCGAGCTAAACAGATTATTTCACAACATTATTACTAC
AGGTAAGAGCTGTGAATCTGTTATGAAATTATAA
