# Supplementary material for: Similarities between bacterial GAD and human GAD65: Implications in gut mediated autoimmune type 1 diabetes
Source: PLoS One. 2022 Feb 23;17(2):e0261103. doi: 10.1371/journal.pone.0261103 (PMC8865633; doi:10.1371/journal.pone.0261103)
Supplement: S1 File — (ZIP) [file pone.0261103.s002.zip › GADsequences/sediminibacterium.fasta]

>JADMJG010000006.1:85038-86426 MAG: Sediminibacterium sp. isolate MAG_13 NODE_81_length_218925_cov_24.558747, whole genome shotgun sequence
TTAAATACAACACGCTAGTAAGTTATGAAAAAACAAATCAATGTCTTCTTTGGTTAAATCTCCGTTTGCA
GTGATTAATCGGATGGCAAGGGTGTCTCCTAAATAGCCATAATTCACCATTGATTTTCCGGTTTTTCTAA
GTTTTTCTCTTATTGCGAGATTGAACTCGTTGGCATTTTTTCCTGCTGGAGCTTTATACCTGAAACAAAC
TGAAAAGGATTGTCTCTCTGCTAATAATTCTAAGTATTCGTTTGATTCAATAATTGATGCAGCATAAGTG
GCCATTGCAATGATATTGTCAATTCTAGCTTCGTAACCTGTTAAGCCAAAATATTTCCATGCAAACCATA
GTTTAACCGCGTCTACTCTTCTACCACATTGAATAGATTTCTTTCCGAGGTCTTCAATATTATCAATATC
ATGAAAAATATAGTCGGTATTAATGTCGGTAATATTTTGCTGCAACACGCCTTTTCTCTTCACGAGTAAG
GCAGAGCAAATCAATGGAATATTCATCAGCTTATGCGGGTTCCAAGCAAATGAATCGGTCAGTTCAATTC
CATTCATTAATCCTCGGTGATCTTTACTTAAAATAAGCGAACCTCCAAAAGATCCATCTGCATGTAACCA
TATCCCATATTTTTTGCAAATGCTGGCCAATGAATCTAATGGATCATATGCTCCTAGCATTGTAGTTCCA
CAAGTTGCTCCAACAAAAAACGGGGTTTCGTCTCTTTCCTTACTTTCAAGTATTGCTTTTTCTAAGGCCG
CTGAACACATACTCCCATTATATGTTGCTTTTACTTTGATTACTGATTTTGCTCCTATTCCAATGATATT
GGCAGCTGTTTCAAAAGAGTAATGCGCCTGCTCATTAACAAATGCAGTCAACTTTAACGAAGCATCGTAT
CCACTGAATCTAGTAGCCGGTGCAATTTGATTTCTGGCTGTAAATAGGCCCACTAAATTGGCATTGCTGC
CGCCACTTACAAATATGCCATCTCCATTTGAATAACCACAATAAGAATTCATCAGCTGTACCATCTCTTT
TTCAATAGTAGTAGCAACTGGAGCTACTTCATAAGTGTACATAGAAGTATTGCTTAATGCGGTTACCACT
TCGCCTACAAATGCTGGAAAATTAAATCCTGAATACAGTTGGTTTAAAAACTGTTTATTACCCGTATTTA
CCGAGTAATTTAAGTACTGATTAAGTAGGCCTAAAAATTCATTTTCTGAAACGCCTTTTTCTGCAATATC
AAATTGTATTATTTTTTTTAATTCTCCGGGATCTTTATAGTCTACAACTAATGCATCTTTTTCATCGTTC
AATGCAATGTATTGTTTAATGATATTATTCAGTTGATCTAGTATACTTGTATGATTCAC
