# Supplementary material for: Similarities between bacterial GAD and human GAD65: Implications in gut mediated autoimmune type 1 diabetes
Source: PLoS One. 2022 Feb 23;17(2):e0261103. doi: 10.1371/journal.pone.0261103 (PMC8865633; doi:10.1371/journal.pone.0261103)
Supplement: S1 File — (ZIP) [file pone.0261103.s002.zip › GADsequences/streptococcus.fasta]

>Z49109.1 S.pneumoniae gadA gene for glutamate decarboxylase
AGTACTTATCTGTACAGATAAGTCTTTAGTATTACTAAAGACTTATTGAGTGTATGACATACGGTATCTC
TAGTAGTAACTTTCACGGGGGAACTGTATTGGTGAAAGATGGTACAGCTCATGAAAGTGCAAATATGTAG
TCGCAATTTACATGTGTAAATCATGAACGTAAGTCAGTAAAATGGGTGACTTATCCCGTGAAGTATCATA
AACTTCAGCAGAAACGTAGTAACAACGAACCTGAGATATCAGTGGAAGCCTAGTAGTGAGGAAACTTTTG
TGATGAGTAGTGGAGTGAAGGGATAAATATCTATCAACACAATTTTGTTTTCCCTAACCTAGTCAGGGAA
GACGGTATATACGGTGGTGTGAGAGAGGGTAAAAATTAGATTCTACTCTATTAGAAATTGAGGGATTATG
GAAAATTTTGGATTACTAAACTTAGAAAATAAGGAATATTTTGAGAGGGAATTAATGTCTTTAATTAGTT
CTCTTATTGATTGGAAAATTGATAACTCTATCGTTAGACGCTCTAATGATAGACATGAGATTATTGAGAT
TGCCCCATTACCTAAATCAGGACAAAGATTAAATGATTCTATTAGGTATATTTTGAATACAATTGATAGA
AATATAAATTTTTCGAGTAATAAATTTATGGGTTTTCCAGACGCAGGAAATTCATTAGCGGGATTGGCAG
CAGCAATAATTGAAGTTTTTCTCCAGCAGAATCTTATAAATAAGGATATTTGCTCACCTATGGGAAGTGA
AATTGAAGCAGAAGTTATTATTTGGCTGAGACAAATTTTGGGTTATTCTTTTGATGATAAAATATATGAC
GTTACTAAATTAGGAGGAGCAGTCACAACTGGTGGAGTAATGTCAAATACCTATGCTCTTATGGCAGCTA
AACGAAAATATCCTAATAAAAGAATTGTAATACTTCCAGATAATATAGGGCACTACTCATTAAGCTATGC
AACTGAATGGCTTAATCTTGGAGTTGAGGTTATATACTGTAAGACTGAGAAATATAAGATTAACCAGTCG
GAATTATCAAAATTGCTTCAAAAATATGGTGAAAATGTACTTTTTATAGGTGTTTATGCATGCGATTCAA
TGACATCGACTTGTGAAGATTTGGAAGGAATCTACAAAATCGTAAATAATTATAGTACGGATATTTGGCT
GCACGCAGATGCATGCCATGGATTTGTATTGGTTTTTTCAGAACACTACAAAAATAGAATAGAATATCTA
AAGTATTTCGATAGTTGTACGATGGATCCACATAAAGTCCTCTGGATACCATATACACTTAGTATTATCT
TAATGAAAAATACAGATGATTTTGCAAGTCTTTCAAGATCTAATGCATTAATTATGGATGATCCATTATC
CTTTGGAAAAACAACTCCTTTTATTGGAAGTAAATCTTATGATAGTTTAAAATTGTGGATGGTTATGAAG
ACACTTGGAACTCAGAAAATAGGTGAAATGGTGGAGAGCAGGATTGAAAATGCAAAGAAATTTTATAATA
TTCTGAGTGAAAATAATGCATTTATTATGGCAAATACAGATATATTATTTTCTGTTATCTTTCAGTACAC
TCCTAGATTGGATATATCGATTAATCAAATGAACACTTTGAATAGAAAAATATATGATAAAATGTTACTT
GATGGTAAATTCTATTTTCATGGTTTTGAAATTAATGTAAATGGTGTCAATAGATTCGTTCTTCGATACA
ATAGTGGTAATATTAATATTACCGAAGTAGAGTTGGAAGATGCTGTAAAATATATTGAAAAGATTGGGAA
AGAGGTATCTAATGAACAAAATTGATATAGTAATGAATTATCTAAACAAAGAAAAGATTTCAGGTACAAA
AATATTTTACGGCAGCTGTATTGAAAATCATTCCAATACAAAAGATATTGATGTTTGCATTATTACTAAC
CAAGTTATTGACGAAGAGTTTTATGATAGATATCGAGGATTTCTAATTGATAATAAACTTGTTATTGATG
AGGAGATAAGATACGAGGATAAATTATTTTTGAGTGAAAGTAAGATAGAGTCTGCTCTTGAAAGTTACAG
TAATCAATCTGAAAACTTTGACTTAGAAAATGATTATAGAGACGTCGTTAATAGGCTAATTATTAACATA
TTTACAACCAAAGTAAAAATATTTGATGATAATGGAAATTATGAGGAATACAGTAATAGAGCTTGGGAAA
AGGTTTTAGAGAGGTTTCGAAATTTTGGAGGAAGTACT
