# Supplementary material for: Similarities between bacterial GAD and human GAD65: Implications in gut mediated autoimmune type 1 diabetes
Source: PLoS One. 2022 Feb 23;17(2):e0261103. doi: 10.1371/journal.pone.0261103 (PMC8865633; doi:10.1371/journal.pone.0261103)
Supplement: S1 File — (ZIP) [file pone.0261103.s002.zip › GADsequences/streptomyces.fasta]

>NC_010572.1:c4770371-4768944 Streptomyces griseus subsp. griseus NBRC 13350, complete sequence
ATGCCGCTCCACCGCGGTGCCCACCCGGAACAGGACGAACCCTCCGAGGAGCGGCGCAGGCTCGCCCTGA
ACCCGTTCTTCGGCGAGGCCGACCCGACGGCCGCGATGAACACCGCGCCGCCCCGGCACCGGCTGCCCGA
CGGGCCGCTGCCGCCGCTGACGGCGTACCGGCTGGTCCACGACGAGCTGATGCTCGACGGGAACTCCCGG
CTCAACCTGGCCACGTTCGTCACCACGTGGATGGAGCCGCAGGCCGGCGTCCTGATGGGCGAGTGCCGGG
ACAAGAACATGATCGACAAGGACGAGTACCCGCGCACCGCCGAGCTGGAGCGGCGCTGTGTGGCGATGCT
CGCGGACCTGTGGAACGCCCCCGACCCGAGGGCGGCCGTGGGGTGTTCGACCACCGGGTCGAGCGAGGCG
TGCATGCTCGCGGGGCTGGCCCTGAAGCGGCGCTGGGCGAAGCGGAACGCGGACCGCTATCCGGCGACGG
CCCGGCCCAATCTGGTGATGGGCGTCAACGTGCAGGTCTGCTGGGAGAAGTTCTGCGACTTCTGGGAGGT
GGAGGCCCGGCTCGTCCCGATGGAGGGCGAGCGGTTCCACCTCGACCCGGCTGCCGCCGCCGAGCTGTGC
GACGAGAACACCATCGGGGTCGTCGGCATCCTCGGCTCCACCTTCGACGGGTCCTACGAGCCGATCGCCG
AGCTGTGCGCGGCCCTGGACGCGTTCCAGAAGCGGACCGGCCTCGACGTGCCCGTCCATGTGGACGGGGC
GTCGGGCGCGATGGTGGCGCCCTTCCTCGACCCGGACCTGGTCTGGGACTTCCGGCTGCCGAGGGTGGCG
TCGATCAACACCTCGGGCCACAAGTACGGCCTCGTCTACCCGGGGGTCGGCTGGGCGCTGTGGCGCACGG
CGGACGCGCTGCCCGAGGAGCTGGTCTTCCGGGTCAACTACCTGGGCGGCGACATGCCGACGTTCGCGCT
GAACTTCTCCCGGCCCGGGGCGCAGGTGGTCGCGCAGTACTACACGTTCCTGCGCCTCGGGCACGAGGGC
TACCGCGCGGTCCAGCAGGCCTCCCGGGACGTGGCGTGCGCGCTGGCCCGGGCGATCGAGGAGCTGGGCG
ACTTCCGGCTGCTCACCCGGGGCGACGAGCTGCCGGTGTTCGCCTTCACGACGAACGACGACGTCCACGC
GTACGACGTGTTCGACGTGTCACGCCGGCTGCGGGAGCGCGGCTGGCTGGTGCCGGCCTACACCTTCCCC
GCCAACCGGCAGGACCTGTCGGTGCTGCGCGTGGTGTGCCGCAACGGGTTCTCCTCGGACCTGGCCGAGC
TGCTGATCGAGGACCTGAAGCTCCTGCTTCCCGAACTCCGCTCCCAGAAGCACCCGTTGAGCCACGACCG
GGCGGTACCGACGGCCTTCCACCACTGA
