# Supplementary material for: Similarities between bacterial GAD and human GAD65: Implications in gut mediated autoimmune type 1 diabetes
Source: PLoS One. 2022 Feb 23;17(2):e0261103. doi: 10.1371/journal.pone.0261103 (PMC8865633; doi:10.1371/journal.pone.0261103)
Supplement: S1 File — (ZIP) [file pone.0261103.s002.zip › GADsequences/verrucom.fasta]

>NZEQ01000004.1:21838-23262 MAG: Verrucomicrobiales bacterium isolate ARS100 308, whole genome shotgun sequence
TCAGGGATTGCTCTTCGAAGGGAGGCCCCGACAAATCTCCTNGCCGTGATGAATNACGCGGTCAAGGAAA
CGGTCGAGTGTCTCGCGGTTGATGTTTTGATTCACCACCACCATGCGGAGAATGACATCTTCACCGATGT
TNGANCGGCTGACCATGAAGGAACCTTCCTGAATCAGGCGATTGCGNATTTCTGTGTTGAGTTCGTTCAA
GTCAANCGAAGCGCCTTCGGTTNTGTATCGGAAACAAACGTTGGTCCACATGCGAGAGGACATCATCTCN
AGAGAGGGATGNGCGTTGATTTTATCTTCCAANTAGTCGGCATCNGCCATGCGATTATCGACCATTCGAG
CCCAACCCGCATCACCACGCGAACGCCATTCTAGCCAAAGTTTGAGGGCGTCGTTCCGACGAGCGCACTG
CAGGGAATAGCGGCCGAGGTCATCAAGTTCAGCATCGCTGTGGAAGAGATAGTGCGCAACGTTGGTGTGN
TCGCAAAGGCGGCGCAACACGGTGGGATTTTTGACCAAGAAAGCACTGCAAATCAGCGGAACACCCATCA
TTTTGTGAGCGTCCCAACACACGCTATCGGCCTTGGAGACACCGTCCATCAAACGACGATGTTCATTGGA
AAACAGACAGGTACCACCCCAAGCTGCATCTACATGCAGCCAGAGGTTTTCCCGATGAGCAATCGTTGCC
AAGGCATCGATGTCATCGTACGCACCTCGGACCGTGGTTGCTGCTGTCGCCACCACACAAAGCGGAGAAA
AACCCTCTTGGCGAGCAAAGGTGATTTCTTCCTCNAGACGATTGGGTAACATTCGNCCGTCAGCATCGCA
TTGCACTTTGATGATGTTCTGGTGGCCAATACCGATGACGTTCGCAGCCATCAGAACGGAATAGTGGGCT
TCGGCTGACACGAAGATAACGGATTTCCGTCCGTCAAAACCGGTTTTGGTTGACCCGACCAGTTGGTGTT
CACGTGCACACAACATGCCGAGCATGTTTCCGTTGGAGCCCCCGGTGGTCAGCGTCCCAAAACCGTCNGA
AAACCCAACCATCTCACACATGCGACGGAGGATGGTTTGCTCAATGACGGTGGCGATGGGAGACAGCTCG
TAGGTGTACATCGAATTGTTGGTCATGGCAGCGANCATCTCNCCGGCNAAGGCNGGNAGNGANANTCCNC
CCCAGAGAGGATTCATGAATTCGGACCTGTGCGTTTTGACGCTGTTTGCGATGAAGACGTCCAAGTCGTC
CAACACGGCGTCCAATCCATGGCCCTCAAGAGGCAGTTGGAGGTCGAGTGTTCGTCGCATCGTGTCAAGA
CTGGCCGAGGGGTTGACGCGCCCATTTTCGTCTTTTGAAGCGAGATAGCCCGCAATTCGCTGGGCTNCCT
CGTCAATGAACGCTGCAGTCTCCAT
